# Supplementary material for: Transcriptomic analysis of grain amaranth (Amaranthus hypochondriacus) using 454 pyrosequencing: comparison with A. tuberculatus, expression profiling in stems and in response to biotic and abiotic stress
Source: BMC Genomics. 2011 Jul 13;12:363. doi: 10.1186/1471-2164-12-363 (PMC3146458; doi:10.1186/1471-2164-12-363)
Supplement: Additional file 1 — Functional annotation of clean GS-FLX 454 and GS FLXTM contigs/isotigs by comparison to the PFAM database. [file 1471-2164-12-363-S1.XLS]

## Sheet: contigs.hmmer
	Isotig		Protein Motif	score	E-value	seq-start.seq-finish
	isotig04934_6	Ank	Ankyrin repeat	28	3.8e-05	116..149
	isotig05107_1	zf-CCHC	Zinc knuckle	32.9	1.3e-06	49..66
	isotig05107_1	zf-CCHC	Zinc knuckle	33.4	9.3e-07	84..101
	isotig05108_1	zf-CCHC	Zinc knuckle	32.9	1.3e-06	49..66
	isotig05108_1	zf-CCHC	Zinc knuckle	33.4	9.3e-07	84..101
	isotig05445_1	zf-CCCH	Zinc finger C-x8-C-x5-C-x3-H type (and simi	33.4	8.9e-07	166..191
	isotig05446_2	zf-CCCH	Zinc finger C-x8-C-x5-C-x3-H type (and simil	31.3	4e-06	59..84
	isotig05661_6	zf-LSD1	LSD1 zinc finger	58.7	2.2e-14	58..82
	isotig05733_4	VQ	VQ motif	31.5	3.5e-06	136..166
	isotig05734_5	VQ	VQ motif	31.5	3.5e-06	136..166
	isotig06112_2	DSS1_SEM1	DSS1/SEM1 family	101.7	2.5e-27	35..97
	isotig06113_2	DSS1_SEM1	DSS1/SEM1 family	101.7	2.5e-27	35..97
	isotig06138_1	F-box	F-box domain	36.9	8.2e-08	197..244
	isotig06139_1	F-box	F-box domain	36.9	8.2e-08	197..244
	isotig06973_6	PPR	PPR repeat	32.2	2e-06	27..61
	isotig06974_6	PPR	PPR repeat	32.2	2e-06	27..61
	isotig07114_5	Auxin_repressed	Dormancy/auxin associated protein	102.1	1.8e-27	96..197
	isotig07687_6	DUF1635	Protein of unknown function (DUF1635)	181.8	1.9e-51	50..276
	isotig07711_6	DUF1764	Eukaryotic protein of unknown function (DUF1	76.9	7.2e-20	73..180
	isotig07756_6	PSK	Phytosulfokine precursor protein (PSK)	28.6	2e-06	4..87
	isotig08078_4	Extensin_2	Extensin-like region	28.7	2.4e-05	130..176
	isotig08078_4	Extensin_2	Extensin-like region	38.4	2.9e-08	65..128
	isotig08099_5	Ribosomal_L40e	Ribosomal L40e family	40.8	5.5e-09	59..107
	isotig08194_3	Kelch_1	Kelch motif	37.8	4.3e-08	210..255
	isotig08251_3	SPT2	SPT2 chromatin protein	61.7	2.7e-15	114..228
	isotig08785_3	Wound_ind	Wound-inducible basic protein family	116.4	9.6e-32	29..75
	isotig08931_2	DUF1070	Protein of unknown function (DUF1070)	97.1	6e-26	94..146
	isotig09072_5	zf-BED	BED zinc finger	50.9	4.9e-12	83..130
	isotig09323_1	DUF1635	Protein of unknown function (DUF1635)	231.3	2.4e-66	20..233
	isotig09424_4	ABA_WDS	ABA/WDS induced protein	117.1	5.7e-32	32..111
	isotig09804_6	ubiquitin	Ubiquitin family	57.2	6.4e-14	205..273
	isotig09907_6	Gamma-thionin	Gamma-thionin family	89.4	1.3e-23	14..60
	isotig09910_3	DVL	DVL family	35.8	1.7e-07	53..71
	isotig10173_6	Ribosomal_L41	Ribosomal protein L41	38.9	2e-08	26..50
	isotig10213_4	DUF26	Domain of unknown function DUF26	38.8	2.2e-08	1..41
	isotig10373_3	4F5	4F5 protein family	53.3	9.2e-13	1..56
	isotig10810_3	F-box	F-box domain	38.8	2.2e-08	74..121
	isotig11067_2	Gamma-thionin	Gamma-thionin family	35.8	1.7e-07	42..91
	isotig11260_6	Extensin_2	Extensin-like region	40.2	8.3e-09	164..222
	isotig11260_6	Extensin_2	Extensin-like region	41.1	4.5e-09	230..290
	isotig11260_6	Extensin_2	Extensin-like region	40.4	7.3e-09	56..109
	isotig11350_1	Ribosomal_L41	Ribosomal protein L41	38.9	2e-08	31..55
	isotig11559_1	Metallothio_2	Metallothionein	16.7	1.9e-06	4..45
	isotig11599_3	UPF0057	Uncharacterized protein family UPF0057	40.6	6e-09	44..81
	isotig11893_6	zf-CCHC	Zinc knuckle	30.2	5.1e-06	33..50
	isotig11893_6	zf-CCHC	Zinc knuckle	36.2	1.3e-07	68..85
	isotig14995_5	Ribosomal_L33	Ribosomal protein L33	35.1	2.9e-07	1..38
	isotig15168_2	Auxin_repressed	Dormancy/auxin associated protein	20.4	9.9e-07	1..127
	isotig15791_1	S1FA	DNA binding protein S1FA	165.7	1.3e-46	30..99
	isotig17234_2	DUF1070	Protein of unknown function (DUF1070)	99.2	1.4e-26	80..132
	isotig17849_3	ABA_WDS	ABA/WDS induced protein	140.1	7e-39	73..152
	isotig18132_4	zf-Tim10_DDP	Tim10/DDP family zinc finger	31.1	3.3e-06	1..43
	isotig19094_4	DUF538	Protein of unknown function, DUF538	18.5	2.6e-07	37..161
	isotig19184_1	CCT_2	Divergent CCT motif	44.8	3.3e-10	123..149
	contig14763_1	PetN	PetN	64.7	3.4e-16	145..173
	contig15223_4	Ribosomal_L32p	Ribosomal L32p protein family	57.6	4.6e-14	323..375
	contig15510_5	F-box	F-box domain	30.7	5.8e-06	75..122
	contig22388_3	Lir1	Light regulated protein Lir1	7.3	8.7e-07	157..264
	contig25398_2	Dehydrin	Dehydrin	48.9	2e-11	12..134
	contig27389_2	LEA_1	Late embryogenesis abundant (LEA) group	61.2	3.8e-15	26..98
	contig30283_1	PSI_8	Photosystem I reaction centre subunit VI	51.5	3.2e-12	167..191
	isotig00393_3	TMA7	Translation machinery associated TMA7	93	1.1e-24	164..226
	isotig00400_3	TMA7	Translation machinery associated TMA7	93	1.1e-24	164..226
	isotig00401_3	TMA7	Translation machinery associated TMA7	93	1.1e-24	164..226
	isotig00403_3	TMA7	Translation machinery associated TMA7	93	1.1e-24	164..226
	isotig00442_1	GRP	Glycine rich protein family	123.6	6.4e-34	21..136
	isotig00443_1	GRP	Glycine rich protein family	123.6	6.4e-34	21..136
	isotig00537_5	CP12	CP12 domain	61	4.5e-15	1..45
	isotig02106_1	COX5C	Cytochrome c oxidase subunit Vc (COX5C)	97.6	4.4e-26	38..91
	isotig02163_2	SEC-C	SEC-C motif	30.6	6.5e-06	129..149
	isotig02164_2	SEC-C	SEC-C motif	30.6	6.5e-06	129..149
	isotig02742_4	Gamma-thionin	Gamma-thionin family	52.5	1.6e-12	52..102
	isotig03331_5	WD40	WD domain, G-beta repeat	37.8	4.2e-08	59..97
	isotig03364_4	DUF538	Protein of unknown function, DUF538	1.3	8.6e-06	46..158
	isotig04020_4	Gamma-thionin	Gamma-thionin family	59.5	1.3e-14	16..66
	isotig04021_6	Gamma-thionin	Gamma-thionin family	59.5	1.3e-14	16..66
