# Supplementary material for: Transcriptomic analysis of grain amaranth (Amaranthus hypochondriacus) using 454 pyrosequencing: comparison with A. tuberculatus, expression profiling in stems and in response to biotic and abiotic stress
Source: BMC Genomics. 2011 Jul 13;12:363. doi: 10.1186/1471-2164-12-363 (PMC3146458; doi:10.1186/1471-2164-12-363)
Supplement: Additional file 2 — Transcripts associated with jasmonic acid-related responses identified in A. hypochondriacus. [file 1471-2164-12-363-S2.XLS]

## Sheet: Hoja1
	contigs	Ath locus	description: function	description: process	description: component
	contig02247	AT2G39940	protein binding, ubiquitin-protein ligase activity	defense response, defense response to bacterium, jasmonic acid and ethylene-dependent systemic resistance, jasmonic acid mediated signaling pathway, negative regulation of defense response, response to insect, response to jasmonic acid stimulus, response to wounding, SCF-dependent proteasomal ubiquitin-dependent protein catabolic process, stomatal movement, ubiquitin-dependent protein catabolic p…	SCF ubiquitin ligase complex
	contig20384	AT2G43790	MAP kinase activity, kinase activity	response to oxidative stress, camalexin biosynthetic process, defense response to bacterium, induced systemic resistance, jasmonic acid mediated signaling pathway, ovule development, phosphorylation, response to abscisic acid stimulus, response to cold, response to ethylene stimulus, response to hydrogen peroxide, response to osmotic stress, response to reactive oxygen species, response to salt s…	cellular_component_unknown
	isotig00139	AT4G03560	calcium channel activity, voltage-gated calcium channel activity	calcium ion transport, jasmonic acid biosynthetic process, regulation of stomatal movement, seed germination	plant-type vacuole, plasma membrane, vacuolar membrane, plasma membrane, vacuole
	isotig00376	AT1G32230	protein binding	defense response to bacterium, incompatible interaction, ethylene mediated signaling pathway, jasmonic acid mediated signaling pathway, oxygen and reactive oxygen species metabolic process, programmed cell death, response to ethylene stimulus, response to oxidative stress, response to ozone, response to salt stress, response to superoxide, response to water deprivation	cytoplasm, nucleus
	isotig00377	AT1G32230	protein binding	defense response to bacterium, incompatible interaction, ethylene mediated signaling pathway, jasmonic acid mediated signaling pathway, oxygen and reactive oxygen species metabolic process, programmed cell death, response to ethylene stimulus, response to oxidative stress, response to ozone, response to salt stress, response to superoxide, response to water deprivation	cytoplasm, nucleus
	isotig00378	AT1G32230	protein binding	defense response to bacterium, incompatible interaction, ethylene mediated signaling pathway, jasmonic acid mediated signaling pathway, oxygen and reactive oxygen species metabolic process, programmed cell death, response to ethylene stimulus, response to oxidative stress, response to ozone, response to salt stress, response to superoxide, response to water deprivation	cytoplasm, nucleus
	isotig00379	AT1G32230	protein binding	defense response to bacterium, incompatible interaction, ethylene mediated signaling pathway, jasmonic acid mediated signaling pathway, oxygen and reactive oxygen species metabolic process, programmed cell death, response to ethylene stimulus, response to oxidative stress, response to ozone, response to salt stress, response to superoxide, response to water deprivation	cytoplasm, nucleus
	isotig00380	AT1G32230	protein binding	defense response to bacterium, incompatible interaction, ethylene mediated signaling pathway, jasmonic acid mediated signaling pathway, oxygen and reactive oxygen species metabolic process, programmed cell death, response to ethylene stimulus, response to oxidative stress, response to ozone, response to salt stress, response to superoxide, response to water deprivation	cytoplasm, nucleus
	isotig00381	AT1G32230	protein binding	defense response to bacterium, incompatible interaction, ethylene mediated signaling pathway, jasmonic acid mediated signaling pathway, oxygen and reactive oxygen species metabolic process, programmed cell death, response to ethylene stimulus, response to oxidative stress, response to ozone, response to salt stress, response to superoxide, response to water deprivation	cytoplasm, nucleus
	isotig00384	AT1G32230	protein binding	defense response to bacterium, incompatible interaction, ethylene mediated signaling pathway, jasmonic acid mediated signaling pathway, oxygen and reactive oxygen species metabolic process, programmed cell death, response to ethylene stimulus, response to oxidative stress, response to ozone, response to salt stress, response to superoxide, response to water deprivation	cytoplasm, nucleus
	isotig01403	AT1G13280	allene-oxide cyclase activity	jasmonic acid biosynthetic process	chloroplast, plasma membrane
	isotig01404	AT1G13280	allene-oxide cyclase activity	jasmonic acid biosynthetic process	chloroplast, plasma membrane
	isotig01416	AT3G45140	lipoxygenase activity	jasmonic acid biosynthetic process, response to jasmonic acid stimulus, response to other organism, response to water deprivation, response to wounding	chloroplast envelope, chloroplast, chloroplast stroma, chloroplast thylakoid membrane, chloroplast, chloroplast thylakoid membrane
	isotig01417	AT3G45140	lipoxygenase activity	jasmonic acid biosynthetic process, response to jasmonic acid stimulus, response to other organism, response to water deprivation, response to wounding	chloroplast envelope, chloroplast, chloroplast stroma, chloroplast thylakoid membrane, chloroplast, chloroplast thylakoid membrane
	isotig01418	AT2G39770	mannose-1-phosphate guanylyltransferase activity, nucleotidyltransferase activity	biosynthetic process, cellulose biosynthetic process, defense response to bacterium, L-ascorbic acid biosynthetic process, response to heat, response to jasmonic acid stimulus, response to ozone, response to salt stress	NULL
	isotig02443	AT4G05160	4-coumarate-CoA ligase activity, fatty-acyl-CoA synthase activity	jasmonic acid biosynthetic process	peroxisome
	isotig02444	AT4G05160	4-coumarate-CoA ligase activity, fatty-acyl-CoA synthase activity	jasmonic acid biosynthetic process	peroxisome
	isotig02966	AT1G66340	ethylene binding, protein histidine kinase activity, two-component response regulator activity	cytokinin metabolic process, defense response, detection of ethylene stimulus, hydrogen peroxide biosynthetic process, jasmonic acid and ethylene-dependent systemic resistance, ethylene mediated signaling pathway, negative regulation of ethylene mediated signaling pathway, regulation of stomatal movement, response to abscisic acid stimulus, response to auxin stimulus, response to gibberellin stim…	endoplasmic reticulum
	isotig02967	AT1G66340	ethylene binding, protein histidine kinase activity, two-component response regulator activity	cytokinin metabolic process, defense response, detection of ethylene stimulus, hydrogen peroxide biosynthetic process, jasmonic acid and ethylene-dependent systemic resistance, ethylene mediated signaling pathway, negative regulation of ethylene mediated signaling pathway, regulation of stomatal movement, response to abscisic acid stimulus, response to auxin stimulus, response to gibberellin stim…	endoplasmic reticulum
	isotig02968	AT1G66340	ethylene binding, protein histidine kinase activity, two-component response regulator activity	cytokinin metabolic process, defense response, detection of ethylene stimulus, hydrogen peroxide biosynthetic process, jasmonic acid and ethylene-dependent systemic resistance, ethylene mediated signaling pathway, negative regulation of ethylene mediated signaling pathway, regulation of stomatal movement, response to abscisic acid stimulus, response to auxin stimulus, response to gibberellin stim…	endoplasmic reticulum
	isotig02969	AT1G66340	ethylene binding, protein histidine kinase activity, two-component response regulator activity	cytokinin metabolic process, defense response, detection of ethylene stimulus, hydrogen peroxide biosynthetic process, jasmonic acid and ethylene-dependent systemic resistance, ethylene mediated signaling pathway, negative regulation of ethylene mediated signaling pathway, regulation of stomatal movement, response to abscisic acid stimulus, response to auxin stimulus, response to gibberellin stim…	endoplasmic reticulum
	isotig03065	AT4G34460	GTPase activity, nucleotide binding, protein binding	defense response to fungus, fruit development, jasmonic acid mediated signaling pathway, organ morphogenesis, oxygen and reactive oxygen species metabolic process	plasma membrane, endoplasmic reticulum, heterotrimeric G-protein complex, plasma membrane
	isotig03066	AT4G34460	GTPase activity, nucleotide binding, protein binding	defense response to fungus, fruit development, jasmonic acid mediated signaling pathway, organ morphogenesis, oxygen and reactive oxygen species metabolic process	plasma membrane, endoplasmic reticulum, heterotrimeric G-protein complex, plasma membrane
	isotig03548	AT2G43710	acyl-[acyl-carrier-protein] desaturase activity, stearoyl-CoA 9-desaturase activity	defense response, defense response to bacterium, fatty acid metabolic process, jasmonic acid biosynthetic process, jasmonic acid mediated signaling pathway, lipid biosynthetic process, salicylic acid mediated signaling pathway, unsaturated fatty acid biosynthetic process	chloroplast, chloroplast stroma
	isotig03549	AT2G43710	acyl-[acyl-carrier-protein] desaturase activity, stearoyl-CoA 9-desaturase activity	defense response, defense response to bacterium, fatty acid metabolic process, jasmonic acid biosynthetic process, jasmonic acid mediated signaling pathway, lipid biosynthetic process, salicylic acid mediated signaling pathway, unsaturated fatty acid biosynthetic process	chloroplast, chloroplast stroma
	isotig04035	AT3G45140	lipoxygenase activity	jasmonic acid biosynthetic process, response to jasmonic acid stimulus, response to other organism, response to water deprivation, response to wounding	chloroplast envelope, chloroplast, chloroplast stroma, chloroplast thylakoid membrane, chloroplast, chloroplast thylakoid membrane
	isotig04052	AT2G46370	ATP binding, catalytic activity	induced systemic resistance, jasmonic acid mediated signaling pathway, jasmonic acid and ethylene-dependent systemic resistance, negative regulation of defense response, oxygen and reactive oxygen species metabolic process, photomorphogenesis, protein amino acid adenylylation, red, far-red light phototransduction, regulation of stomatal movement, response to auxin stimulus, response to jasmonic a…	vacuole, cytoplasm
	isotig04054	AT2G46370	ATP binding, catalytic activity	induced systemic resistance, jasmonic acid mediated signaling pathway, jasmonic acid and ethylene-dependent systemic resistance, negative regulation of defense response, oxygen and reactive oxygen species metabolic process, photomorphogenesis, protein amino acid adenylylation, red, far-red light phototransduction, regulation of stomatal movement, response to auxin stimulus, response to jasmonic a…	vacuole, cytoplasm
	isotig04627	AT5G63380	4-coumarate-CoA ligase activity, fatty-acyl-CoA synthase activity	jasmonic acid biosynthetic process	peroxisome
	isotig04628	AT5G63380	4-coumarate-CoA ligase activity, fatty-acyl-CoA synthase activity	jasmonic acid biosynthetic process	peroxisome
	isotig06086	AT1G17420	iron ion binding, lipoxygenase activity, metal ion binding, oxidoreductase activity, acting on single donors with incorporation of molecular oxygen, incorporation of two atoms of oxygen	defense response, growth, jasmonic acid biosynthetic process, response to wounding	chloroplast
	isotig06087	AT1G17420	iron ion binding, lipoxygenase activity, metal ion binding, oxidoreductase activity, acting on single donors with incorporation of molecular oxygen, incorporation of two atoms of oxygen	defense response, growth, jasmonic acid biosynthetic process, response to wounding	chloroplast
	isotig06651	AT4G03560	calcium channel activity, voltage-gated calcium channel activity	calcium ion transport, jasmonic acid biosynthetic process, regulation of stomatal movement, seed germination	plant-type vacuole, plasma membrane, vacuolar membrane, plasma membrane, vacuole
	isotig06739	AT5G03280	transporter activity	negative regulation of defense response, auxin polar transport, cell death, defense response to fungus, establishment of planar polarity, ethylene mediated signaling pathway, jasmonic acid and ethylene-dependent systemic resistance, ethylene mediated signaling pathway, regulation of stomatal movement, response to ethylene stimulus, response to heat, response to hormone stimulus, response to jasmo…	membrane
	isotig07326	AT2G33150	acetyl-CoA C-acyltransferase activity	fatty acid beta-oxidation, fatty acid oxidation, glyoxysome organization, jasmonic acid biosynthetic process, response to wounding	chloroplast, membrane, nucleolus, peroxisome, plasma membrane, mitochondrion, peroxisome
	isotig07327	AT2G33150	acetyl-CoA C-acyltransferase activity	fatty acid beta-oxidation, fatty acid oxidation, glyoxysome organization, jasmonic acid biosynthetic process, response to wounding	chloroplast, membrane, nucleolus, peroxisome, plasma membrane, mitochondrion, peroxisome
	isotig07510	AT2G39770	mannose-1-phosphate guanylyltransferase activity, nucleotidyltransferase activity	biosynthetic process, cellulose biosynthetic process, defense response to bacterium, L-ascorbic acid biosynthetic process, response to heat, response to jasmonic acid stimulus, response to ozone, response to salt stress	NULL
	isotig07511	AT2G39770	mannose-1-phosphate guanylyltransferase activity, nucleotidyltransferase activity	biosynthetic process, cellulose biosynthetic process, defense response to bacterium, L-ascorbic acid biosynthetic process, response to heat, response to jasmonic acid stimulus, response to ozone, response to salt stress	NULL
	isotig08325	AT5G42650	allene oxide synthase activity, hydro-lyase activity, oxygen binding	jasmonic acid biosynthetic process, defense response, epoxygenase P450 pathway, oxylipin metabolic process, response to jasmonic acid stimulus, response to wounding	chloroplast envelope, chloroplast, chloroplast, chloroplast thylakoid membrane, mitochondrion, plastoglobule, chloroplast thylakoid membrane, membrane, plastoglobule, thylakoid
	isotig08517	AT4G23100	glutamate-cysteine ligase activity	response to cadmium ion, defense response to bacterium, incompatible interaction, flower development, glucosinolate biosynthetic process, glutathione biosynthetic process, indole phytoalexin biosynthetic process, response to cadmium ion, response to heat, response to jasmonic acid stimulus, response to ozone	chloroplast, chloroplast stroma, chloroplast
	isotig08520	AT5G03280	transporter activity	negative regulation of defense response, auxin polar transport, cell death, defense response to fungus, establishment of planar polarity, ethylene mediated signaling pathway, jasmonic acid and ethylene-dependent systemic resistance, ethylene mediated signaling pathway, regulation of stomatal movement, response to ethylene stimulus, response to heat, response to hormone stimulus, response to jasmo…	membrane
	isotig09155	AT1G55020	lipoxygenase activity	defense response, defense response to bacterium, incompatible interaction, growth, jasmonic acid biosynthetic process, membrane disassembly, response to abscisic acid stimulus, response to jasmonic acid stimulus, response to wounding, root development	cellular_component_unknown
	isotig09479	AT5G03280	transporter activity	negative regulation of defense response, auxin polar transport, cell death, defense response to fungus, establishment of planar polarity, ethylene mediated signaling pathway, jasmonic acid and ethylene-dependent systemic resistance, ethylene mediated signaling pathway, regulation of stomatal movement, response to ethylene stimulus, response to heat, response to hormone stimulus, response to jasmo…	membrane
	isotig09824	AT1G19180	NULL	defense response to bacterium, flower development, jasmonic acid mediated signaling pathway, pollen development, response to jasmonic acid stimulus	nucleus
	isotig09868	AT1G66340	ethylene binding, protein histidine kinase activity, two-component response regulator activity	cytokinin metabolic process, defense response, detection of ethylene stimulus, hydrogen peroxide biosynthetic process, jasmonic acid and ethylene-dependent systemic resistance, ethylene mediated signaling pathway, negative regulation of ethylene mediated signaling pathway, regulation of stomatal movement, response to abscisic acid stimulus, response to auxin stimulus, response to gibberellin stim…	endoplasmic reticulum
	isotig10469	AT3G12500	chitinase activity	response to cadmium ion, defense response to fungus, jasmonic acid and ethylene-dependent systemic resistance, ethylene mediated signaling pathway	plasma membrane, vacuole
	isotig10515	AT1G55020	lipoxygenase activity	defense response, defense response to bacterium, incompatible interaction, growth, jasmonic acid biosynthetic process, membrane disassembly, response to abscisic acid stimulus, response to jasmonic acid stimulus, response to wounding, root development	cellular_component_unknown
	isotig10846	AT2G06050	12-oxophytodienoate reductase activity	jasmonic acid biosynthetic process, response to ozone, response to wounding	peroxisome
	isotig11171	AT5G03280	transporter activity	negative regulation of defense response, auxin polar transport, cell death, defense response to fungus, establishment of planar polarity, ethylene mediated signaling pathway, jasmonic acid and ethylene-dependent systemic resistance, ethylene mediated signaling pathway, regulation of stomatal movement, response to ethylene stimulus, response to heat, response to hormone stimulus, response to jasmo…	membrane
	isotig11702	AT5G42650	allene oxide synthase activity, hydro-lyase activity, oxygen binding	jasmonic acid biosynthetic process, defense response, epoxygenase P450 pathway, oxylipin metabolic process, response to jasmonic acid stimulus, response to wounding	chloroplast envelope, chloroplast, chloroplast, chloroplast thylakoid membrane, mitochondrion, plastoglobule, chloroplast thylakoid membrane, membrane, plastoglobule, thylakoid
	isotig12321	AT3G45140	lipoxygenase activity	jasmonic acid biosynthetic process, response to jasmonic acid stimulus, response to other organism, response to water deprivation, response to wounding	chloroplast envelope, chloroplast, chloroplast stroma, chloroplast thylakoid membrane, chloroplast, chloroplast thylakoid membrane
	isotig12326	AT2G43710	acyl-[acyl-carrier-protein] desaturase activity, stearoyl-CoA 9-desaturase activity	defense response, defense response to bacterium, fatty acid metabolic process, jasmonic acid biosynthetic process, jasmonic acid mediated signaling pathway, lipid biosynthetic process, salicylic acid mediated signaling pathway, unsaturated fatty acid biosynthetic process	chloroplast, chloroplast stroma
	isotig12593	AT3G45140	lipoxygenase activity	jasmonic acid biosynthetic process, response to jasmonic acid stimulus, response to other organism, response to water deprivation, response to wounding	chloroplast envelope, chloroplast, chloroplast stroma, chloroplast thylakoid membrane, chloroplast, chloroplast thylakoid membrane
	isotig12924	AT1G32640	DNA binding, transcription activator activity, transcription factor activity	defense response to insect, indole glucosinolate biosynthetic process, jasmonic acid mediated signaling pathway, positive regulation of flavonoid biosynthetic process, regulation of transcription factor activity, response to abscisic acid stimulus, response to chitin, response to desiccation, response to wounding, root development, tryptophan metabolic process	nucleus
	isotig13374	AT1G72520	iron ion binding, lipoxygenase activity, metal ion binding, oxidoreductase activity, acting on single donors with incorporation of molecular oxygen, incorporation of two atoms of oxygen	defense response, growth, jasmonic acid biosynthetic process, response to wounding	chloroplast
	isotig15339	AT5G03280	transporter activity	negative regulation of defense response, auxin polar transport, cell death, defense response to fungus, establishment of planar polarity, ethylene mediated signaling pathway, jasmonic acid and ethylene-dependent systemic resistance, ethylene mediated signaling pathway, regulation of stomatal movement, response to ethylene stimulus, response to heat, response to hormone stimulus, response to jasmo…	membrane
	isotig15349	AT1G76690	12-oxophytodienoate reductase activity	jasmonic acid biosynthetic process	cellular_component_unknown
	isotig15888	AT4G11260	protein binding	auxin mediated signaling pathway, defense response to fungus, embryonic development ending in seed dormancy, jasmonic acid mediated signaling pathway, protein catabolic process, ubiquitin-dependent protein catabolic process	NULL
	isotig16013	AT2G06050	12-oxophytodienoate reductase activity	jasmonic acid biosynthetic process, response to ozone, response to wounding	peroxisome
	isotig16166	AT5G03280	transporter activity	negative regulation of defense response, auxin polar transport, cell death, defense response to fungus, establishment of planar polarity, ethylene mediated signaling pathway, jasmonic acid and ethylene-dependent systemic resistance, ethylene mediated signaling pathway, regulation of stomatal movement, response to ethylene stimulus, response to heat, response to hormone stimulus, response to jasmo…	membrane
	isotig16529	AT1G32230	protein binding	defense response to bacterium, incompatible interaction, ethylene mediated signaling pathway, jasmonic acid mediated signaling pathway, oxygen and reactive oxygen species metabolic process, programmed cell death, response to ethylene stimulus, response to oxidative stress, response to ozone, response to salt stress, response to superoxide, response to water deprivation	cytoplasm, nucleus
	isotig16647	AT1G20510	4-coumarate-CoA ligase activity	jasmonic acid biosynthetic process, phenylpropanoid metabolic process	peroxisome
	isotig17522	AT1G76690	12-oxophytodienoate reductase activity	jasmonic acid biosynthetic process	cellular_component_unknown
	isotig17689	AT1G17420	iron ion binding, lipoxygenase activity, metal ion binding, oxidoreductase activity, acting on single donors with incorporation of molecular oxygen, incorporation of two atoms of oxygen	defense response, growth, jasmonic acid biosynthetic process, response to wounding	chloroplast
	isotig17943	AT1G32640	DNA binding, transcription activator activity, transcription factor activity	defense response to insect, indole glucosinolate biosynthetic process, jasmonic acid mediated signaling pathway, positive regulation of flavonoid biosynthetic process, regulation of transcription factor activity, response to abscisic acid stimulus, response to chitin, response to desiccation, response to wounding, root development, tryptophan metabolic process	nucleus
	isotig18164	AT4G03560	calcium channel activity, voltage-gated calcium channel activity	calcium ion transport, jasmonic acid biosynthetic process, regulation of stomatal movement, seed germination	plant-type vacuole, plasma membrane, vacuolar membrane, plasma membrane, vacuole
	isotig18304	AT2G43790	MAP kinase activity, kinase activity	response to oxidative stress, camalexin biosynthetic process, defense response to bacterium, induced systemic resistance, jasmonic acid mediated signaling pathway, ovule development, phosphorylation, response to abscisic acid stimulus, response to cold, response to ethylene stimulus, response to hydrogen peroxide, response to osmotic stress, response to reactive oxygen species, response to salt s…	cellular_component_unknown
	isotig18483	AT1G19180	NULL	defense response to bacterium, flower development, jasmonic acid mediated signaling pathway, pollen development, response to jasmonic acid stimulus	nucleus
	isotig18720	AT2G06050	12-oxophytodienoate reductase activity	jasmonic acid biosynthetic process, response to ozone, response to wounding	peroxisome
	isotig19680	AT3G23240	DNA binding, transcription factor activity, transcription activator activity	ethylene mediated signaling pathway, defense response, jasmonic acid mediated signaling pathway, regulation of transcription, DNA-dependent	nucleus
	isotig19918	AT2G33150	acetyl-CoA C-acyltransferase activity	fatty acid beta-oxidation, fatty acid oxidation, glyoxysome organization, jasmonic acid biosynthetic process, response to wounding	chloroplast, membrane, nucleolus, peroxisome, plasma membrane, mitochondrion, peroxisome
	isotig19950	AT1G66340	ethylene binding, protein histidine kinase activity, two-component response regulator activity	cytokinin metabolic process, defense response, detection of ethylene stimulus, hydrogen peroxide biosynthetic process, jasmonic acid and ethylene-dependent systemic resistance, ethylene mediated signaling pathway, negative regulation of ethylene mediated signaling pathway, regulation of stomatal movement, response to abscisic acid stimulus, response to auxin stimulus, response to gibberellin stim…	endoplasmic reticulum
	isotig20174	AT1G55020	lipoxygenase activity	defense response, defense response to bacterium, incompatible interaction, growth, jasmonic acid biosynthetic process, membrane disassembly, response to abscisic acid stimulus, response to jasmonic acid stimulus, response to wounding, root development	cellular_component_unknown
	isotig20321	AT5G11270	transcription factor activity	defense response, jasmonic acid mediated signaling pathway	nucleus
