# Supplementary material for: Transcriptomic analysis of grain amaranth (Amaranthus hypochondriacus) using 454 pyrosequencing: comparison with A. tuberculatus, expression profiling in stems and in response to biotic and abiotic stress
Source: BMC Genomics. 2011 Jul 13;12:363. doi: 10.1186/1471-2164-12-363 (PMC3146458; doi:10.1186/1471-2164-12-363)
Supplement: Additional file 3 — Transcripts associated with responses to bacterial infection identified in A. hypochondriacus. [file 1471-2164-12-363-S3.XLS]

## Sheet: Hoja1
	contigs	Ath locus	description: function	description: process	description: component
	contig00127	AT4G11650	NULL	response to salt stress, defense response to bacterium, incompatible interaction, response to other organism	endomembrane system
	contig00438	AT2G39730	ADP binding, enzyme regulator activity, ribulose-1,5-bisphosphate carboxylase/oxygenase activase activity	defense response to bacterium, response to cold, response to light stimulus	apoplast, cell wall, chloroplast envelope, chloroplast, chloroplast thylakoid membrane, membrane, nucleus, thylakoid, apoplast, cell wall, chloroplast envelope, chloroplast, chloroplast thylakoid membrane, membrane, nucleus, thylakoid, apoplast, cell wall, chloroplast envelope, chloroplast, chloroplast stroma, chloroplast thylakoid membrane, membrane, nucleus, thylakoid, chloroplast, chloroplast …
	contig00627	AT3G55800	phosphoric ester hydrolase activity, sedoheptulose-bisphosphatase activity	starch biosynthetic process, defense response to bacterium, carbohydrate biosynthetic process, carbohydrate metabolic process, reductive pentose-phosphate cycle	chloroplast, chloroplast stroma, apoplast, chloroplast envelope, thylakoid
	contig02247	AT2G39940	protein binding, ubiquitin-protein ligase activity	defense response, defense response to bacterium, jasmonic acid and ethylene-dependent systemic resistance, jasmonic acid mediated signaling pathway, negative regulation of defense response, response to insect, response to jasmonic acid stimulus, response to wounding, SCF-dependent proteasomal ubiquitin-dependent protein catabolic process, stomatal movement, ubiquitin-dependent protein catabolic p…	SCF ubiquitin ligase complex
	contig08490	AT4G09650	hydrogen ion transporting ATPase activity, rotational mechanism	photosynthetic electron transport in photosystem I, defense response to bacterium, photosynthesis, response to cold	chloroplast, chloroplast thylakoid membrane, thylakoid, plastoglobule, chloroplast envelope, membrane, chloroplast thylakoid membrane, stromule
	contig20384	AT2G43790	MAP kinase activity, kinase activity	response to oxidative stress, camalexin biosynthetic process, defense response to bacterium, induced systemic resistance, jasmonic acid mediated signaling pathway, ovule development, phosphorylation, response to abscisic acid stimulus, response to cold, response to ethylene stimulus, response to hydrogen peroxide, response to osmotic stress, response to reactive oxygen species, response to salt s…	cellular_component_unknown
	contig24820	AT3G55800	phosphoric ester hydrolase activity, sedoheptulose-bisphosphatase activity	starch biosynthetic process, defense response to bacterium, carbohydrate biosynthetic process, carbohydrate metabolic process, reductive pentose-phosphate cycle	chloroplast, chloroplast stroma, apoplast, chloroplast envelope, thylakoid
	contig26214	AT5G06290	antioxidant activity	defense response to bacterium, response to cold	apoplast, chloroplast, chloroplast stroma, stromule
	contig16759	AT4G09650	hydrogen ion transporting ATPase activity, rotational mechanism	photosynthetic electron transport in photosystem I, defense response to bacterium, photosynthesis, response to cold	chloroplast, chloroplast thylakoid membrane, thylakoid, plastoglobule, chloroplast envelope, membrane, chloroplast thylakoid membrane, stromule
	contig23355	AT1G13440	glyceraldehyde-3-phosphate dehydrogenase activity	gluconeogenesis, glycolysis, response to cadmium ion, response to oxidative stress, defense response to bacterium, defense response to bacterium, response to cadmium ion	cytosol, mitochondrion, chloroplast, plasma membrane, cell wall, membrane, nucleolus, nucleus, chloroplast, membrane, plasma membrane
	isotig00322	AT2G27040	nucleic acid binding	chromatin silencing by small RNA, defense response to bacterium, incompatible interaction, DNA methylation	Cajal body, nuclear euchromatin, nucleolus
	isotig00323	AT2G27040	nucleic acid binding	chromatin silencing by small RNA, defense response to bacterium, incompatible interaction, DNA methylation	Cajal body, nuclear euchromatin, nucleolus
	isotig00325	AT2G27040	nucleic acid binding	chromatin silencing by small RNA, defense response to bacterium, incompatible interaction, DNA methylation	Cajal body, nuclear euchromatin, nucleolus
	isotig00326	AT2G27040	nucleic acid binding	chromatin silencing by small RNA, defense response to bacterium, incompatible interaction, DNA methylation	Cajal body, nuclear euchromatin, nucleolus
	isotig00327	AT2G27040	nucleic acid binding	chromatin silencing by small RNA, defense response to bacterium, incompatible interaction, DNA methylation	Cajal body, nuclear euchromatin, nucleolus
	isotig00328	AT2G27040	nucleic acid binding	chromatin silencing by small RNA, defense response to bacterium, incompatible interaction, DNA methylation	Cajal body, nuclear euchromatin, nucleolus
	isotig00329	AT2G27040	nucleic acid binding	chromatin silencing by small RNA, defense response to bacterium, incompatible interaction, DNA methylation	Cajal body, nuclear euchromatin, nucleolus
	isotig00330	AT2G27040	nucleic acid binding	chromatin silencing by small RNA, defense response to bacterium, incompatible interaction, DNA methylation	Cajal body, nuclear euchromatin, nucleolus
	isotig00376	AT1G32230	protein binding	defense response to bacterium, incompatible interaction, ethylene mediated signaling pathway, jasmonic acid mediated signaling pathway, oxygen and reactive oxygen species metabolic process, programmed cell death, response to ethylene stimulus, response to oxidative stress, response to ozone, response to salt stress, response to superoxide, response to water deprivation	cytoplasm, nucleus
	isotig00377	AT1G32230	protein binding	defense response to bacterium, incompatible interaction, ethylene mediated signaling pathway, jasmonic acid mediated signaling pathway, oxygen and reactive oxygen species metabolic process, programmed cell death, response to ethylene stimulus, response to oxidative stress, response to ozone, response to salt stress, response to superoxide, response to water deprivation	cytoplasm, nucleus
	isotig00378	AT1G32230	protein binding	defense response to bacterium, incompatible interaction, ethylene mediated signaling pathway, jasmonic acid mediated signaling pathway, oxygen and reactive oxygen species metabolic process, programmed cell death, response to ethylene stimulus, response to oxidative stress, response to ozone, response to salt stress, response to superoxide, response to water deprivation	cytoplasm, nucleus
	isotig00379	AT1G32230	protein binding	defense response to bacterium, incompatible interaction, ethylene mediated signaling pathway, jasmonic acid mediated signaling pathway, oxygen and reactive oxygen species metabolic process, programmed cell death, response to ethylene stimulus, response to oxidative stress, response to ozone, response to salt stress, response to superoxide, response to water deprivation	cytoplasm, nucleus
	isotig00380	AT1G32230	protein binding	defense response to bacterium, incompatible interaction, ethylene mediated signaling pathway, jasmonic acid mediated signaling pathway, oxygen and reactive oxygen species metabolic process, programmed cell death, response to ethylene stimulus, response to oxidative stress, response to ozone, response to salt stress, response to superoxide, response to water deprivation	cytoplasm, nucleus
	isotig00381	AT1G32230	protein binding	defense response to bacterium, incompatible interaction, ethylene mediated signaling pathway, jasmonic acid mediated signaling pathway, oxygen and reactive oxygen species metabolic process, programmed cell death, response to ethylene stimulus, response to oxidative stress, response to ozone, response to salt stress, response to superoxide, response to water deprivation	cytoplasm, nucleus
	isotig00382	AT1G53240	malate dehydrogenase activity	defense response to bacterium, response to cadmium ion, response to salt stress, plant-type hypersensitive response, response to cold	cell wall, chloroplast, mitochondrion, mitochondrion
	isotig00384	AT1G32230	protein binding	defense response to bacterium, incompatible interaction, ethylene mediated signaling pathway, jasmonic acid mediated signaling pathway, oxygen and reactive oxygen species metabolic process, programmed cell death, response to ethylene stimulus, response to oxidative stress, response to ozone, response to salt stress, response to superoxide, response to water deprivation	cytoplasm, nucleus
	isotig00385	AT1G53240	malate dehydrogenase activity	defense response to bacterium, response to cadmium ion, response to salt stress, plant-type hypersensitive response, response to cold	cell wall, chloroplast, mitochondrion, mitochondrion
	isotig00392	AT5G06290	antioxidant activity	defense response to bacterium, response to cold	apoplast, chloroplast, chloroplast stroma, stromule
	isotig00541	AT5G52640	ATP binding, unfolded protein binding	defense response to bacterium, response to arsenic, response to heat	cell wall, plasma membrane
	isotig00542	AT5G52640	ATP binding, unfolded protein binding	defense response to bacterium, response to arsenic, response to heat	cell wall, plasma membrane
	isotig01252	AT4G39090	NULL	defense response to bacterium, response to desiccation, response to osmotic stress, response to salt stress, response to water deprivation	nucleus, vacuole
	isotig01418	AT2G39770	mannose-1-phosphate guanylyltransferase activity, nucleotidyltransferase activity	biosynthetic process, cellulose biosynthetic process, defense response to bacterium, L-ascorbic acid biosynthetic process, response to heat, response to jasmonic acid stimulus, response to ozone, response to salt stress	NULL
	isotig01779	AT2G38470	transcription factor activity	camalexin biosynthetic process, defense response to bacterium, regulation of transcription, DNA-dependent, response to chitin	nucleus
	isotig01947	AT5G52640	ATP binding, unfolded protein binding	defense response to bacterium, response to arsenic, response to heat	cell wall, plasma membrane
	isotig01952	AT5G13160	kinase activity, protein serine/threonine kinase activity	N-terminal protein myristoylation, defense response, defense response to bacterium, incompatible interaction, protein amino acid autophosphorylation	microsome
	isotig01953	AT5G13160	kinase activity, protein serine/threonine kinase activity	N-terminal protein myristoylation, defense response, defense response to bacterium, incompatible interaction, protein amino acid autophosphorylation	microsome
	isotig01954	AT5G13160	kinase activity, protein serine/threonine kinase activity	N-terminal protein myristoylation, defense response, defense response to bacterium, incompatible interaction, protein amino acid autophosphorylation	microsome
	isotig01955	AT5G13160	kinase activity, protein serine/threonine kinase activity	N-terminal protein myristoylation, defense response, defense response to bacterium, incompatible interaction, protein amino acid autophosphorylation	microsome
	isotig01956	AT5G13160	kinase activity, protein serine/threonine kinase activity	N-terminal protein myristoylation, defense response, defense response to bacterium, incompatible interaction, protein amino acid autophosphorylation	microsome
	isotig01957	AT5G13160	kinase activity, protein serine/threonine kinase activity	N-terminal protein myristoylation, defense response, defense response to bacterium, incompatible interaction, protein amino acid autophosphorylation	microsome
	isotig02236	AT4G32260	hydrolase activity, acting on acid anhydrides, catalyzing transmembrane movement of substances	defense response to bacterium	chloroplast, chloroplast thylakoid membrane, thylakoid, chloroplast envelope, membrane, chloroplast thylakoid membrane
	isotig02237	AT4G32260	hydrolase activity, acting on acid anhydrides, catalyzing transmembrane movement of substances	defense response to bacterium	chloroplast, chloroplast thylakoid membrane, thylakoid, chloroplast envelope, membrane, chloroplast thylakoid membrane
	isotig02659	AT5G64440	amidase activity, N-(long-chain-acyl)ethanolamine deacylase activity	defense response to bacterium	plasma membrane, vacuole, endoplasmic reticulum, plasma membrane
	isotig03206	AT4G03280	electron transporter, transferring electrons from cytochrome b6/f complex of photosystem II activity	photosynthetic electron transport in cytochrome b6/f, defense response to bacterium, nonphotochemical quenching, defense response to bacterium	chloroplast, chloroplast thylakoid membrane, chloroplast thylakoid membrane, chloroplast, chloroplast thylakoid membrane, thylakoid, chloroplast envelope, membrane, plasma membrane, thylakoid, cytochrome b6f complex, chloroplast envelope, membrane, plasma membrane
	isotig03207	AT4G03280	electron transporter, transferring electrons from cytochrome b6/f complex of photosystem II activity	photosynthetic electron transport in cytochrome b6/f, defense response to bacterium, nonphotochemical quenching, defense response to bacterium	chloroplast, chloroplast thylakoid membrane, chloroplast thylakoid membrane, chloroplast, chloroplast thylakoid membrane, thylakoid, chloroplast envelope, membrane, plasma membrane, thylakoid, cytochrome b6f complex, chloroplast envelope, membrane, plasma membrane
	isotig03208	AT4G03280	electron transporter, transferring electrons from cytochrome b6/f complex of photosystem II activity	photosynthetic electron transport in cytochrome b6/f, defense response to bacterium, nonphotochemical quenching, defense response to bacterium	chloroplast, chloroplast thylakoid membrane, chloroplast thylakoid membrane, chloroplast, chloroplast thylakoid membrane, thylakoid, chloroplast envelope, membrane, plasma membrane, thylakoid, cytochrome b6f complex, chloroplast envelope, membrane, plasma membrane
	isotig03548	AT2G43710	acyl-[acyl-carrier-protein] desaturase activity, stearoyl-CoA 9-desaturase activity	defense response, defense response to bacterium, fatty acid metabolic process, jasmonic acid biosynthetic process, jasmonic acid mediated signaling pathway, lipid biosynthetic process, salicylic acid mediated signaling pathway, unsaturated fatty acid biosynthetic process	chloroplast, chloroplast stroma
	isotig03549	AT2G43710	acyl-[acyl-carrier-protein] desaturase activity, stearoyl-CoA 9-desaturase activity	defense response, defense response to bacterium, fatty acid metabolic process, jasmonic acid biosynthetic process, jasmonic acid mediated signaling pathway, lipid biosynthetic process, salicylic acid mediated signaling pathway, unsaturated fatty acid biosynthetic process	chloroplast, chloroplast stroma
	isotig03748	AT4G08900	agmatinase activity	polyamine metabolic process, defense response to bacterium, arginine catabolic process	chloroplast
	isotig03749	AT4G08900	agmatinase activity	polyamine metabolic process, defense response to bacterium, arginine catabolic process	chloroplast
	isotig04034	AT2G39730	ADP binding, enzyme regulator activity, ribulose-1,5-bisphosphate carboxylase/oxygenase activase activity	defense response to bacterium, response to cold, response to light stimulus	apoplast, cell wall, chloroplast envelope, chloroplast, chloroplast thylakoid membrane, membrane, nucleus, thylakoid, apoplast, cell wall, chloroplast envelope, chloroplast, chloroplast thylakoid membrane, membrane, nucleus, thylakoid, apoplast, cell wall, chloroplast envelope, chloroplast, chloroplast stroma, chloroplast thylakoid membrane, membrane, nucleus, thylakoid, chloroplast, chloroplast …
	isotig05619	AT5G50850	pyruvate dehydrogenase (acetyl-transferring) activity	defense response to bacterium	mitochondrion, plasma membrane
	isotig05620	AT5G50850	pyruvate dehydrogenase (acetyl-transferring) activity	defense response to bacterium	mitochondrion, plasma membrane
	isotig05828	AT2G47730	glutathione binding, glutathione transferase activity	defense response to bacterium, N-terminal protein myristoylation, response to salt stress, defense response, response to cold, toxin catabolic process	chloroplast envelope, chloroplast, chloroplast stroma, nucleus, plasma membrane, thylakoid, chloroplast, stromule
	isotig05829	AT2G47730	glutathione binding, glutathione transferase activity	defense response to bacterium, N-terminal protein myristoylation, response to salt stress, defense response, response to cold, toxin catabolic process	chloroplast envelope, chloroplast, chloroplast stroma, nucleus, plasma membrane, thylakoid, chloroplast, stromule
	isotig05834	AT5G09650	inorganic diphosphatase activity, pyrophosphatase activity	defense response to bacterium, response to cadmium ion, response to salt stress, metabolic process	chloroplast stroma, chloroplast envelope, chloroplast, thylakoid, chloroplast stroma, membrane
	isotig06067	AT4G11650	NULL	response to salt stress, defense response to bacterium, incompatible interaction, response to other organism	endomembrane system
	isotig06109	AT5G64440	amidase activity, N-(long-chain-acyl)ethanolamine deacylase activity	defense response to bacterium	plasma membrane, vacuole, endoplasmic reticulum, plasma membrane
	isotig06158	AT2G38470	transcription factor activity	camalexin biosynthetic process, defense response to bacterium, regulation of transcription, DNA-dependent, response to chitin	nucleus
	isotig06159	AT2G38470	transcription factor activity	camalexin biosynthetic process, defense response to bacterium, regulation of transcription, DNA-dependent, response to chitin	nucleus
	isotig06663	AT1G52740	DNA binding	defense response to bacterium, regulation of flower development	vacuole
	isotig06664	AT1G52740	DNA binding	defense response to bacterium, regulation of flower development	vacuole
	isotig07211	AT5G64440	amidase activity, N-(long-chain-acyl)ethanolamine deacylase activity	defense response to bacterium	plasma membrane, vacuole, endoplasmic reticulum, plasma membrane
	isotig07212	AT5G64440	amidase activity, N-(long-chain-acyl)ethanolamine deacylase activity	defense response to bacterium	plasma membrane, vacuole, endoplasmic reticulum, plasma membrane
	isotig07236	AT4G11650	NULL	response to salt stress, defense response to bacterium, incompatible interaction, response to other organism	endomembrane system
	isotig07237	AT4G11650	NULL	response to salt stress, defense response to bacterium, incompatible interaction, response to other organism	endomembrane system
	isotig07313	AT2G34690	sphingosine transmembrane transporter activity	cell death, defense response to bacterium, incompatible interaction, response to salicylic acid stimulus	cytoplasm
	isotig07314	AT2G34690	sphingosine transmembrane transporter activity	cell death, defense response to bacterium, incompatible interaction, response to salicylic acid stimulus	cytoplasm
	isotig07510	AT2G39770	mannose-1-phosphate guanylyltransferase activity, nucleotidyltransferase activity	biosynthetic process, cellulose biosynthetic process, defense response to bacterium, L-ascorbic acid biosynthetic process, response to heat, response to jasmonic acid stimulus, response to ozone, response to salt stress	NULL
	isotig07511	AT2G39770	mannose-1-phosphate guanylyltransferase activity, nucleotidyltransferase activity	biosynthetic process, cellulose biosynthetic process, defense response to bacterium, L-ascorbic acid biosynthetic process, response to heat, response to jasmonic acid stimulus, response to ozone, response to salt stress	NULL
	isotig07808	AT2G38470	transcription factor activity	camalexin biosynthetic process, defense response to bacterium, regulation of transcription, DNA-dependent, response to chitin	nucleus
	isotig07824	AT4G39090	NULL	defense response to bacterium, response to desiccation, response to osmotic stress, response to salt stress, response to water deprivation	nucleus, vacuole
	isotig08019	AT2G34690	sphingosine transmembrane transporter activity	cell death, defense response to bacterium, incompatible interaction, response to salicylic acid stimulus	cytoplasm
	isotig08051	AT1G80840	transcription factor activity	defense response to bacterium, regulation of defense response, regulation of transcription, DNA-dependent, response to chitin, response to salicylic acid stimulus, response to wounding	nucleus
	isotig08075	AT3G43300	guanyl-nucleotide exchange factor activity, protein binding	defense response to bacterium	intracellular
	isotig08517	AT4G23100	glutamate-cysteine ligase activity	response to cadmium ion, defense response to bacterium, incompatible interaction, flower development, glucosinolate biosynthetic process, glutathione biosynthetic process, indole phytoalexin biosynthetic process, response to cadmium ion, response to heat, response to jasmonic acid stimulus, response to ozone	chloroplast, chloroplast stroma, chloroplast
	isotig08656	AT3G52430	lipase activity, protein binding, triacylglycerol lipase activity	defense response to bacterium, incompatible interaction, systemic acquired resistance, leaf senescence, lipid metabolic process, negative regulation of defense response, regulation of hydrogen peroxide metabolic process, response to hypoxia, response to insect, response to other organism	cellular_component_unknown
	isotig08680	AT2G47730	glutathione binding, glutathione transferase activity	defense response to bacterium, N-terminal protein myristoylation, response to salt stress, defense response, response to cold, toxin catabolic process	chloroplast envelope, chloroplast, chloroplast stroma, nucleus, plasma membrane, thylakoid, chloroplast, stromule
	isotig09155	AT1G55020	lipoxygenase activity	defense response, defense response to bacterium, incompatible interaction, growth, jasmonic acid biosynthetic process, membrane disassembly, response to abscisic acid stimulus, response to jasmonic acid stimulus, response to wounding, root development	cellular_component_unknown
	isotig09163	AT3G54560	DNA binding	defense response to bacterium, flower development	nucleosome, nucleus
	isotig09824	AT1G19180	NULL	defense response to bacterium, flower development, jasmonic acid mediated signaling pathway, pollen development, response to jasmonic acid stimulus	nucleus
	isotig09850	AT4G31750	protein serine/threonine phosphatase activity	defense response to bacterium, protein amino acid dephosphorylation	plasma membrane
	isotig10515	AT1G55020	lipoxygenase activity	defense response, defense response to bacterium, incompatible interaction, growth, jasmonic acid biosynthetic process, membrane disassembly, response to abscisic acid stimulus, response to jasmonic acid stimulus, response to wounding, root development	cellular_component_unknown
	isotig10569	AT5G10030	transcription factor activity, calmodulin binding, DNA binding	response to cold, defense response to bacterium	nucleus
	isotig10797	AT5G64440	amidase activity, N-(long-chain-acyl)ethanolamine deacylase activity	defense response to bacterium	plasma membrane, vacuole, endoplasmic reticulum, plasma membrane
	isotig10854	AT1G13440	glyceraldehyde-3-phosphate dehydrogenase activity	gluconeogenesis, glycolysis, response to cadmium ion, response to oxidative stress, defense response to bacterium, defense response to bacterium, response to cadmium ion	cytosol, mitochondrion, chloroplast, plasma membrane, cell wall, membrane, nucleolus, nucleus, chloroplast, membrane, plasma membrane
	isotig11391	AT1G80840	transcription factor activity	defense response to bacterium, regulation of defense response, regulation of transcription, DNA-dependent, response to chitin, response to salicylic acid stimulus, response to wounding	nucleus
	isotig11534	AT3G01500	carbonate dehydratase activity, zinc ion binding	defense response to bacterium, response to cold, defense response to bacterium, carbon utilization, response to cold	apoplast, chloroplast envelope, chloroplast, chloroplast stroma, chloroplast thylakoid membrane, membrane, thylakoid, apoplast, chloroplast envelope, chloroplast, chloroplast thylakoid membrane, membrane, thylakoid, stromule, apoplast, chloroplast envelope, chloroplast, chloroplast stroma, chloroplast thylakoid membrane, membrane, thylakoid, chloroplast, chloroplast thylakoid membrane, stromule
	isotig11886	AT4G33950	calcium-dependent protein serine/threonine kinase activity, kinase activity, protein kinase activity	abscisic acid mediated signaling, defense response to bacterium, oxygen and reactive oxygen species metabolic process, regulation of stomatal movement, response to abscisic acid stimulus, response to cold, response to osmotic stress, response to salt stress, response to water deprivation, stomatal movement	NULL
	isotig12113	AT3G27890	FMN reductase activity	defense response to bacterium, response to salt stress	chloroplast, chloroplast stroma, plasma membrane
	isotig12326	AT2G43710	acyl-[acyl-carrier-protein] desaturase activity, stearoyl-CoA 9-desaturase activity	defense response, defense response to bacterium, fatty acid metabolic process, jasmonic acid biosynthetic process, jasmonic acid mediated signaling pathway, lipid biosynthetic process, salicylic acid mediated signaling pathway, unsaturated fatty acid biosynthetic process	chloroplast, chloroplast stroma
	isotig12675	AT3G27850	structural constituent of ribosome	defense response to bacterium, translation	chloroplast, chloroplast stroma, chloroplast thylakoid membrane, thylakoid, chloroplast thylakoid membrane, large ribosomal subunit, plastid large ribosomal subunit
	isotig12789	AT4G18780	cellulose synthase activity, transferase activity, transferring glycosyl groups	cellulose biosynthetic process, defense response to bacterium, positive regulation of abscisic acid biosynthetic process, response to osmotic stress, response to water deprivation, secondary cell wall biogenesis	cell wall, plasma membrane
	isotig13347	AT1G80460	carbohydrate kinase activity, glycerol kinase activity	carbohydrate metabolic process, defense response to bacterium, glycerol catabolic process, response to bacterium, response to microbial phytotoxin, response to molecule of bacterial origin	cellular_component_unknown
	isotig13785	AT3G63190	molecular_function_unknown	defense response to bacterium, translation	chloroplast stroma, thylakoid
	isotig13913	AT3G52430	lipase activity, protein binding, triacylglycerol lipase activity	defense response to bacterium, incompatible interaction, systemic acquired resistance, leaf senescence, lipid metabolic process, negative regulation of defense response, regulation of hydrogen peroxide metabolic process, response to hypoxia, response to insect, response to other organism	cellular_component_unknown
	isotig13923	AT4G33950	calcium-dependent protein serine/threonine kinase activity, kinase activity, protein kinase activity	abscisic acid mediated signaling, defense response to bacterium, oxygen and reactive oxygen species metabolic process, regulation of stomatal movement, response to abscisic acid stimulus, response to cold, response to osmotic stress, response to salt stress, response to water deprivation, stomatal movement	NULL
	isotig14294	AT4G11650	NULL	response to salt stress, defense response to bacterium, incompatible interaction, response to other organism	endomembrane system
	isotig15208	AT5G50850	pyruvate dehydrogenase (acetyl-transferring) activity	defense response to bacterium	mitochondrion, plasma membrane
	isotig15239	AT2G38470	transcription factor activity	camalexin biosynthetic process, defense response to bacterium, regulation of transcription, DNA-dependent, response to chitin	nucleus
	isotig15256	AT3G10920	metal ion binding, superoxide dismutase activity	defense response to bacterium, response to salt stress, defense response to bacterium, response to salt stress, embryonic development ending in seed dormancy, removal of superoxide radicals	mitochondrion
	isotig15487	AT3G27890	FMN reductase activity	defense response to bacterium, response to salt stress	chloroplast, chloroplast stroma, plasma membrane
	isotig15671	AT3G52960	antioxidant activity	defense response to bacterium, biological_process_unknown	chloroplast, chloroplast stroma, thylakoid, plant-type cell wall
	isotig15697	AT3G04790	ribose-5-phosphate isomerase activity	reductive pentose-phosphate cycle, defense response to bacterium	chloroplast, chloroplast stroma, chloroplast thylakoid membrane, chloroplast envelope, chloroplast thylakoid membrane, thylakoid
	isotig15949	AT5G46330	ATP binding, kinase activity, protein binding, protein serine/threonine kinase activity, transmembrane receptor protein serine/threonine kinase activity	defense response to bacterium, protein amino acid phosphorylation	plasma membrane, membrane
	isotig16041	AT3G01500	carbonate dehydratase activity, zinc ion binding	defense response to bacterium, response to cold, defense response to bacterium, carbon utilization, response to cold	apoplast, chloroplast envelope, chloroplast, chloroplast stroma, chloroplast thylakoid membrane, membrane, thylakoid, apoplast, chloroplast envelope, chloroplast, chloroplast thylakoid membrane, membrane, thylakoid, stromule, apoplast, chloroplast envelope, chloroplast, chloroplast stroma, chloroplast thylakoid membrane, membrane, thylakoid, chloroplast, chloroplast thylakoid membrane, stromule
	isotig16063	AT2G38470	transcription factor activity	camalexin biosynthetic process, defense response to bacterium, regulation of transcription, DNA-dependent, response to chitin	nucleus
	isotig16107	AT5G44030	transferase activity, transferring glycosyl groups, cellulose synthase activity	cellulose biosynthetic process, defense response to bacterium, plant-type cell wall biogenesis	membrane
	isotig16189	AT1G80600	acetylornithine transaminase activity	defense response to bacterium	chloroplast, chloroplast stroma
	isotig16196	AT3G01480	peptidyl-prolyl cis-trans isomerase activity	defense response to bacterium, photosystem II assembly, photosystem II stabilization, protein folding, defense response to bacterium	chloroplast, thylakoid, chloroplast thylakoid lumen, chloroplast stroma, chloroplast thylakoid membrane, thylakoid lumen, chloroplast, thylakoid
	isotig16285	AT5G08280	NULL	defense response to bacterium, chlorophyll biosynthetic process, porphyrin biosynthetic process	chloroplast stroma, apoplast, chloroplast envelope, chloroplast, chloroplast
	isotig16504	AT3G27850	structural constituent of ribosome	defense response to bacterium, translation	chloroplast, chloroplast stroma, chloroplast thylakoid membrane, thylakoid, chloroplast thylakoid membrane, large ribosomal subunit, plastid large ribosomal subunit
	isotig16529	AT1G32230	protein binding	defense response to bacterium, incompatible interaction, ethylene mediated signaling pathway, jasmonic acid mediated signaling pathway, oxygen and reactive oxygen species metabolic process, programmed cell death, response to ethylene stimulus, response to oxidative stress, response to ozone, response to salt stress, response to superoxide, response to water deprivation	cytoplasm, nucleus
	isotig16795	AT4G01050	molecular_function_unknown	defense response to bacterium, biological_process_unknown	chloroplast envelope, chloroplast, chloroplast thylakoid membrane, chloroplast thylakoid membrane
	isotig16937	AT2G37660	binding, catalytic activity, coenzyme binding	defense response to bacterium	chloroplast, chloroplast stroma, apoplast, thylakoid
	isotig17173	AT5G37055	NULL	defense response to bacterium, regulation of flower development	nucleus
	isotig17188	AT2G42010	phospholipase D activity	response to cadmium ion, defense response to bacterium, incompatible interaction	NULL
	isotig17574	AT4G33430	kinase activity, protein binding, protein heterodimerization activity, protein serine/threonine kinase activity	brassinosteroid mediated signaling, cell growth, defense response to bacterium	plasma membrane, endosome, plasma membrane, protein complex
	isotig17681	AT4G39090	NULL	defense response to bacterium, response to desiccation, response to osmotic stress, response to salt stress, response to water deprivation	nucleus, vacuole
	isotig17754	AT3G27890	FMN reductase activity	defense response to bacterium, response to salt stress	chloroplast, chloroplast stroma, plasma membrane
	isotig18084	AT5G51700	protein binding, zinc ion binding	defense response to bacterium, defense response, protein stabilization	cellular_component_unknown
	isotig18304	AT2G43790	MAP kinase activity, kinase activity	response to oxidative stress, camalexin biosynthetic process, defense response to bacterium, induced systemic resistance, jasmonic acid mediated signaling pathway, ovule development, phosphorylation, response to abscisic acid stimulus, response to cold, response to ethylene stimulus, response to hydrogen peroxide, response to osmotic stress, response to reactive oxygen species, response to salt s…	cellular_component_unknown
	isotig18483	AT1G19180	NULL	defense response to bacterium, flower development, jasmonic acid mediated signaling pathway, pollen development, response to jasmonic acid stimulus	nucleus
	isotig18558	AT4G11150	hydrogen ion transporting ATPase activity, rotational mechanism	embryonic development ending in seed dormancy, defense response to bacterium, response to salt stress, ATP synthesis coupled proton transport, Golgi organization, plant-type cell wall biogenesis, response to cold	vacuole, cytosolic ribosome, plant-type vacuole, plasma membrane, mitochondrial proton-transporting ATP synthase complex, plant-type vacuole membrane, vacuolar membrane
	isotig18751	AT3G63190	molecular_function_unknown	defense response to bacterium, translation	chloroplast stroma, thylakoid
	isotig18943	AT3G44880	iron-sulfur cluster binding, pheophorbide a oxygenase activity	cell death, chlorophyll catabolic process, defense response to bacterium, incompatible interaction, flower development	chloroplast, chloroplast inner membrane
	isotig19476	AT1G13440	glyceraldehyde-3-phosphate dehydrogenase activity	gluconeogenesis, glycolysis, response to cadmium ion, response to oxidative stress, defense response to bacterium, defense response to bacterium, response to cadmium ion	cytosol, mitochondrion, chloroplast, plasma membrane, cell wall, membrane, nucleolus, nucleus, chloroplast, membrane, plasma membrane
	isotig20060	AT2G42010	phospholipase D activity	response to cadmium ion, defense response to bacterium, incompatible interaction	NULL
	isotig20167	AT4G33430	kinase activity, protein binding, protein heterodimerization activity, protein serine/threonine kinase activity	brassinosteroid mediated signaling, cell growth, defense response to bacterium	plasma membrane, endosome, plasma membrane, protein complex
	isotig20174	AT1G55020	lipoxygenase activity	defense response, defense response to bacterium, incompatible interaction, growth, jasmonic acid biosynthetic process, membrane disassembly, response to abscisic acid stimulus, response to jasmonic acid stimulus, response to wounding, root development	cellular_component_unknown
