# Supplementary material for: Transcriptomic analysis of grain amaranth (Amaranthus hypochondriacus) using 454 pyrosequencing: comparison with A. tuberculatus, expression profiling in stems and in response to biotic and abiotic stress
Source: BMC Genomics. 2011 Jul 13;12:363. doi: 10.1186/1471-2164-12-363 (PMC3146458; doi:10.1186/1471-2164-12-363)
Supplement: Additional file 4 — Transcripts associated with the incompatible plant-pathogen interaction identified in A. hypochondriacus. [file 1471-2164-12-363-S4.XLS]

## Sheet: Hoja1
	contig/isotig	Ath locus	description: function	description: process	description: component
	contig00127	AT4G11650	NULL	response to salt stress, defense response to bacterium, incompatible interaction, response to other organism	endomembrane system
	isotig00322	AT2G27040	nucleic acid binding	chromatin silencing by small RNA, defense response to bacterium, incompatible interaction, DNA methylation	Cajal body, nuclear euchromatin, nucleolus
	isotig00323	AT2G27040	nucleic acid binding	chromatin silencing by small RNA, defense response to bacterium, incompatible interaction, DNA methylation	Cajal body, nuclear euchromatin, nucleolus
	isotig00325	AT2G27040	nucleic acid binding	chromatin silencing by small RNA, defense response to bacterium, incompatible interaction, DNA methylation	Cajal body, nuclear euchromatin, nucleolus
	isotig00326	AT2G27040	nucleic acid binding	chromatin silencing by small RNA, defense response to bacterium, incompatible interaction, DNA methylation	Cajal body, nuclear euchromatin, nucleolus
	isotig00327	AT2G27040	nucleic acid binding	chromatin silencing by small RNA, defense response to bacterium, incompatible interaction, DNA methylation	Cajal body, nuclear euchromatin, nucleolus
	isotig00328	AT2G27040	nucleic acid binding	chromatin silencing by small RNA, defense response to bacterium, incompatible interaction, DNA methylation	Cajal body, nuclear euchromatin, nucleolus
	isotig00329	AT2G27040	nucleic acid binding	chromatin silencing by small RNA, defense response to bacterium, incompatible interaction, DNA methylation	Cajal body, nuclear euchromatin, nucleolus
	isotig00330	AT2G27040	nucleic acid binding	chromatin silencing by small RNA, defense response to bacterium, incompatible interaction, DNA methylation	Cajal body, nuclear euchromatin, nucleolus
	isotig00376	AT1G32230	protein binding	defense response to bacterium, incompatible interaction, ethylene mediated signaling pathway, jasmonic acid mediated signaling pathway, oxygen and reactive oxygen species metabolic process, programmed cell death, response to ethylene stimulus, response to oxidative stress, response to ozone, response to salt stress, response to superoxide, response to water deprivation	cytoplasm, nucleus
	isotig00377	AT1G32230	protein binding	defense response to bacterium, incompatible interaction, ethylene mediated signaling pathway, jasmonic acid mediated signaling pathway, oxygen and reactive oxygen species metabolic process, programmed cell death, response to ethylene stimulus, response to oxidative stress, response to ozone, response to salt stress, response to superoxide, response to water deprivation	cytoplasm, nucleus
	isotig00378	AT1G32230	protein binding	defense response to bacterium, incompatible interaction, ethylene mediated signaling pathway, jasmonic acid mediated signaling pathway, oxygen and reactive oxygen species metabolic process, programmed cell death, response to ethylene stimulus, response to oxidative stress, response to ozone, response to salt stress, response to superoxide, response to water deprivation	cytoplasm, nucleus
	isotig00379	AT1G32230	protein binding	defense response to bacterium, incompatible interaction, ethylene mediated signaling pathway, jasmonic acid mediated signaling pathway, oxygen and reactive oxygen species metabolic process, programmed cell death, response to ethylene stimulus, response to oxidative stress, response to ozone, response to salt stress, response to superoxide, response to water deprivation	cytoplasm, nucleus
	isotig00380	AT1G32230	protein binding	defense response to bacterium, incompatible interaction, ethylene mediated signaling pathway, jasmonic acid mediated signaling pathway, oxygen and reactive oxygen species metabolic process, programmed cell death, response to ethylene stimulus, response to oxidative stress, response to ozone, response to salt stress, response to superoxide, response to water deprivation	cytoplasm, nucleus
	isotig00381	AT1G32230	protein binding	defense response to bacterium, incompatible interaction, ethylene mediated signaling pathway, jasmonic acid mediated signaling pathway, oxygen and reactive oxygen species metabolic process, programmed cell death, response to ethylene stimulus, response to oxidative stress, response to ozone, response to salt stress, response to superoxide, response to water deprivation	cytoplasm, nucleus
	isotig00384	AT1G32230	protein binding	defense response to bacterium, incompatible interaction, ethylene mediated signaling pathway, jasmonic acid mediated signaling pathway, oxygen and reactive oxygen species metabolic process, programmed cell death, response to ethylene stimulus, response to oxidative stress, response to ozone, response to salt stress, response to superoxide, response to water deprivation	cytoplasm, nucleus
	isotig01041	AT2G23620	hydrolase activity, acting on ester bonds	defense response to fungus, incompatible interaction, salicylic acid metabolic process, systemic acquired resistance	cellular_component_unknown
	isotig01042	AT2G23620	hydrolase activity, acting on ester bonds	defense response to fungus, incompatible interaction, salicylic acid metabolic process, systemic acquired resistance	cellular_component_unknown
	isotig01043	AT2G23620	hydrolase activity, acting on ester bonds	defense response to fungus, incompatible interaction, salicylic acid metabolic process, systemic acquired resistance	cellular_component_unknown
	isotig01044	AT2G23620	hydrolase activity, acting on ester bonds	defense response to fungus, incompatible interaction, salicylic acid metabolic process, systemic acquired resistance	cellular_component_unknown
	isotig01045	AT2G23620	hydrolase activity, acting on ester bonds	defense response to fungus, incompatible interaction, salicylic acid metabolic process, systemic acquired resistance	cellular_component_unknown
	isotig01352	AT5G36970	molecular_function_unknown	defense response, incompatible interaction, salicylic acid mediated signaling pathway	cellular_component_unknown
	isotig01952	AT5G13160	kinase activity, protein serine/threonine kinase activity	N-terminal protein myristoylation, defense response, defense response to bacterium, incompatible interaction, protein amino acid autophosphorylation	microsome
	isotig01953	AT5G13160	kinase activity, protein serine/threonine kinase activity	N-terminal protein myristoylation, defense response, defense response to bacterium, incompatible interaction, protein amino acid autophosphorylation	microsome
	isotig01954	AT5G13160	kinase activity, protein serine/threonine kinase activity	N-terminal protein myristoylation, defense response, defense response to bacterium, incompatible interaction, protein amino acid autophosphorylation	microsome
	isotig01955	AT5G13160	kinase activity, protein serine/threonine kinase activity	N-terminal protein myristoylation, defense response, defense response to bacterium, incompatible interaction, protein amino acid autophosphorylation	microsome
	isotig01956	AT5G13160	kinase activity, protein serine/threonine kinase activity	N-terminal protein myristoylation, defense response, defense response to bacterium, incompatible interaction, protein amino acid autophosphorylation	microsome
	isotig01957	AT5G13160	kinase activity, protein serine/threonine kinase activity	N-terminal protein myristoylation, defense response, defense response to bacterium, incompatible interaction, protein amino acid autophosphorylation	microsome
	isotig06067	AT4G11650	NULL	response to salt stress, defense response to bacterium, incompatible interaction, response to other organism	endomembrane system
	isotig07236	AT4G11650	NULL	response to salt stress, defense response to bacterium, incompatible interaction, response to other organism	endomembrane system
	isotig07237	AT4G11650	NULL	response to salt stress, defense response to bacterium, incompatible interaction, response to other organism	endomembrane system
	isotig07313	AT2G34690	sphingosine transmembrane transporter activity	cell death, defense response to bacterium, incompatible interaction, response to salicylic acid stimulus	cytoplasm
	isotig07314	AT2G34690	sphingosine transmembrane transporter activity	cell death, defense response to bacterium, incompatible interaction, response to salicylic acid stimulus	cytoplasm
	isotig07956	AT4G22300	carboxylesterase activity	defense response, incompatible interaction, regulation of plant-type hypersensitive response	NULL
	isotig08019	AT2G34690	sphingosine transmembrane transporter activity	cell death, defense response to bacterium, incompatible interaction, response to salicylic acid stimulus	cytoplasm
	isotig08517	AT4G23100	glutamate-cysteine ligase activity	response to cadmium ion, defense response to bacterium, incompatible interaction, flower development, glucosinolate biosynthetic process, glutathione biosynthetic process, indole phytoalexin biosynthetic process, response to cadmium ion, response to heat, response to jasmonic acid stimulus, response to ozone	chloroplast, chloroplast stroma, chloroplast
	isotig08656	AT3G52430	lipase activity, protein binding, triacylglycerol lipase activity	defense response to bacterium, incompatible interaction, systemic acquired resistance, leaf senescence, lipid metabolic process, negative regulation of defense response, regulation of hydrogen peroxide metabolic process, response to hypoxia, response to insect, response to other organism	cellular_component_unknown
	isotig08933	AT5G40440	MAP kinase kinase activity	induced systemic resistance, ethylene mediated signaling pathway, defense response, incompatible interaction, MAPKKK cascade	intracellular
	isotig09155	AT1G55020	lipoxygenase activity	defense response, defense response to bacterium, incompatible interaction, growth, jasmonic acid biosynthetic process, membrane disassembly, response to abscisic acid stimulus, response to jasmonic acid stimulus, response to wounding, root development	cellular_component_unknown
	isotig09169	AT5G40440	MAP kinase kinase activity	induced systemic resistance, ethylene mediated signaling pathway, defense response, incompatible interaction, MAPKKK cascade	intracellular
	isotig09340	AT5G40440	MAP kinase kinase activity	induced systemic resistance, ethylene mediated signaling pathway, defense response, incompatible interaction, MAPKKK cascade	intracellular
	isotig10214	AT2G23620	hydrolase activity, acting on ester bonds	defense response to fungus, incompatible interaction, salicylic acid metabolic process, systemic acquired resistance	cellular_component_unknown
	isotig10515	AT1G55020	lipoxygenase activity	defense response, defense response to bacterium, incompatible interaction, growth, jasmonic acid biosynthetic process, membrane disassembly, response to abscisic acid stimulus, response to jasmonic acid stimulus, response to wounding, root development	cellular_component_unknown
	isotig12091	AT3G21630	kinase activity, receptor signaling protein activity, transmembrane receptor protein kinase activity	defense response to fungus, incompatible interaction, detection of molecule of fungal origin, response to chitin	plasma membrane
	isotig13071	AT1G59870	ATPase activity, coupled to transmembrane movement of substances, cadmium ion transmembrane transporter activity	defense response to fungus, incompatible interaction, multidrug transport, negative regulation of defense response, systemic acquired resistance	chloroplast envelope, chloroplast, membrane, mitochondrion, plasma membrane, plasma membrane
	isotig13913	AT3G52430	lipase activity, protein binding, triacylglycerol lipase activity	defense response to bacterium, incompatible interaction, systemic acquired resistance, leaf senescence, lipid metabolic process, negative regulation of defense response, regulation of hydrogen peroxide metabolic process, response to hypoxia, response to insect, response to other organism	cellular_component_unknown
	isotig14294	AT4G11650	NULL	response to salt stress, defense response to bacterium, incompatible interaction, response to other organism	endomembrane system
	isotig15450	AT3G21630	kinase activity, receptor signaling protein activity, transmembrane receptor protein kinase activity	defense response to fungus, incompatible interaction, detection of molecule of fungal origin, response to chitin	plasma membrane
	isotig16097	AT4G37000	red chlorophyll catabolite reductase activity	chlorophyll catabolic process, defense response, incompatible interaction, plant-type hypersensitive response, regulation of programmed cell death	chloroplast, mitochondrion, chloroplast envelope, chloroplast, chloroplast stroma, cytoplasm, cytosol
	isotig16529	AT1G32230	protein binding	defense response to bacterium, incompatible interaction, ethylene mediated signaling pathway, jasmonic acid mediated signaling pathway, oxygen and reactive oxygen species metabolic process, programmed cell death, response to ethylene stimulus, response to oxidative stress, response to ozone, response to salt stress, response to superoxide, response to water deprivation	cytoplasm, nucleus
	isotig17188	AT2G42010	phospholipase D activity	response to cadmium ion, defense response to bacterium, incompatible interaction	NULL
	isotig18943	AT3G44880	iron-sulfur cluster binding, pheophorbide a oxygenase activity	cell death, chlorophyll catabolic process, defense response to bacterium, incompatible interaction, flower development	chloroplast, chloroplast inner membrane
	isotig19287	AT5G22330	protein binding	defense response to fungus, incompatible interaction, meristem development	chloroplast, nucleolus, nucleus
	isotig20060	AT2G42010	phospholipase D activity	response to cadmium ion, defense response to bacterium, incompatible interaction	NULL
	isotig20174	AT1G55020	lipoxygenase activity	defense response, defense response to bacterium, incompatible interaction, growth, jasmonic acid biosynthetic process, membrane disassembly, response to abscisic acid stimulus, response to jasmonic acid stimulus, response to wounding, root development	cellular_component_unknown
