# Supplementary material for: Transcriptomic analysis of grain amaranth (Amaranthus hypochondriacus) using 454 pyrosequencing: comparison with A. tuberculatus, expression profiling in stems and in response to biotic and abiotic stress
Source: BMC Genomics. 2011 Jul 13;12:363. doi: 10.1186/1471-2164-12-363 (PMC3146458; doi:10.1186/1471-2164-12-363)
Supplement: Additional file 5 — Annotated (Uniref 100) homologous transcripts in A. hypochondriacus and A. tuberculatus. [file 1471-2164-12-363-S5.XLS]

## Sheet: Hoja1
	Annotation (UniRef 100) of homologous transcripts in A. hypochondriacus (Ah) and A. tuberculatus (At)
	HOUSE-KEEPING GENES: BASIC CELLULAR PROCESSES FOR CELL MAINTENANCE AND GROWTH
	Ah	Gene ID and Description	At
	contig04555	UniRef100_B9T274 LIGULELESS1 protein, putative n=1 Tax=Ricinus communis	contig01311
	contig04582	UniRef100_Q05957 Petal death protein n=1 Tax=Dianthus caryophyllus RepID=PDP_DIACA	contig02283
	contig10668	UniRef100_B9H794 Histone acetyltransferase n=1 Tax=Populus trichocarpa	contig00152
	contig15790	UniRef100_Q1H8M3 Matrix attachment region binding protein n=1 Tax=Beta vulgaris	contig00197
	contig21162	UniRef100_B9S304 Cell division protein ftsH, putative n=1 Tax=Ricinus communis	contig03288
	contig23403	UniRef100_O04350 Tubulin-specific chaperone A n=2 Tax=Arabidopsis thaliana	contig01083
	isotig00325	UniRef100_B9SP45 Eukaryotic translation initiation factor 2c, putative n=1 Tax=Ricinus	contig02677
	isotig00326	UniRef100_B9SP45 Eukaryotic translation initiation factor 2c, putative n=1 Tax=Ricinus	contig02677
	isotig00327	UniRef100_B9SP45 Eukaryotic translation initiation factor 2c, putative n=1 Tax=Ricinus	contig02677
	isotig00328	UniRef100_B9SP45 Eukaryotic translation initiation factor 2c, putative n=1 Tax=Ricinus	contig02677
	isotig00329	UniRef100_B9SP45 Eukaryotic translation initiation factor 2c, putative n=1 Tax=Ricinus	contig02677
	isotig00330	UniRef100_B9SP45 Eukaryotic translation initiation factor 2c, putative n=1 Tax=Ricinus	contig02677
	isotig00357	UniRef100_Q949L7 Putative vacuolar processing enzyme n=1 Tax=Beta vulgaris	contig00235
	isotig00494	UniRef100_Q40471 Eukaryotic initiation factor 4A-9 n=1 Tax=Nicotiana tabacum	contig01115
	isotig00496	UniRef100_Q40471 Eukaryotic initiation factor 4A-9 n=1 Tax=Nicotiana tabacum	contig01115
	isotig00564	UniRef100_Q41382 DEAD-box ATP-dependent RNA helicase 7 n=1 Tax=Spinacia oleracea	contig00298
	isotig00572	UniRef100_Q41382 DEAD-box ATP-dependent RNA helicase 7 n=1 Tax=Spinacia oleracea	contig00298
	isotig00573	UniRef100_Q41382 DEAD-box ATP-dependent RNA helicase 7 n=1 Tax=Spinacia oleracea	contig00298
	isotig00660	UniRef100_B9SNC7 Histone deacetylase hda2, putative n=1 Tax=Ricinus communis	contig02567
	isotig00665	UniRef100_Q06H22 Ubiquitin carrier protein n=1 Tax=Arachis hypogaea	contig02451
	isotig00667	UniRef100_C6T1V1 Ubiquitin carrier protein n=1 Tax=Glycine max RepID=C6T1V1_SOYBN	contig02397
	contig06970	UniRef100_C8CPS0 Importin alpha n=1 Tax=Citrus sinensis RepID=C8CPS0_CITSI	contig02103
	isotig00743	UniRef100_Q4LDF9 Outer envelope protein n=1 Tax=Pisum sativum RepID=Q4LDF9_PEA	contig05577
	isotig00745	UniRef100_Q4LDF9 Outer envelope protein n=1 Tax=Pisum sativum RepID=Q4LDF9_PEA	contig05577
	isotig00747	UniRef100_Q4LDF9 Outer envelope protein n=1 Tax=Pisum sativum RepID=Q4LDF9_PEA	contig05577
	isotig00942	UniRef100_B9RM70 Translation initiation factor, putative n=1 Tax=Ricinus communis	contig01049
	isotig00943	UniRef100_B9RM70 Translation initiation factor, putative n=1 Tax=Ricinus communis	contig01049
	isotig01099	UniRef100_B9RM00 Beta-hexosaminidase, putative n=1 Tax=Ricinus communis	contig05468
	isotig01100	UniRef100_B9RM00 Beta-hexosaminidase, putative n=1 Tax=Ricinus communis	contig05468
	isotig01136	UniRef100_B9S627 Dead box ATP-dependent RNA helicase, putative n=1 Tax=Ricinus	contig03522
	isotig01138	UniRef100_B9S627 Dead box ATP-dependent RNA helicase, putative n=1 Tax=Ricinus	contig03522
	isotig01139	UniRef100_B9S627 Dead box ATP-dependent RNA helicase, putative n=1 Tax=Ricinus	contig01738
	isotig01182	UniRef100_B2BXI0 Gag-pol polymerase (Fragment) n=1 Tax=Arabidopsis lyrata subsp.	contig06505
	isotig01183	UniRef100_B2BXI0 Gag-pol polymerase (Fragment) n=1 Tax=Arabidopsis lyrata subsp.	contig06166
	isotig01185	UniRef100_B2BXI0 Gag-pol polymerase (Fragment) n=1 Tax=Arabidopsis lyrata subsp.	contig06166
	isotig01253	UniRef100_D0ELH5 Peptidyl-prolyl cis-trans isomerase n=1 Tax=Citrus sinensis	contig02127
	isotig01254	UniRef100_D0ELH5 Peptidyl-prolyl cis-trans isomerase n=1 Tax=Citrus sinensis	contig02127
	isotig01255	UniRef100_D0ELH5 Peptidyl-prolyl cis-trans isomerase n=1 Tax=Citrus sinensis	contig02127
	isotig01256	UniRef100_D0ELH5 Peptidyl-prolyl cis-trans isomerase n=1 Tax=Citrus sinensis	contig02127
	isotig01543	UniRef100_B9RU89 Dual specificity phosphatase Cdc25, putative n=1 Tax=Ricinus	contig03851
	isotig01745	UniRef100_B9T029 Rhomboid protein, putative n=1 Tax=Ricinus communis	contig01861
	isotig01768	UniRef100_O24362 Proteasome subunit alpha type-3 n=1 Tax=Spinacia oleracea	contig02632
	isotig01791	UniRef100_O81396 Aconitase-iron regulated protein 1 n=1 Tax=Citrus limon	contig00565
	isotig01915	UniRef100_Q6J740 AML1 (Fragment) n=1 Tax=Beta vulgaris RepID=Q6J740_BETVU	contig00088
	isotig01916	UniRef100_Q6J740 AML1 (Fragment) n=1 Tax=Beta vulgaris RepID=Q6J740_BETVU	contig00088
	isotig01918	UniRef100_Q6J740 AML1 (Fragment) n=1 Tax=Beta vulgaris RepID=Q6J740_BETVU	contig00088
	isotig01919	UniRef100_Q6J740 AML1 (Fragment) n=1 Tax=Beta vulgaris RepID=Q6J740_BETVU	contig00088
	isotig01984	UniRef100_Q6PQ37 Ubiquitin-conjugating enzyme family protein n=1 Tax=Tamarix	contig02738
	isotig01985	UniRef100_Q6PQ37 Ubiquitin-conjugating enzyme family protein n=1 Tax=Tamarix	contig02738
	isotig02064	UniRef100_Q40471 Eukaryotic initiation factor 4A-9 n=1 Tax=Nicotiana tabacum	contig01115
	isotig02065	UniRef100_Q40471 Eukaryotic initiation factor 4A-9 n=1 Tax=Nicotiana tabacum	contig01115
	isotig02071	UniRef100_B9RT18 Tonneau, putative n=1 Tax=Ricinus communis RepID=B9RT18_RICCO	contig03049
	isotig02072	UniRef100_B9RT18 Tonneau, putative n=1 Tax=Ricinus communis RepID=B9RT18_RICCO	contig03049
	isotig02076	UniRef100_B9RBI4 Metalloendopeptidase, putative n=1 Tax=Ricinus communis	contig02914
	isotig02077	UniRef100_B9RBI4 Metalloendopeptidase, putative n=1 Tax=Ricinus communis	contig02914
	isotig02078	UniRef100_B9RBI4 Metalloendopeptidase, putative n=1 Tax=Ricinus communis	contig02914
	isotig02311	UniRef100_B2DDA6 Topoisomerase I n=1 Tax=Ophiorrhiza japonica RepID=B2DDA6_9GENT	contig01518
	isotig02313	UniRef100_B2DDA6 Topoisomerase I n=1 Tax=Ophiorrhiza japonica RepID=B2DDA6_9GENT	contig01518
	isotig02425	UniRef100_B9SBQ0 Calpain, putative n=1 Tax=Ricinus communis RepID=B9SBQ0_RICCO	contig01629
	isotig02428	UniRef100_B9SKL2 Nucleotide binding protein, putative n=1 Tax=Ricinus communis	contig00277
	isotig02635	UniRef100_B9S5Z9 Nucleic acid binding protein, putative n=1 Tax=Ricinus communis	contig03808
	isotig02636	UniRef100_B9S5Z9 Nucleic acid binding protein, putative n=1 Tax=Ricinus communis	contig03808
	isotig02637	UniRef100_Q8LKG1 Drm3 n=1 Tax=Pisum sativum RepID=Q8LKG1_PEA	contig01342
	isotig02638	UniRef100_Q8LKG1 Drm3 n=1 Tax=Pisum sativum RepID=Q8LKG1_PEA	contig01342
	isotig02639	UniRef100_Q8LKG1 Drm3 n=1 Tax=Pisum sativum RepID=Q8LKG1_PEA	contig01342
	isotig02640	UniRef100_Q8LKG1 Drm3 n=1 Tax=Pisum sativum RepID=Q8LKG1_PEA	contig01342
	isotig02717	UniRef100_B9S3Y1 RNA binding protein, putative n=1 Tax=Ricinus communis	contig08667
	isotig02718	UniRef100_B9S3Y1 RNA binding protein, putative n=1 Tax=Ricinus communis	contig08667
	isotig02830	UniRef100_B9SNF5 Protein CCC1, putative n=1 Tax=Ricinus communis RepID=B9SNF5_RICCO	contig04785
	isotig02920	UniRef100_C6SXW4 Proteasome subunit beta type n=1 Tax=Glycine max RepID=C6SXW4_SOYBN	contig05356
	isotig02921	UniRef100_C6SXW4 Proteasome subunit beta type n=1 Tax=Glycine max RepID=C6SXW4_SOYBN	contig05356
	isotig02922	UniRef100_C6SXW4 Proteasome subunit beta type n=1 Tax=Glycine max RepID=C6SXW4_SOYBN	contig05356
	isotig02962	UniRef100_B9R9G2 Transcriptional corepressor SEUSS, putative n=1 Tax=Ricinus communis	contig00511
	isotig02964	UniRef100_B9R9G2 Transcriptional corepressor SEUSS, putative n=1 Tax=Ricinus communis	contig02416
	isotig02965	UniRef100_B9R9G2 Transcriptional corepressor SEUSS, putative n=1 Tax=Ricinus communis	contig00511
	isotig02995	UniRef100_Q1H8M3 Matrix attachment region binding protein n=1 Tax=Beta vulgaris	contig00197
	isotig02996	UniRef100_Q1H8M3 Matrix attachment region binding protein n=1 Tax=Beta vulgaris	contig00197
	isotig03049	UniRef100_B9SQ16 Phd/F-box containing protein, putative n=1 Tax=Ricinus communis	contig06244
	isotig03104	UniRef100_B9SHW2 Histone-lysine n-methyltransferase, suvh, putative n=1 Tax=Ricinus	contig00418
	isotig03106	UniRef100_B9SHW2 Histone-lysine n-methyltransferase, suvh, putative n=1 Tax=Ricinus	contig00418
	isotig03198	UniRef100_Q2HSH7 Histone deacetylase superfamily n=1 Tax=Medicago truncatula	contig04762
	isotig03199	UniRef100_B9RE35 DNA binding protein, putative n=1 Tax=Ricinus communis	contig05951
	isotig03200	UniRef100_B9RE35 DNA binding protein, putative n=1 Tax=Ricinus communis	contig05951
	isotig03202	UniRef100_B9RE35 DNA binding protein, putative n=1 Tax=Ricinus communis	contig05951
	isotig03298	UniRef100_Q9ZSQ6 T-complex protein 1 epsilon subunit (Fragment) n=1	contig03103
	isotig03571	UniRef100_B9RYP2 Transcription factor, putative n=1 Tax=Ricinus communis	contig00838
	isotig03573	UniRef100_B9RYP2 Transcription factor, putative n=1 Tax=Ricinus communis	contig00838
	isotig03799	UniRef100_Q4W5U8 FtsH protease n=1 Tax=Solanum lycopersicum RepID=Q4W5U8_SOLLC	contig01750
	isotig04012	UniRef100_B9RYW5 Phosphatidylcholine transfer protein, putative n=1 Tax=Ricinus	contig04486
	isotig04013	UniRef100_B9RYW5 Phosphatidylcholine transfer protein, putative n=1 Tax=Ricinus	contig04486
	isotig04324	UniRef100_B9RBB2 Auxin-repressed 12.5 kDa protein, putative n=1 Tax=Ricinus communis	contig04519
	isotig04375	UniRef100_P23525 37 kDa inner envelope membrane protein, chloroplastic n=1	contig07687
	isotig04396	UniRef100_B9RVT9 26S proteasome regulatory subunit rpn1, putative n=1 Tax=Ricinus	contig00044
	isotig04397	UniRef100_B9RVT9 26S proteasome regulatory subunit rpn1, putative n=1 Tax=Ricinus	contig00044
	isotig04579	UniRef100_D7GN43 Putative B-type response regulator 12 n=1 Tax=Populus x canadensis	contig07220
	isotig04608	UniRef100_B2BXX8 TRL5 n=1 Tax=Capsella rubella RepID=B2BXX8_9BRAS	contig01874
	isotig04613	UniRef100_B9SF60 T-complex protein 1 subunit alpha n=1 Tax=Ricinus communis	contig06464
	isotig04614	UniRef100_B9SF60 T-complex protein 1 subunit alpha n=1 Tax=Ricinus communis	contig06464
	isotig04758	UniRef100_Q84JX2 CPD photolyase n=1 Tax=Spinacia oleracea RepID=Q84JX2_SPIOL	contig04573
	isotig04759	UniRef100_Q84JX2 CPD photolyase n=1 Tax=Spinacia oleracea RepID=Q84JX2_SPIOL	contig04573
	isotig04767	UniRef100_B9RN30 Protein CHMP7, putative n=1 Tax=Ricinus communis RepID=B9RN30_RICCO	contig01925
	isotig04941	UniRef100_B9SN43 Dead box ATP-dependent RNA helicase, putative n=1 Tax=Ricinus	contig00601
	isotig05219	UniRef100_B9R943 Homeobox protein, putative n=1 Tax=Ricinus communis	contig03269
	isotig05230	UniRef100_B9S5Z3 Katanin P80 subunit, putative n=1 Tax=Ricinus communis	contig01231
	isotig05318	UniRef100_Q39010 Shaggy-related protein kinase zeta n=1 Tax=Arabidopsis thaliana	contig00351
	isotig05330	UniRef100_B9RMS1 RNA binding protein, putative n=1 Tax=Ricinus communis	contig02979
	isotig05331	UniRef100_B9RMS1 RNA binding protein, putative n=1 Tax=Ricinus communis	contig02979
	isotig05475	UniRef100_Q9SU27 At4g12590 n=1 Tax=Arabidopsis thaliana RepID=Q9SU27_ARATH	contig03313
	isotig05477	UniRef100_Q9SU27 At4g12590 n=1 Tax=Arabidopsis thaliana RepID=Q9SU27_ARATH	contig03313
	isotig05678	UniRef100_B9T013 Serine/arginine rich splicing factor, putative n=1 Tax=Ricinus	contig01519
	isotig05685	UniRef100_B9R824 Auxin-induced protein 5NG4, putative n=1 Tax=Ricinus communis	contig00275
	isotig05808	UniRef100_B9T037 Myo inositol monophosphatase, putative n=1 Tax=Ricinus communis	contig03357
	isotig05876	UniRef100_B9SNN8 Nucleic acid binding protein, putative n=1 Tax=Ricinus communis	contig03794
	isotig05878	UniRef100_B9ST86 Dead box ATP-dependent RNA helicase, putative n=1 Tax=Ricinus	contig01303
	isotig06329	UniRef100_B6DXL3 Putative auxin response factor ARF16 n=1 Tax=Malus x domestica	contig00696
	isotig06381	UniRef100_Q5K4A0 Putative WD repeat protein (Fragment) n=1 Tax=Silene noctiflora	contig00513
	isotig06382	UniRef100_Q5K4A0 Putative WD repeat protein (Fragment) n=1 Tax=Silene noctiflora	contig00513
	isotig06745	UniRef100_B9RLN2 Replication factor A 1, rfa1, putative n=1 Tax=Ricinus communis	contig02891
	isotig06813	UniRef100_D7KC23 EMB2191 n=1 Tax=Arabidopsis lyrata subsp. lyrata RepID=D7KC23_ARALY	contig02273
	isotig06814	UniRef100_D7KC23 EMB2191 n=1 Tax=Arabidopsis lyrata subsp. lyrata RepID=D7KC23_ARALY	contig02273
	isotig06869	UniRef100_C0LZF5 GID1-4 n=1 Tax=Gossypium hirsutum RepID=C0LZF5_GOSHI	contig02920
	isotig06870	UniRef100_C0LZF5 GID1-4 n=1 Tax=Gossypium hirsutum RepID=C0LZF5_GOSHI	contig02920
	isotig06893	UniRef100_P52427 Proteasome subunit alpha type-4 n=1 Tax=Spinacia oleracea	contig03734
	isotig06936	UniRef100_B9S356 Laccase, putative n=1 Tax=Ricinus communis RepID=B9S356_RICCO	contig04004
	isotig07080	UniRef100_UPI0001983E1A PREDICTED: similar to 3-5-exoribonuclease/RNA binding protein-like	contig01080
	isotig07081	UniRef100_UPI0001983E1A PREDICTED: similar to 3-5-exoribonuclease/RNA binding protein-like	contig01080
	isotig07273	UniRef100_B9RSF1 ATP-dependent clp protease ATP-binding subunit clpx, putative n=1	contig03849
	isotig07326	UniRef100_Q56WD9 3-ketoacyl-CoA thiolase 2, peroxisomal n=1 Tax=Arabidopsis thaliana	contig01196
	isotig07327	UniRef100_Q56WD9 3-ketoacyl-CoA thiolase 2, peroxisomal n=1 Tax=Arabidopsis thaliana	contig01196
	isotig07332	UniRef100_D7KGC8 At3g10110 n=1 Tax=Arabidopsis lyrata subsp. lyrata	contig10944
	isotig07333	UniRef100_D7KGC8 At3g10110 n=1 Tax=Arabidopsis lyrata subsp. lyrata	contig10944
	isotig07350	UniRef100_B9RGI7 Oligopeptidase B, putative n=1 Tax=Ricinus communis	contig06462
	isotig07362	UniRef100_P06505 DNA-directed RNA polymerase subunit alpha n=1 Tax=Spinacia oleracea	contig00897
	isotig07363	UniRef100_P06505 DNA-directed RNA polymerase subunit alpha n=1 Tax=Spinacia oleracea	contig00897
	isotig07420	UniRef100_Q9SMC4 Defender against cell death 1 n=1 Tax=Solanum lycopersicum	contig02597
	isotig07865	UniRef100_B9SB61 Translation initiation factor eif-2b gamma subunit, putative n=1	contig00882
	isotig07961	UniRef100_P93102 Mitotic cyclin n=1 Tax=Chenopodium rubrum RepID=P93102_CHERU	contig00363
	isotig08024	UniRef100_Q2PYP4 RING-box protein n=1 Tax=Arachis hypogaea RepID=Q2PYP4_ARAHY	contig06245
	isotig08104	UniRef100_B9T7M5 WD-repeat protein, putative n=1 Tax=Ricinus communis	contig00031
	isotig08350	UniRef100_B9S4V3 DNA binding protein, putative n=1 Tax=Ricinus communis	contig01424
	isotig08432	UniRef100_B9SDF9 Tuftelin interacting protein, putative n=1 Tax=Ricinus communis	contig07356
	isotig08439	UniRef100_Q9SMB6 Phragmoplastin n=1 Tax=Nicotiana tabacum RepID=Q9SMB6_TOBAC	contig00070
	isotig08472	UniRef100_B9RKL9 Elongation factor Ts n=1 Tax=Ricinus communis RepID=B9RKL9_RICCO	contig01475
	isotig08708	UniRef100_Q949L7 Putative vacuolar processing enzyme n=1 Tax=Beta vulgaris	contig02016
	isotig08798	UniRef100_B9R871 5'->3' exoribonuclease, putative n=1 Tax=Ricinus communis	contig00848
	isotig08812	UniRef100_Q9LXT8 Pre-mRNA splicing factor ATP-dependent RNA helicase-like protein n=1	contig03159
	isotig08818	UniRef100_UPI0001983869 PREDICTED: similar to helicase domain-containing protein n=1	contig01201
	isotig09163	UniRef100_A9NMZ1 Histone H2A n=1 Tax=Picea sitchensis RepID=A9NMZ1_PICSI	contig02596
	isotig09396	UniRef100_B9T2F8 DNA binding protein, putative n=1 Tax=Ricinus communis	contig05182
	isotig09462	UniRef100_B9SWB9 Protein binding protein, putative n=1 Tax=Ricinus communis	contig06173
	isotig09588	UniRef100_B9RGC2 Ubiquitin ligase SINAT5, putative n=1 Tax=Ricinus communis	contig01926
	isotig09696	UniRef100_B9R9N7 FK506-binding protein, putative n=1 Tax=Ricinus communis	contig02265
	isotig09764	UniRef100_B9RSI5 Spike-1, putative n=1 Tax=Ricinus communis RepID=B9RSI5_RICCO	contig00359
	isotig09873	UniRef100_B9ST46 DNA-directed RNA polymerase II, putative n=1 Tax=Ricinus communis	contig02377
	isotig09989	UniRef100_P93102 Mitotic cyclin n=1 Tax=Chenopodium rubrum RepID=P93102_CHERU	contig05268
	isotig10043	UniRef100_B9RN41 Prolyl-tRNA synthetase, putative n=1 Tax=Ricinus communis	contig01869
	isotig10078	UniRef100_B9RYL4 Defective in cullin neddylation protein, putative n=1 Tax=Ricinus	contig01667
	isotig10132	UniRef100_B9SRC6 Nucleic acid binding protein, putative n=1 Tax=Ricinus communis	contig05197
	isotig10203	UniRef100_Q6J733 AML1 n=1 Tax=Citrus unshiu RepID=Q6J733_CITUN	contig02347
	isotig10316	UniRef100_Q9M9M5 Putative 26S proteosome regulatory subunit n=1 Tax=Arabidopsis	contig03059
	isotig10578	UniRef100_Q9STC9 Beta-tubulin (Fragment) n=1 Tax=Zinnia violacea RepID=Q9STC9_ZINEL	contig03279
	isotig10987	UniRef100_B9RTN1 Proteasome subunit beta type n=1 Tax=Ricinus communis	contig03643
	isotig11111	UniRef100_B9ST80 Nucleolysin tia-1, putative n=1 Tax=Ricinus communis	contig02884
	isotig11250	UniRef100_B9RM70 Translation initiation factor, putative n=1 Tax=Ricinus communis	contig01049
	isotig11282	UniRef100_B0LUS9 Multicopy suppressor of IRA1 n=1 Tax=Nicotiana tabacum	contig03166
	isotig11869	UniRef100_O81340 26S proteasome regulatory subunit S5A n=1 Tax=Mesembryanthemum	contig00188
	isotig11969	UniRef100_B9SUW8 Oxysterol-binding protein, putative n=1 Tax=Ricinus communis	contig05712
	isotig12017	UniRef100_B9SJK4 Suppressor of ty, putative n=1 Tax=Ricinus communis	contig01379
	isotig12030	UniRef100_A9PCS9 Histone H2A n=2 Tax=Populus trichocarpa RepID=A9PCS9_POPTR	contig04506
	isotig12114	UniRef100_B9REL8 Xpa-binding protein, putative n=1 Tax=Ricinus communis	contig04757
	isotig12376	UniRef100_P52427 Proteasome subunit alpha type-4 n=1 Tax=Spinacia oleracea	contig01532
	isotig12507	UniRef100_Q5QGZ8 Nitrilase 4A n=1 Tax=Lupinus angustifolius RepID=Q5QGZ8_LUPAN	contig00706
	isotig12575	UniRef100_B6TD33 Nucleic acid binding protein n=1 Tax=Zea mays RepID=B6TD33_MAIZE	contig01538
	isotig12857	UniRef100_B9SW84 Dead box ATP-dependent RNA helicase, putative n=1 Tax=Ricinus	contig00015
	isotig13065	UniRef100_Q8VWY2 Ribosome-inactivating protein n=1 Tax=Spinacia oleracea	contig05922
	isotig13094	UniRef100_Q6J740 AML1 (Fragment) n=1 Tax=Beta vulgaris RepID=Q6J740_BETVU	contig00088
	isotig13161	UniRef100_B9T4C8 Alpha-expansin 4, putative n=1 Tax=Ricinus communis	contig04381
	isotig13197	UniRef100_Q05957 Petal death protein n=1 Tax=Dianthus caryophyllus RepID=PDP_DIACA	contig01643
	isotig13421	UniRef100_Q7XJH8 Auxin-induced beta-glucosidase n=1 Tax=Chenopodium rubrum	contig04979
	isotig13475	UniRef100_D2D2Z9 Annexin n=1 Tax=Gossypium hirsutum RepID=D2D2Z9_GOSHI	contig02883
	isotig13553	UniRef100_B9S5P0 IAA-amino acid hydrolase ILR1, putative n=1 Tax=Ricinus communis	contig05298
	isotig13595	UniRef100_D3KTY9 CLV1-like LRR receptor kinase n=1 Tax=Silene latifolia	contig00881
	isotig13604	UniRef100_B2WSA1 Putative beta-adaptin n=1 Tax=Capsella rubella RepID=B2WSA1_9BRAS	contig01623
	isotig13865	UniRef100_B9R9H9 F-box and wd40 domain protein, putative n=1 Tax=Ricinus communis	contig03876
	isotig14022	UniRef100_B9IJA8 Histone acetyltransferase n=1 Tax=Populus trichocarpa	contig04931
	isotig14071	UniRef100_O24362 Proteasome subunit alpha type-3 n=1 Tax=Spinacia oleracea	contig05252
	isotig14248	UniRef100_B9RBP7 Translation elongation factor G, putative n=1 Tax=Ricinus communis	contig01264
	isotig14774	UniRef100_Q9XG77 Proteasome subunit alpha type-6 n=1 Tax=Nicotiana tabacum	contig02789
	isotig14787	UniRef100_B9S1J1 Transmembrane protein 45a, putative n=1 Tax=Ricinus communis	contig01045
	isotig14822	UniRef100_B9SH32 Amino acid binding protein, putative n=1 Tax=Ricinus communis	contig03400
	isotig14882	UniRef100_B9RU56 DNA binding protein, putative n=1 Tax=Ricinus communis	contig06958
	isotig15241	UniRef100_B9SYY2 Protein regulator of cytokinesis, putative n=1 Tax=Ricinus communis	contig01334
	isotig15653	UniRef100_C6SXW4 Proteasome subunit beta type n=1 Tax=Glycine max RepID=C6SXW4_SOYBN	contig05356
	isotig15723	UniRef100_Q8L5K5 Fiber cell elongation protein n=1 Tax=Gossypium hirsutum	contig00139
	isotig15746	UniRef100_Q39010 Shaggy-related protein kinase zeta n=1 Tax=Arabidopsis thaliana	contig00351
	isotig15798	UniRef100_B9SQF9 Ubiquitin-protein ligase, putative n=1 Tax=Ricinus communis	contig03319
	isotig15953	UniRef100_B9RDK5 Ubiquitin-protein ligase, putative n=1 Tax=Ricinus communis	contig00213
	isotig16149	UniRef100_Q948X8 CIG2 n=1 Tax=Nicotiana tabacum RepID=Q948X8_TOBAC	contig01697
	isotig16260	UniRef100_Q8GSN7 Gibberellin 3-oxidase n=1 Tax=Spinacia oleracea RepID=Q8GSN7_SPIOL	contig03703
	isotig16389	UniRef100_O82677 Retinoblastoma-related protein n=1 Tax=Chenopodium rubrum	contig01053
	isotig16415	UniRef100_B9RA95 DNA binding protein, putative n=1 Tax=Ricinus communis	contig01848
	isotig16416	UniRef100_B9S9V5 E3 ubiquitin protein ligase upl2, putative n=1 Tax=Ricinus communis	contig01627
	isotig16560	UniRef100_B9SQ16 Phd/F-box containing protein, putative n=1 Tax=Ricinus communis	contig06244
	isotig16567	UniRef100_B9R9G5 Protein binding protein, putative n=1 Tax=Ricinus communis	contig02537
	isotig16582	UniRef100_B9SDZ9 Speckle-type POZ protein, putative n=1 Tax=Ricinus communis	contig00543
	isotig16882	UniRef100_B9IBX8 Tubulin folding cofactor (Fragment) n=1 Tax=Populus trichocarpa	contig04165
	isotig16884	UniRef100_B6CJW6 Putative expansin n=1 Tax=Gerbera hybrid cultivar	contig02385
	isotig16940	UniRef100_B9GRC8 Glycosyltransferase, CAZy family GT47 n=1 Tax=Populus trichocarpa	contig00072
	isotig16945	UniRef100_B9S732 Patellin-3, putative n=1 Tax=Ricinus communis RepID=B9S732_RICCO	contig02057
	isotig16957	UniRef100_B9T7A8 Ubiquitin ligase protein cop1, putative n=1 Tax=Ricinus communis	contig02243
	isotig17189	UniRef100_B9R853 Protein RCC2, putative n=1 Tax=Ricinus communis RepID=B9R853_RICCO	contig00592
	isotig17211	UniRef100_B9SE65 Small glutamine-rich tetratricopeptide repeat-containing protein A,	contig06318
	isotig17408	UniRef100_B9S699 WD-repeat protein, putative n=1 Tax=Ricinus communis	contig06981
	isotig17532	UniRef100_B5LWR0 Peptidyl-prolyl cis-trans isomerase n=1 Tax=Ziziphus jujuba	contig05169
	isotig18102	UniRef100_B9S6U1 Suppressor of actin, putative n=1 Tax=Ricinus communis	contig00302
	isotig18339	UniRef100_B9HG87 Chromatin remodeling complex subunit n=1 Tax=Populus trichocarpa	contig04891
	isotig18674	UniRef100_B9RX26 DNA binding protein, putative n=1 Tax=Ricinus communis	contig01958
	isotig18712	UniRef100_B9RD12 Ubiquitin-protein ligase, putative n=1 Tax=Ricinus communis	contig04825
	isotig18733	UniRef100_D3KTY9 CLV1-like LRR receptor kinase n=1 Tax=Silene latifolia	contig00881
	isotig18740	UniRef100_B9RDP2 Dead box ATP-dependent RNA helicase, putative n=1 Tax=Ricinus	contig00876
	isotig18940	UniRef100_B8YIB0 Homeobox leucine zipper protein n=1 Tax=Mirabilis jalapa	contig01182
	isotig19256	UniRef100_Q1H8M4 Regulator of chromosome condensation family protein n=1 Tax=Beta	contig08037
	isotig19266	UniRef100_Q2PYP4 RING-box protein n=1 Tax=Arachis hypogaea RepID=Q2PYP4_ARAHY	contig06245
	isotig19293	UniRef100_B9R8J0 Scythe/bat3, putative n=1 Tax=Ricinus communis RepID=B9R8J0_RICCO	contig00349
	isotig19309	UniRef100_B9S2F8 DNA binding protein, putative n=1 Tax=Ricinus communis	contig04564
	isotig19454	UniRef100_B9SIX2 Ubiquitin-protein ligase, putative n=1 Tax=Ricinus communis	contig01183
	isotig19612	UniRef100_B9SQF9 Ubiquitin-protein ligase, putative n=1 Tax=Ricinus communis	contig01529
	isotig19676	UniRef100_B9T274 LIGULELESS1 protein, putative n=1 Tax=Ricinus communis	contig01311
	isotig19840	UniRef100_B9R6V4 DNA binding protein, putative n=1 Tax=Ricinus communis	contig06552
	isotig19871	UniRef100_Q1H8M2 WD-40 repeat family protein n=1 Tax=Beta vulgaris	contig02816
	isotig19993	UniRef100_C6TGU2 Proteasome subunit alpha type n=1 Tax=Glycine max	contig01567
	isotig20038	UniRef100_Q7XZK0 Actin n=1 Tax=Gossypium hirsutum RepID=Q7XZK0_GOSHI	contig00728
	isotig20063	UniRef100_Q45RR9 Plastid division regulator MinE n=1 Tax=Glycine max	contig01297
	isotig20186	UniRef100_O82677 Retinoblastoma-related protein n=1 Tax=Chenopodium rubrum	contig01053
	HOUSE-KEEPING GENES: PHOTOSYNTHESIS
	Ah	Gene ID and Description	At
	contig00706	UniRef100_Q42434 Luminal-binding protein n=1 Tax=Spinacia oleracea RepID=BIP_SPIOL	contig05143
	contig00627	UniRef100_O20252 Sedoheptulose-1,7-bisphosphatase, chloroplastic n=1 Tax=Spinacia	contig02413
	contig04917	UniRef100_Q9M3M0 NAD(P)H-quinone oxidoreductase subunit K, chloroplastic n=1	contig06291
	contig08490	UniRef100_P11402 ATP synthase delta chain, chloroplastic n=1 Tax=Spinacia oleracea	contig05547
	contig23176	UniRef100_P00455 Ferredoxin--NADP reductase, chloroplastic n=1 Tax=Spinacia oleracea	contig02783
	contig14414	UniRef100_B9GUM3 NADH-ubiquinone oxidoreductase 75 kDa subunit n=1 Tax=Populus	contig04263
	contig15063	UniRef100_Q43299 Phosphoenolpyruvate carboxylase n=1 Tax=Amaranthus hypochondriacus	contig00736
	contig15064	UniRef100_Q43299 Phosphoenolpyruvate carboxylase n=1 Tax=Amaranthus hypochondriacus	contig03093
	contig27533	UniRef100_P48496 Triosephosphate isomerase, chloroplastic n=1 Tax=Spinacia oleracea	contig01396
	contig31091	UniRef100_P48496 Triosephosphate isomerase, chloroplastic n=1 Tax=Spinacia oleracea	contig01396
	contig34293	UniRef100_Q42516 Ribulose bisphosphate carboxylase small chain 1, chloroplastic n=1	contig07805
	isotig00298	UniRef100_P12355 Photosystem I reaction center subunit III, chloroplastic n=1	contig04145
	isotig00299	UniRef100_P12355 Photosystem I reaction center subunit III, chloroplastic n=1	contig04145
	isotig00300	UniRef100_P12355 Photosystem I reaction center subunit III, chloroplastic n=1	contig04145
	isotig00301	UniRef100_P12355 Photosystem I reaction center subunit III, chloroplastic n=1	contig04145
	isotig00303	UniRef100_P12355 Photosystem I reaction center subunit III, chloroplastic n=1	contig04145
	isotig00305	UniRef100_P12355 Photosystem I reaction center subunit III, chloroplastic n=1	contig04145
	isotig00307	UniRef100_P12355 Photosystem I reaction center subunit III, chloroplastic n=1	contig04145
	isotig00308	UniRef100_P12355 Photosystem I reaction center subunit III, chloroplastic n=1	contig04145
	isotig00359	UniRef100_B9SAL7 ATP synthase subunit d, putative n=1 Tax=Ricinus communis	contig01729
	isotig00407	UniRef100_Q949L9 Putative phosphoenolpyruvate carboxylase kinase n=1 Tax=Beta	contig07237
	isotig00425	UniRef100_B0LN79 Ycf3 protein n=1 Tax=Lychnis chalcedonica RepID=B0LN79_LYCCH	contig08483
	isotig00589	UniRef100_P52877 Phosphoserine aminotransferase, chloroplastic n=1 Tax=Spinacia	contig02424
	isotig00649	UniRef100_B9RHY3 Phosphoglycerate kinase n=1 Tax=Ricinus communis RepID=B9RHY3_RICCO	contig02468
	isotig00650	UniRef100_B9RHY3 Phosphoglycerate kinase n=1 Tax=Ricinus communis RepID=B9RHY3_RICCO	contig03140
	isotig00651	UniRef100_B9RHY3 Phosphoglycerate kinase n=1 Tax=Ricinus communis RepID=B9RHY3_RICCO	contig03140
	isotig00740	UniRef100_Q94KU1 6-phosphogluconate dehydrogenase, decarboxylating n=1 Tax=Spinacia	contig00480
	isotig01458	UniRef100_B9SAI9 Glucose-6-phosphate/phosphate translocator 1, chloroplast, putative	contig03843
	isotig02075	UniRef100_B9RXP8 Glucose-6-phosphate/phosphate translocator 2, chloroplast, putative	contig00899
	isotig02237	UniRef100_P31853 ATP synthase subunit b', chloroplastic n=1 Tax=Spinacia oleracea	contig06690
	isotig02327	UniRef100_Q5PY86 NADH:cytochrome b5 reductase n=1 Tax=Vernicia fordii	contig01058
	isotig02463	UniRef100_A5BEJ8 Malate dehydrogenase n=1 Tax=Vitis vinifera RepID=A5BEJ8_VITVI	contig01322
	isotig02464	UniRef100_A5BEJ8 Malate dehydrogenase n=1 Tax=Vitis vinifera RepID=A5BEJ8_VITVI	contig01322
	isotig03324	UniRef100_Q949L9 Putative phosphoenolpyruvate carboxylase kinase n=1 Tax=Beta	contig03142
	isotig03326	UniRef100_Q949L9 Putative phosphoenolpyruvate carboxylase kinase n=1 Tax=Beta	contig03142
	isotig03382	UniRef100_Q41385 Photosystem I reaction center subunit XI, chloroplastic n=1	contig01252
	isotig04180	UniRef100_Q39442 V-type proton ATPase catalytic subunit A n=1 Tax=Beta vulgaris	contig00243
	isotig04181	UniRef100_Q39442 V-type proton ATPase catalytic subunit A n=1 Tax=Beta vulgaris	contig00243
	isotig04693	UniRef100_Q9SM45 PM28B protein n=1 Tax=Spinacia oleracea RepID=Q9SM45_SPIOL	contig03378
	isotig05147	UniRef100_P37224 NAD-dependent malic enzyme 65 kDa isoform, mitochondrial n=1	contig02184
	isotig05148	UniRef100_P37224 NAD-dependent malic enzyme 65 kDa isoform, mitochondrial n=1	contig02184
	isotig05285	UniRef100_Q59IV6 Plastidic phosphate translocator-like protein1 n=1	contig01160
	isotig05286	UniRef100_Q59IV6 Plastidic phosphate translocator-like protein1 n=1	contig01160
	isotig05369	UniRef100_Q38M79 NADH:ubiquinone oxidoreductase-like n=1 Tax=Solanum tuberosum	contig01812
	isotig05370	UniRef100_Q38M79 NADH:ubiquinone oxidoreductase-like n=1 Tax=Solanum tuberosum	contig01812
	isotig05388	UniRef100_B9SBN5 Rubisco subunit binding-protein beta subunit, rubb, putative n=1	contig00191
	isotig06217	UniRef100_A1XM07 Putative phosphofructokinase n=1 Tax=Spinacia oleracea	contig02800
	isotig06218	UniRef100_A1XM07 Putative phosphofructokinase n=1 Tax=Spinacia oleracea	contig01373
	isotig06424	UniRef100_Q9M3I6 NAD(P)H-quinone oxidoreductase subunit 1, chloroplastic n=1	contig00226
	isotig06425	UniRef100_Q9M3I6 NAD(P)H-quinone oxidoreductase subunit 1, chloroplastic n=1	contig00226
	isotig06439	UniRef100_Q8H0M1 Quinone-oxidoreductase homolog, chloroplastic n=1 Tax=Spinacia	contig06988
	isotig06620	UniRef100_Q40412 Zeaxanthin epoxidase, chloroplastic n=1 Tax=Nicotiana plumbaginifolia	contig00159
	isotig06858	UniRef100_Q43155 Ferredoxin-dependent glutamate synthase, chloroplastic n=1	contig00496
	isotig06859	UniRef100_Q43155 Ferredoxin-dependent glutamate synthase, chloroplastic n=1	contig00496
	isotig06944	UniRef100_O20250 Transketolase, chloroplastic n=1 Tax=Spinacia oleracea	contig00013
	isotig07258	UniRef100_B9RSV8 Pyruvate, phosphate dikinase, chloroplast, putative n=1 Tax=Ricinus	contig03579
	isotig08635	UniRef100_B9GML1 Light-harvesting complex I protein Lhca2 n=1 Tax=Populus	contig06914
	isotig11179	UniRef100_B9RKI6 Malic enzyme n=1 Tax=Ricinus communis RepID=B9RKI6_RICCO	contig00217
	isotig11320	UniRef100_Q05145 Malate dehydrogenase [NADP], chloroplastic n=1 Tax=Mesembryanthemum	contig02306
	isotig11410	UniRef100_P09856 Thioredoxin F-type, chloroplastic n=1 Tax=Spinacia oleracea	contig00814
	isotig11421	UniRef100_Q8M8A9 NADH-ubiquinone oxidoreductase chain 4 n=2 Tax=Beta vulgaris	contig01127
	isotig12222	UniRef100_B9RIR5 NADH dehydrogenase, putative n=1 Tax=Ricinus communis	contig01901
	isotig12261	UniRef100_Q0NZW8 Plastid protoporphyrinogen oxidase n=1 Tax=Amaranthus tuberculatus	contig01207
	isotig13759	UniRef100_Q38M79 NADH:ubiquinone oxidoreductase-like n=1 Tax=Solanum tuberosum	contig01812
	isotig13783	UniRef100_P38365 Ferredoxin-thioredoxin reductase, variable chain, chloroplastic n=1	contig05434
	isotig13833	UniRef100_Q9XGA0 Ribose-phosphate pyrophosphokinase 3, mitochondrial n=1	contig01435
	isotig14123	UniRef100_B9SJK7 Thylakoid lumenal 29.8 kDa protein, chloroplast, putative n=1	contig07636
	isotig14411	UniRef100_B9SJN0 Thylakoid lumenal 29.8 kDa protein, chloroplast, putative n=1	contig03002
	isotig14707	UniRef100_B9RQ35 Molybdopterin biosynthesis protein, putative n=1 Tax=Ricinus communis	contig00300
	isotig15243	UniRef100_Q8H0M1 Quinone-oxidoreductase homolog, chloroplastic n=1 Tax=Spinacia	contig04663
	isotig15734	UniRef100_Q00321 Type I (26 kD) CP29 polypeptide n=1 Tax=Solanum lycopersicum	contig01387
	isotig16516	UniRef100_P93255 Glycine cleavage system H protein, mitochondrial n=1	contig03708
	isotig19750	UniRef100_B9RNS2 Chlorophyll a oxygenase, putative n=1 Tax=Ricinus communis	contig05852
	HOUSE-KEEPING GENES: RIBOSOMAL PROTEINS
	Ah	Gene ID and Description	At
	contig21827	UniRef100_B9RIB2 40S ribosomal protein S2, putative n=2 Tax=Ricinus communis	contig01090
	contig18470	UniRef100_Q1H8R1 40S ribosomal protein S11 n=1 Tax=Chenopodium rubrum	contig01946
	contig20736	UniRef100_B9SJC6 40S ribosomal protein S19-3, putative n=1 Tax=Ricinus communis	contig07794
	isotig00003	UniRef100_B9SSR3 Ribosomal protein S8 n=1 Tax=Ricinus communis RepID=B9SSR3_RICCO	contig02823
	isotig01055	UniRef100_Q9ST69 30S ribosomal protein S5, chloroplastic n=1 Tax=Spinacia oleracea	contig07590
	isotig01081	UniRef100_Q589A7 50S ribosomal protein L2, chloroplastic n=1 Tax=Silene latifolia	contig02122
	isotig01082	UniRef100_Q589A7 50S ribosomal protein L2, chloroplastic n=1 Tax=Silene latifolia	contig02122
	isotig01083	UniRef100_Q589A7 50S ribosomal protein L2, chloroplastic n=1 Tax=Silene latifolia	contig02122
	isotig01948	UniRef100_D7KJS0 60S ribosomal protein L21 n=1 Tax=Arabidopsis lyrata subsp. lyrata	contig01870
	isotig01949	UniRef100_D7KJS0 60S ribosomal protein L21 n=1 Tax=Arabidopsis lyrata subsp. lyrata	contig01870
	isotig01951	UniRef100_D7KJS0 60S ribosomal protein L21 n=1 Tax=Arabidopsis lyrata subsp. lyrata	contig01870
	isotig02504	UniRef100_O49937 50S ribosomal protein L4, chloroplastic n=1 Tax=Spinacia oleracea	contig03692
	isotig02651	UniRef100_O22518 40S ribosomal protein SA n=1 Tax=Glycine max RepID=RSSA_SOYBN	contig07129
	isotig02652	UniRef100_O22518 40S ribosomal protein SA n=1 Tax=Glycine max RepID=RSSA_SOYBN	contig07129
	isotig03485	UniRef100_P19954 30S ribosomal protein 1, chloroplastic n=1 Tax=Spinacia oleracea	contig04131
	isotig03486	UniRef100_P19954 30S ribosomal protein 1, chloroplastic n=1 Tax=Spinacia oleracea	contig04131
	isotig04129	UniRef100_B9RAV8 60S ribosomal protein L27a, putative n=1 Tax=Ricinus communis	contig02585
	isotig04130	UniRef100_B9RAV8 60S ribosomal protein L27a, putative n=1 Tax=Ricinus communis	contig02585
	isotig07298	UniRef100_B6TFJ5 H/ACA ribonucleoprotein complex subunit 1-like protein 1 n=1	contig02331
	isotig07299	UniRef100_B6TFJ5 H/ACA ribonucleoprotein complex subunit 1-like protein 1 n=1	contig02331
	isotig07691	UniRef100_B9T740 60S ribosomal protein L34, putative n=1 Tax=Ricinus communis	contig04574
	isotig08786	UniRef100_P30956 50S ribosomal protein L28, chloroplastic n=1 Tax=Nicotiana tabacum	contig08094
	isotig09107	UniRef100_Q9LWB5 50S ribosomal protein L23, chloroplastic n=1 Tax=Spinacia oleracea	contig03243
	isotig09901	UniRef100_B9RT70 60S ribosomal protein L22, putative n=1 Tax=Ricinus communis	contig04065
	isotig10303	UniRef100_P82278 30S ribosomal protein S9, chloroplastic (Fragment) n=1 Tax=Spinacia	contig08152
	isotig10404	UniRef100_D7LNC4 40S ribosomal protein S20 n=1 Tax=Arabidopsis lyrata subsp. lyrata	contig04976
	isotig10830	UniRef100_B9SE83 60S ribosomal protein L3, putative n=1 Tax=Ricinus communis	contig02519
	isotig11029	UniRef100_B9SWN8 60S ribosomal protein L35a, putative n=1 Tax=Ricinus communis	contig03829
	isotig11047	UniRef100_B9SD33 40S ribosomal protein S23, putative n=1 Tax=Ricinus communis	contig03113
	isotig11274	UniRef100_B9R982 40S ribosomal protein S9, putative n=1 Tax=Ricinus communis	contig04420
	isotig11409	UniRef100_Q6RYC4 Ribosomal protein L19 n=1 Tax=Capsicum annuum RepID=Q6RYC4_CAPAN	contig02621
	isotig11539	UniRef100_B6VC54 60S ribosomal protein L27A n=1 Tax=Vernicia fordii	contig03451
	isotig11709	UniRef100_Q4U3E9 Putative L24 ribosomal protein n=1 Tax=Ipomoea batatas	contig03548
	isotig11768	UniRef100_B9SIW8 60S ribosomal protein L7a, putative n=1 Tax=Ricinus communis	contig01291
	isotig11851	UniRef100_Q8LJW0 40S ribosomal S4 protein n=1 Tax=Glycine max RepID=Q8LJW0_SOYBN	contig02881
	isotig11865	UniRef100_C6SVS9 Ribosomal protein n=1 Tax=Glycine max RepID=C6SVS9_SOYBN	contig01358
	isotig12478	UniRef100_B9SWN8 60S ribosomal protein L35a, putative n=1 Tax=Ricinus communis	contig03829
	isotig12675	UniRef100_P02398 50S ribosomal protein L12, chloroplastic n=3 Tax=Spinacia oleracea	contig07096
	isotig13250	UniRef100_P82403 30S ribosomal protein S6 epsilon, chloroplastic (Fragment) n=1	contig02815
	isotig14060	UniRef100_B9SIW8 60S ribosomal protein L7a, putative n=1 Tax=Ricinus communis	contig01291
	isotig14110	UniRef100_B9SMP5 Ribonuclease, putative n=1 Tax=Ricinus communis RepID=B9SMP5_RICCO	contig00731
	isotig14115	UniRef100_Q8LJW0 40S ribosomal S4 protein n=1 Tax=Glycine max RepID=Q8LJW0_SOYBN	contig04949
	isotig14751	UniRef100_Q9LWB5 50S ribosomal protein L23, chloroplastic n=1 Tax=Spinacia oleracea	contig03243
	isotig14923	UniRef100_Q9M5L0 60S ribosomal protein L35 n=1 Tax=Euphorbia esula RepID=RL35_EUPES	contig04862
	isotig15226	UniRef100_P29344 30S ribosomal protein S1, chloroplastic n=1 Tax=Spinacia oleracea	contig03473
	isotig15229	UniRef100_UPI0001983586 PREDICTED: similar to 30S ribosomal protein S11, putative n=1	contig01036
	isotig15524	UniRef100_P12629 50S ribosomal protein L13, chloroplastic n=1 Tax=Spinacia oleracea	contig04910
	isotig16102	UniRef100_Q9M5L0 60S ribosomal protein L35 n=1 Tax=Euphorbia esula RepID=RL35_EUPES	contig04862
	isotig16247	UniRef100_Q1H8R1 40S ribosomal protein S11 n=1 Tax=Chenopodium rubrum	contig01946
	isotig16504	UniRef100_P02398 50S ribosomal protein L12, chloroplastic n=3 Tax=Spinacia oleracea	contig07096
	isotig16764	UniRef100_B8R4C5 50S ribosomal protein L16, chloroplastic n=1 Tax=Trifolium	contig02276
	isotig16906	UniRef100_B9MST4 Putative ribosomal protein L28 n=1 Tax=Gossypium hirsutum	contig02278
	isotig17056	UniRef100_P27683 50S ribosomal protein L24, chloroplastic n=1 Tax=Spinacia oleracea	contig02295
	isotig18211	UniRef100_Q9M5L0 60S ribosomal protein L35 n=1 Tax=Euphorbia esula RepID=RL35_EUPES	contig04862
	isotig18417	UniRef100_D7LNC4 40S ribosomal protein S20 n=1 Tax=Arabidopsis lyrata subsp. lyrata	contig04976
	isotig19141	UniRef100_Q6H8J2 40S ribosomal protein S9 n=1 Tax=Catharanthus roseus	contig02802
	isotig19281	UniRef100_B9S6I9 U1 small nuclear ribonucleoprotein 70 kDa, putative n=1 Tax=Ricinus	contig01015
	isotig19350	UniRef100_B9SSR3 Ribosomal protein S8 n=1 Tax=Ricinus communis RepID=B9SSR3_RICCO	contig03138
	isotig20209	UniRef100_Q1H8R1 40S ribosomal protein S11 n=1 Tax=Chenopodium rubrum	contig01946
		HOUSE-KEEPING GENES: CARBOHYDRATE ACTIVE
	Ah	Gene ID and Description	At
	contig19582	UniRef100_Q00662 Putative beta-galactosidase n=1 Tax=Dianthus caryophyllus	contig00784
	isotig03265	UniRef100_Q0H7E2 Starch synthase II n=1 Tax=Amaranthus cruentus RepID=Q0H7E2_AMACR	contig00549
	isotig03266	UniRef100_Q0H7E2 Starch synthase II n=1 Tax=Amaranthus cruentus RepID=Q0H7E2_AMACR	contig00549
	isotig03267	UniRef100_Q0H7E2 Starch synthase II n=1 Tax=Amaranthus cruentus RepID=Q0H7E2_AMACR	contig00549
	isotig03268	UniRef100_Q0H7E2 Starch synthase II n=1 Tax=Amaranthus cruentus RepID=Q0H7E2_AMACR	contig00549
	isotig03785	UniRef100_Q6SJP5 Sucrose synthase n=1 Tax=Beta vulgaris RepID=Q6SJP5_BETVU	contig04133
	isotig03786	UniRef100_Q6SJP5 Sucrose synthase n=1 Tax=Beta vulgaris RepID=Q6SJP5_BETVU	contig04133
	isotig04777	UniRef100_A1XM06 ATP-utilizing phosphofructokinase n=1 Tax=Spinacia oleracea	contig04088
	isotig04778	UniRef100_A1XM06 ATP-utilizing phosphofructokinase n=1 Tax=Spinacia oleracea	contig04088
	isotig05054	UniRef100_P93113 SNF1-related protein kinase n=1 Tax=Cucumis sativus	contig06649
	isotig05465	UniRef100_B9RCB5 2-deoxyglucose-6-phosphate phosphatase, putative n=1 Tax=Ricinus	contig05400
	isotig05466	UniRef100_B9RCB5 2-deoxyglucose-6-phosphate phosphatase, putative n=1 Tax=Ricinus	contig05400
	isotig05832	UniRef100_B9RMR8 Pectate lyase, putative n=1 Tax=Ricinus communis RepID=B9RMR8_RICCO	contig00529
	isotig05978	UniRef100_B9T6Z7 Pectate lyase, putative n=1 Tax=Ricinus communis RepID=B9T6Z7_RICCO	contig00748
	isotig06207	UniRef100_UPI000034F13A ribitol kinase, putative n=1 Tax=Arabidopsis thaliana	contig01192
	isotig06326	UniRef100_Q9XFW8 Glucan endo-1,3-beta-D-glucosidase n=1 Tax=Beta vulgaris subsp.	contig08364
	isotig06414	UniRef100_Q94FT5 Pectate lyase (Fragment) n=1 Tax=Fragaria x ananassa	contig04341
	isotig07982	UniRef100_B9RS16 Phosphatase yidA, putative n=1 Tax=Ricinus communis	contig02439
	isotig08587	UniRef100_Q0R3Z8 Putative alpha 1,3-xylosyltransferase n=1 Tax=Linum usitatissimum	contig00982
	isotig09033	UniRef100_Q6EJD2 Xyloglucan endotransglucosylase n=1 Tax=Beta vulgaris subsp.	contig01701
	isotig09350	UniRef100_C0IRG7 Xyloglucan endotransglucosylase/hydrolase 8 n=1 Tax=Actinidia	contig01020
	isotig09957	UniRef100_Q8L6W2 Acid vacuolar invertase n=1 Tax=Beta vulgaris RepID=Q8L6W2_BETVU	contig00574
	isotig10059	UniRef100_B9HFB3 Beta-galactosidase n=1 Tax=Populus trichocarpa RepID=B9HFB3_POPTR	contig09505
	isotig10736	UniRef100_B9SQ54 1,3-beta-glucan synthase, putative n=1 Tax=Ricinus communis	contig05226
	isotig11405	UniRef100_Q9XFW8 Glucan endo-1,3-beta-D-glucosidase n=1 Tax=Beta vulgaris subsp.	contig08364
	isotig12117	UniRef100_B9T3M9 Glucan endo-1,3-beta-glucosidase, putative n=1 Tax=Ricinus communis	contig05544
	isotig12695	UniRef100_Q1L5W8 Beta-amylase n=1 Tax=Nicotiana langsdorffii x Nicotiana sanderae	contig02139
	isotig12822	UniRef100_B9RBE5 Glucan endo-1,3-beta-glucosidase, putative n=1 Tax=Ricinus communis	contig00190
	isotig13262	UniRef100_Q6SJP5 Sucrose synthase n=1 Tax=Beta vulgaris RepID=Q6SJP5_BETVU	contig04133
	isotig13474	UniRef100_B9SXT3 Glycosyltransferase QUASIMODO1, putative n=1 Tax=Ricinus communis	contig01649
	isotig13585	UniRef100_B9RFL7 Beta-fructofuranosidase, putative n=1 Tax=Ricinus communis	contig01850
	isotig13971	UniRef100_B9RKF7 Glucan endo-1,3-beta-glucosidase, putative n=1 Tax=Ricinus communis	contig01071
	isotig14012	UniRef100_B2BMQ0 Endo-1,4-beta-mannosidase protein 2 n=1 Tax=Prunus persica	contig00536
	isotig14556	UniRef100_A6ZEA3 Sucrose synthase 1 n=1 Tax=Beta vulgaris RepID=A6ZEA3_BETVU	contig00968
	isotig14583	UniRef100_Q5CCQ0 Beta-galactosidase n=1 Tax=Pyrus pyrifolia RepID=Q5CCQ0_PYRPY	contig02412
	isotig14759	UniRef100_B9I9F4 Pectinesterase (Fragment) n=1 Tax=Populus trichocarpa	contig05357
	isotig15071	UniRef100_Q1L5W8 Beta-amylase n=1 Tax=Nicotiana langsdorffii x Nicotiana sanderae	contig02139
	isotig15134	UniRef100_B9RB79 Mannosyl-oligosaccharide 1,2-alpha-mannosidase IA, putative n=1	contig00664
	isotig15174	UniRef100_B9T263 Pectin acetylesterase, putative n=1 Tax=Ricinus communis	contig06347
	isotig15274	UniRef100_D2D333 UDP-D-apiose/UPD-D-xylose synthetase n=1 Tax=Gossypium hirsutum	contig00465
	isotig15535	UniRef100_B9SVI9 Pectinesterase n=1 Tax=Ricinus communis RepID=B9SVI9_RICCO	contig04284
	isotig15780	UniRef100_Q8L4C1 Polygalacturonase inhibitor protein n=1 Tax=Brassica napus	contig04101
	isotig16005	UniRef100_Q0H7E2 Starch synthase II n=1 Tax=Amaranthus cruentus RepID=Q0H7E2_AMACR	contig00192
	isotig16401	UniRef100_Q6BDJ2 L-galactose dehydrogenase n=1 Tax=Spinacia oleracea	contig01077
	isotig16644	UniRef100_B9MT57 Pectinesterase n=1 Tax=Populus trichocarpa RepID=B9MT57_POPTR	contig02001
	isotig17297	UniRef100_B9RGK6 Alpha-galactosidase/alpha-n-acetylgalactosaminidase, putative n=1	contig00686
	isotig18111	UniRef100_Q6TQD7 Beta-1,3-glucanase, acidic n=1 Tax=Coffea arabica	contig08112
	isotig18248	UniRef100_Q39436 SIEP1L protein n=1 Tax=Beta vulgaris subsp. vulgaris	contig00502
	isotig19698	UniRef100_Q153F8 Pectin acetylesterase (Fragment) n=1 Tax=Eucalyptus globulus subsp.	contig00597
	isotig19907	UniRef100_A3KCF6 Glucose-1-phosphate adenylyltransferase n=1 Tax=Ipomoea batatas	contig00112
	isotig20265	UniRef100_B9MWT4 Beta-galactosidase (Fragment) n=1 Tax=Populus trichocarpa	contig02930
	HOUSE-KEEPING GENES: PRIMARY METABOLISM
	Ah	Gene ID and Description	At
	contig14735	UniRef100_B9GZX1 Neutral amino acid transport protein n=1 Tax=Populus trichocarpa	contig01807
	contig00895	UniRef100_A8IJ84 Nitrate reductase n=1 Tax=Beta vulgaris RepID=A8IJ84_BETVU	contig01607
	contig15918	UniRef100_Q01MW8 Probable inorganic phosphate transporter 1-4 n=2 Tax=Oryza sativa	contig01719
	contig19221	UniRef100_Q36795 Protein translocase subunit secA, chloroplastic n=1 Tax=Spinacia	contig02320
	contig12526	UniRef100_B9SH72 Acyl-CoA oxidase, putative n=1 Tax=Ricinus communis	contig00516
	contig08542	UniRef100_B9RW89 Acyl-CoA thioesterase, putative n=1 Tax=Ricinus communis	contig07006
	contig13325	UniRef100_A5BHQ5 Ubiquitin carrier protein n=1 Tax=Vitis vinifera RepID=A5BHQ5_VITVI	contig01984
	contig15614	UniRef100_B9S6G9 Amine oxidase, putative n=1 Tax=Ricinus communis RepID=B9S6G9_RICCO	contig02026
	isotig00054	UniRef100_P93263 5-methyltetrahydropteroyltriglutamate--homocysteine methyltransferase	contig01284
	isotig00055	UniRef100_P93263 5-methyltetrahydropteroyltriglutamate--homocysteine methyltransferase	contig01284
	isotig00056	UniRef100_P93263 5-methyltetrahydropteroyltriglutamate--homocysteine methyltransferase	contig01284
	isotig00057	UniRef100_P93263 5-methyltetrahydropteroyltriglutamate--homocysteine methyltransferase	contig01284
	isotig00058	UniRef100_P93263 5-methyltetrahydropteroyltriglutamate--homocysteine methyltransferase	contig01284
	isotig00059	UniRef100_P93263 5-methyltetrahydropteroyltriglutamate--homocysteine methyltransferase	contig01284
	isotig00060	UniRef100_P93263 5-methyltetrahydropteroyltriglutamate--homocysteine methyltransferase	contig01284
	isotig00061	UniRef100_P93263 5-methyltetrahydropteroyltriglutamate--homocysteine methyltransferase	contig01284
	isotig00062	UniRef100_P93263 5-methyltetrahydropteroyltriglutamate--homocysteine methyltransferase	contig01284
	isotig00063	UniRef100_P93263 5-methyltetrahydropteroyltriglutamate--homocysteine methyltransferase	contig01284
	isotig00064	UniRef100_P93263 5-methyltetrahydropteroyltriglutamate--homocysteine methyltransferase	contig01284
	isotig00065	UniRef100_P93263 5-methyltetrahydropteroyltriglutamate--homocysteine methyltransferase	contig01284
	isotig01415	UniRef100_O82058 Glucose-6-phosphate isomerase n=1 Tax=Spinacia oleracea	contig00382
	isotig01585	UniRef100_B9SVD1 ATP binding protein, putative n=1 Tax=Ricinus communis	contig02379
	isotig02443	UniRef100_B9SCH9 AMP dependent CoA ligase, putative n=1 Tax=Ricinus communis	contig03593
	isotig02444	UniRef100_B9SCH9 AMP dependent CoA ligase, putative n=1 Tax=Ricinus communis	contig02710
	isotig02494	UniRef100_Q852S0 Pyruvate dehydrogenase E1alpha subunit n=1 Tax=Beta vulgaris	contig01423
	isotig02495	UniRef100_Q852S0 Pyruvate dehydrogenase E1alpha subunit n=1 Tax=Beta vulgaris	contig01423
	isotig02496	UniRef100_Q852S0 Pyruvate dehydrogenase E1alpha subunit n=1 Tax=Beta vulgaris	contig01423
	isotig03339	UniRef100_B9RS47 Aspartate aminotransferase n=1 Tax=Ricinus communis	contig02036
	isotig03381	UniRef100_A9PHH1 Aspartate aminotransferase n=1 Tax=Populus trichocarpa	contig00880
	isotig03431	UniRef100_Q2L8A7 Acetoacetyl-CoA thiolase n=1 Tax=Picrorhiza kurrooa	contig01096
	isotig03432	UniRef100_Q2L8A7 Acetoacetyl-CoA thiolase n=1 Tax=Picrorhiza kurrooa	contig01096
	isotig03456	UniRef100_UPI000198487F PREDICTED: similar to phosphoribosylformylglycinamidine synthase n=1	contig03055
	isotig03457	UniRef100_UPI000198487F PREDICTED: similar to phosphoribosylformylglycinamidine synthase n=1	contig03055
	isotig03458	UniRef100_UPI000198487F PREDICTED: similar to phosphoribosylformylglycinamidine synthase n=1	contig03055
	isotig03740	UniRef100_P51850 Pyruvate decarboxylase isozyme 1 n=1 Tax=Pisum sativum RepID=PDC1_PEA	contig00233
	isotig03741	UniRef100_P51850 Pyruvate decarboxylase isozyme 1 n=1 Tax=Pisum sativum RepID=PDC1_PEA	contig00233
	isotig03961	UniRef100_B9RNI6 ATP binding protein, putative n=1 Tax=Ricinus communis	contig00963
	isotig03962	UniRef100_B9RNI6 ATP binding protein, putative n=1 Tax=Ricinus communis	contig00963
	isotig03991	UniRef100_B9RCB5 2-deoxyglucose-6-phosphate phosphatase, putative n=1 Tax=Ricinus	contig00723
	isotig04195	UniRef100_B9SFB1 Riboflavin kinase/fmn adenylyltransferase, putative n=1 Tax=Ricinus	contig01051
	isotig04196	UniRef100_B9SFB1 Riboflavin kinase/fmn adenylyltransferase, putative n=1 Tax=Ricinus	contig01051
	isotig04849	UniRef100_B0LSR3 Glutamine synthetase n=2 Tax=Beta vulgaris RepID=B0LSR3_BETVU	contig00688
	isotig05705	UniRef100_B9SXN5 Prephenate dehydrogenase, putative n=1 Tax=Ricinus communis	contig04782
	isotig06015	UniRef100_Q9FQ92 Putative chloroplast RNA helicase VDL' isoform 1 n=1 Tax=Nicotiana	contig01250
	isotig06016	UniRef100_Q9FQ92 Putative chloroplast RNA helicase VDL' isoform 1 n=1 Tax=Nicotiana	contig01250
	isotig06787	UniRef100_B9T5W1 Alcohol dehydrogenase, putative n=1 Tax=Ricinus communis	contig00889
	isotig07521	UniRef100_P14766 Fructose-1,6-bisphosphatase, cytosolic n=1 Tax=Spinacia oleracea	contig00287
	isotig07522	UniRef100_P14766 Fructose-1,6-bisphosphatase, cytosolic n=1 Tax=Spinacia oleracea	contig00287
	isotig07596	UniRef100_B9SJW3 Phosphopentothenoylcysteine decarboxylase, putative n=1 Tax=Ricinus	contig02432
	isotig07597	UniRef100_B9SJW3 Phosphopentothenoylcysteine decarboxylase, putative n=1 Tax=Ricinus	contig02432
	isotig08007	UniRef100_B9RWS5 Triacylglycerol lipase, putative n=1 Tax=Ricinus communis	contig01106
	isotig08060	UniRef100_B9RWP8 Hydroxyethylthiazole kinase, putative n=1 Tax=Ricinus communis	contig02951
	isotig08519	UniRef100_Q5QJY9 Pyruvate decarboxylase n=1 Tax=Dianthus caryophyllus	contig01624
	isotig08622	UniRef100_Q9SEK3 Hexokinase-1 n=1 Tax=Spinacia oleracea RepID=HXK1_SPIOL	contig00017
	isotig08654	UniRef100_O65854 Glucose-6-phosphate 1-dehydrogenase n=1 Tax=Nicotiana tabacum	contig06039
	isotig08964	UniRef100_B9RQD9 Hexokinase, putative n=1 Tax=Ricinus communis RepID=B9RQD9_RICCO	contig05684
	isotig09281	UniRef100_B9SHF8 Glutamate dehydrogenase, putative n=1 Tax=Ricinus communis	contig00181
	isotig09383	UniRef100_P55233 Glucose-1-phosphate adenylyltransferase large subunit,	contig00342
	isotig09530	UniRef100_B9SF79 ATP binding protein, putative n=1 Tax=Ricinus communis	contig07578
	isotig09776	UniRef100_B9S6Y4 Hydrolase, putative n=1 Tax=Ricinus communis RepID=B9S6Y4_RICCO	contig06403
	isotig09960	UniRef100_O49818 Lactoylglutathione lyase n=1 Tax=Cicer arietinum RepID=LGUL_CICAR	contig01471
	isotig10505	UniRef100_UPI0001984DF5 PREDICTED: similar to pentatricopeptide (PPR) repeat-containing	contig01372
	isotig10701	UniRef100_B9SQP2 Clathrin heavy chain, putative n=1 Tax=Ricinus communis	contig00240
	isotig10733	UniRef100_B9T1U3 Long-chain-fatty-acid CoA ligase, putative n=1 Tax=Ricinus communis	contig00546
	isotig10968	UniRef100_B9T7B9 Protein YIF1A, putative n=1 Tax=Ricinus communis RepID=B9T7B9_RICCO	contig00851
	isotig10979	UniRef100_B9RHY8 2,4-dienoyl-CoA reductase, putative n=1 Tax=Ricinus communis	contig01404
	isotig11064	UniRef100_B9RAR0 Protein-L-isoaspartate O-methyltransferase n=1 Tax=Ricinus communis	contig04997
	isotig11112	UniRef100_Q6VWJ5 Fructokinase 3 n=1 Tax=Solanum lycopersicum RepID=Q6VWJ5_SOLLC	contig02091
	isotig11313	UniRef100_B9T1G5 Nitrogen fixation protein nifU, putative n=1 Tax=Ricinus communis	contig03701
	isotig11650	UniRef100_Q4H1G4 S-adenosylmethionine synthase 1 n=1 Tax=Beta vulgaris	contig09529
	isotig11735	UniRef100_B9S2Q5 ATP binding protein, putative n=1 Tax=Ricinus communis	contig00128
	isotig12027	UniRef100_B9SSQ8 Glycerophosphoryl diester phosphodiesterase, putative n=1 Tax=Ricinus	contig00228
	isotig12260	UniRef100_B9SH04 Adenylyl-sulfate kinase n=1 Tax=Ricinus communis RepID=B9SH04_RICCO	contig01822
	isotig12265	UniRef100_O82059 Glucose-6-phosphate isomerase, cytosolic n=1 Tax=Spinacia oleracea	contig00435
	isotig12358	UniRef100_B9RFP8 ATP-citrate synthase, putative n=1 Tax=Ricinus communis	contig01713
	isotig12648	UniRef100_B9S0H3 Histidyl-tRNA synthetase, putative n=1 Tax=Ricinus communis	contig00357
	isotig12767	UniRef100_B9SZX7 Nucleolar essential protein, putative n=1 Tax=Ricinus communis	contig04817
	isotig12821	UniRef100_C5ILA9 Heteromeric acetyl-CoA biotin carboxylase n=1 Tax=Jatropha curcas	contig04317
	isotig12885	UniRef100_B9RQM3 ATP binding protein, putative n=1 Tax=Ricinus communis	contig03320
	isotig12939	UniRef100_A5BTB0 Pyruvate kinase n=1 Tax=Vitis vinifera RepID=A5BTB0_VITVI	contig01038
	isotig13093	UniRef100_P00073 Cytochrome c n=1 Tax=Spinacia oleracea RepID=CYC_SPIOL	contig01954
	isotig13150	UniRef100_B9RGU0 Pentatricopeptide repeat-containing protein, putative n=1	contig05007
	isotig13184	UniRef100_B9RGS6 Acetyl-CoA synthetase, putative n=1 Tax=Ricinus communis	contig03434
	isotig13365	UniRef100_Q5QJY8 Alcohol dehydrogenase n=1 Tax=Dianthus caryophyllus	contig04495
	isotig13402	UniRef100_A7UGI6 Glutamine synthetase n=1 Tax=Spinacia oleracea RepID=A7UGI6_SPIOL	contig01418
	isotig13466	UniRef100_B9SV00 Acetolactate synthase, putative n=1 Tax=Ricinus communis	contig05058
	isotig13506	UniRef100_B9SZS6 S-adenosylmethionine-dependent methyltransferase, putative n=1	contig02430
	isotig13594	UniRef100_P28723 Formate--tetrahydrofolate ligase n=1 Tax=Spinacia oleracea	contig04221
	isotig13703	UniRef100_B9RAI8 Nucleolar protein nop56, putative n=1 Tax=Ricinus communis	contig04324
	isotig13717	UniRef100_Q42645 Fructokinase n=1 Tax=Beta vulgaris RepID=Q42645_BETVU	contig02261
	isotig13723	UniRef100_B9SP10 Acetylglucosaminyltransferase, putative n=1 Tax=Ricinus communis	contig07230
	isotig13747	UniRef100_B9RXG5 Leucyl-tRNA synthetase, putative n=1 Tax=Ricinus communis	contig03480
	isotig14015	UniRef100_B9SKI0 Uridylate kinase plant, putative n=1 Tax=Ricinus communis	contig01778
	isotig14234	UniRef100_B9RJ88 Long-chain-fatty-acid CoA ligase, putative n=1 Tax=Ricinus communis	contig01209
	isotig14274	UniRef100_O24357 Glucose-6-phosphate 1-dehydrogenase, chloroplastic n=1 Tax=Spinacia	contig00685
	isotig14283	UniRef100_Q5D868 DNA-directed RNA polymerase (Fragment) n=1 Tax=Spinacia oleracea	contig01394
	isotig14321	UniRef100_B9RG54 Aldo-keto reductase, putative n=1 Tax=Ricinus communis	contig00957
	isotig14617	UniRef100_Q94IB9 Acyl-CoA independent ceramide synthase n=1 Tax=Arabidopsis thaliana	contig03571
	isotig14661	UniRef100_B9N5Q4 Histidinol dehydrogenase n=1 Tax=Populus trichocarpa	contig00127
	isotig14719	UniRef100_Q9ZST3 Pyrophosphate-dependent phosphofructokinase beta subunit n=1	contig00332
	isotig14811	UniRef100_Q84T90 Putative vacuolar ATPase subunit H protein n=1 Tax=Suaeda salsa	contig07222
	isotig14906	UniRef100_B9SLV8 Vacuolar protein sorting, putative n=1 Tax=Ricinus communis	contig03259
	isotig14944	UniRef100_B9N3N0 Primary amine oxidase (Fragment) n=1 Tax=Populus trichocarpa	contig00585
	isotig15062	UniRef100_B9RE68 Acetyl-CoA synthetase, putative n=1 Tax=Ricinus communis	contig00449
	isotig15096	UniRef100_Q8W4A5-2 Isoform 2 of APO protein 2, chloroplastic n=1 Tax=Arabidopsis	contig03797
	isotig15240	UniRef100_B9RSS1 Ribonucleoside-diphosphate reductase small chain, putative n=1	contig00312
	isotig15255	UniRef100_B9SRV9 Golgi membrane protein sb140, putative n=1 Tax=Ricinus communis	contig03089
	isotig15410	UniRef100_Q952R1 Succinate dehydrogenase subunit 3 n=1 Tax=Solanum lycopersicum	contig00588
	isotig15509	UniRef100_D3GDK8 Putative tonoplast intrinsic protein n=1 Tax=Camellia sinensis	contig00898
	isotig15576	UniRef100_B9T3E7 Fructose-1,6-bisphosphatase, putative n=1 Tax=Ricinus communis	contig02828
	isotig15647	UniRef100_B9S6X4 AMP dependent ligase, putative n=1 Tax=Ricinus communis	contig02209
	isotig15766	UniRef100_P05314 Ferredoxin--nitrite reductase, chloroplastic n=1 Tax=Spinacia	contig03346
	isotig16053	UniRef100_Q39442 V-type proton ATPase catalytic subunit A n=1 Tax=Beta vulgaris	contig00243
	isotig16088	UniRef100_Q6V3B0 Adenosine 5' phosphosulfate reductase n=1 Tax=Populus tremula x	contig06369
	isotig16093	UniRef100_B9RNX1 Chaperone clpb, putative n=1 Tax=Ricinus communis RepID=B9RNX1_RICCO	contig02080
	isotig16141	UniRef100_B9RGE0 Short chain alcohol dehydrogenase, putative n=1 Tax=Ricinus	contig00485
	isotig16214	UniRef100_D2DKF0 Dihydroxyacid dehydratase n=1 Tax=Glycine max RepID=D2DKF0_SOYBN	contig00376
	isotig16320	UniRef100_P31928 Sucrose-phosphate synthase n=1 Tax=Spinacia oleracea RepID=SPS_SPIOL	contig00271
	isotig16379	UniRef100_P93076 BvcDNA-397 protein n=1 Tax=Beta vulgaris subsp. vulgaris	contig00913
	isotig16447	UniRef100_P93076 BvcDNA-397 protein n=1 Tax=Beta vulgaris subsp. vulgaris	contig04691
	isotig16461	UniRef100_B9RU12 Uridylate kinase, putative n=1 Tax=Ricinus communis	contig03762
	isotig16631	UniRef100_B9S599 Argininosuccinate synthase n=1 Tax=Ricinus communis	contig00223
	isotig16641	UniRef100_B9SL58 Adenylosuccinate synthetase n=1 Tax=Ricinus communis	contig08404
	isotig16673	UniRef100_B9TAM4 Protein MSF1, putative n=1 Tax=Ricinus communis RepID=B9TAM4_RICCO	contig04011
	isotig16713	UniRef100_B2MW80 Phosphoenolpyruvate carboxylase n=1 Tax=Suaeda glauca	contig01952
	isotig16724	UniRef100_P93078 Ap19 protein n=1 Tax=Camptotheca acuminata RepID=P93078_CAMAC	contig04082
	isotig16776	UniRef100_Q43153 Cysteine synthase n=1 Tax=Spinacia oleracea RepID=Q43153_SPIOL	contig01116
	isotig16814	UniRef100_Q8GUB2 Vacuolar ATPase subunit e-like n=1 Tax=Mesembryanthemum	contig01907
	isotig16865	UniRef100_Q94KU2 6-phosphogluconate dehydrogenase, decarboxylating n=1 Tax=Spinacia	contig00248
	isotig17348	UniRef100_B9HKC4 Pyruvate kinase n=1 Tax=Populus trichocarpa RepID=B9HKC4_POPTR	contig01921
	isotig17432	UniRef100_B9RNG5 Triacylglycerol lipase, putative n=1 Tax=Ricinus communis	contig00994
	isotig17466	UniRef100_Q41376 C-terminal protease n=1 Tax=Spinacia oleracea RepID=Q41376_SPIOL	contig07100
	isotig17624	UniRef100_B9REZ8 ATP binding protein, putative n=1 Tax=Ricinus communis	contig04958
	isotig17939	UniRef100_P24571 Malate synthase, glyoxysomal n=1 Tax=Cucurbita maxima	contig03136
	isotig18016	UniRef100_Q41498 U1snRNP-specific protein, U1A n=1 Tax=Solanum tuberosum	contig01831
	isotig18109	UniRef100_B9REF5 ATP binding protein, putative n=1 Tax=Ricinus communis	contig04110
	isotig18120	UniRef100_Q6V3A9 ATP sulfurylase (Fragment) n=1 Tax=Populus tremula x Populus alba	contig02454
	isotig18324	UniRef100_B9T6U7 Pentatricopeptide repeat-containing protein, putative (Fragment)	contig03764
	isotig18558	UniRef100_Q41396 V-type proton ATPase subunit E n=1 Tax=Spinacia oleracea	contig07053
	isotig18718	UniRef100_Q40203 RAB1C n=1 Tax=Lotus japonicus RepID=Q40203_LOTJA	contig00026
	isotig18780	UniRef100_Q6B4V4 Chloroplast chaperonin 21 n=1 Tax=Vitis vinifera RepID=Q6B4V4_VITVI	contig01249
	isotig18925	UniRef100_O24365 Chloroplast mRNA-binding protein CSP41 (Fragment) n=1 Tax=Spinacia	contig02510
	isotig19142	UniRef100_B9T2I4 Acyl-CoA thioesterase, putative n=1 Tax=Ricinus communis	contig04173
	isotig19178	UniRef100_B9RXG8 Proline synthetase associated protein, putative n=1 Tax=Ricinus	contig03503
	isotig19240	UniRef100_A2Q4X2 Isocitrate lyase and phosphorylmutase n=1 Tax=Medicago truncatula	contig01282
	isotig19285	UniRef100_Q9FMP3 Dihydropyrimidinase n=1 Tax=Arabidopsis thaliana RepID=Q9FMP3_ARATH	contig00230
	isotig19438	UniRef100_B9RNG5 Triacylglycerol lipase, putative n=1 Tax=Ricinus communis	contig00994
	isotig19439	UniRef100_Q41376 C-terminal protease n=1 Tax=Spinacia oleracea RepID=Q41376_SPIOL	contig02168
	isotig19472	UniRef100_B9SS29 ATP synthase delta chain, mitochondrial, putative n=1 Tax=Ricinus	contig02130
	isotig19615	UniRef100_B9SEZ5 Endosomal P24A protein, putative n=1 Tax=Ricinus communis	contig00021
	isotig19764	UniRef100_B9SXM9 Methionine sulfoxide reductase, putative n=1 Tax=Ricinus communis	contig02298
	isotig19798	UniRef100_B9RZN2 Dihydrolipoyl dehydrogenase n=1 Tax=Ricinus communis	contig01013
	isotig19987	UniRef100_B9TAM4 Protein MSF1, putative n=1 Tax=Ricinus communis RepID=B9TAM4_RICCO	contig04011
	isotig20032	UniRef100_B9RDM2 Acyl-CoA thioesterase, putative n=1 Tax=Ricinus communis	contig01638
	isotig20143	UniRef100_Q767A2 Cysteine synthase like protein n=1 Tax=Spinacia oleracea	contig04865
	SECONDARY METABOLISM
	Ah	Gene ID and Description	At
	contig12592	UniRef100_Q5GIG7 UDP-glucose:flavonoid-O-glucosyltransferase n=1 Tax=Beta vulgaris	contig05558
	isotig01672	UniRef100_Q8GT20 Benzoyl coenzyme A: benzyl alcohol benzoyl transferase n=1	contig05290
	isotig01673	UniRef100_Q8GT20 Benzoyl coenzyme A: benzyl alcohol benzoyl transferase n=1	contig05290
	isotig01674	UniRef100_Q8GT20 Benzoyl coenzyme A: benzyl alcohol benzoyl transferase n=1	contig05290
	isotig01675	UniRef100_Q8GT20 Benzoyl coenzyme A: benzyl alcohol benzoyl transferase n=1	contig05290
	isotig01676	UniRef100_Q8GT20 Benzoyl coenzyme A: benzyl alcohol benzoyl transferase n=1	contig05290
	isotig01677	UniRef100_Q8GT20 Benzoyl coenzyme A: benzyl alcohol benzoyl transferase n=1	contig05290
	isotig02720	UniRef100_Q2MJ18 Cytochrome P450 monooxygenase CYP72A59 n=1 Tax=Medicago truncatula	contig04312
	isotig02722	UniRef100_Q2MJ18 Cytochrome P450 monooxygenase CYP72A59 n=1 Tax=Medicago truncatula	contig04312
	isotig03213	UniRef100_O65362 Caffeic acid 3-O-methyltransferase (Fragment) n=1	contig01214
	isotig03953	UniRef100_B9SAB8 Cytochrome P450, putative n=1 Tax=Ricinus communis RepID=B9SAB8_RICCO	contig00045
	isotig03954	UniRef100_B9SAB8 Cytochrome P450, putative n=1 Tax=Ricinus communis RepID=B9SAB8_RICCO	contig00045
	isotig05696	UniRef100_B1B5E8 Sinapate glucosyltransferase n=1 Tax=Gomphrena globosa	contig08523
	isotig05725	UniRef100_B9RF46 Mevalonate kinase, putative n=1 Tax=Ricinus communis	contig00099
	isotig05726	UniRef100_B9RF46 Mevalonate kinase, putative n=1 Tax=Ricinus communis	contig00099
	isotig07231	UniRef100_B5MGN9 Glucosyltransferase n=1 Tax=Phytolacca americana RepID=B5MGN9_PHYAM	contig04784
	isotig07232	UniRef100_B5MGN9 Glucosyltransferase n=1 Tax=Phytolacca americana RepID=B5MGN9_PHYAM	contig04784
	isotig07975	UniRef100_A7M6I9 Tetrahydroxychalcone glucosyltransferase n=1 Tax=Dianthus	contig03290
	isotig08036	UniRef100_Q84TM2 Flavanone 3-hydroxylase n=1 Tax=Allium cepa RepID=Q84TM2_ALLCE	contig00822
	isotig08178	UniRef100_B9SPE8 3-beta-hydroxy-delta5-steroid dehydrogenase, putative n=1	contig04096
	isotig08227	UniRef100_B9ID94 Cytochrome P450 n=1 Tax=Populus trichocarpa RepID=B9ID94_POPTR	contig07033
	isotig09210	UniRef100_B9TIQ1 Flavonol 4'-sulfotransferase, putative n=1 Tax=Ricinus communis	contig01144
	isotig09428	UniRef100_B5MGN8 Glucosyltransferase n=1 Tax=Phytolacca americana RepID=B5MGN8_PHYAM	contig08875
	isotig09956	UniRef100_D2CGC8 1-deoxy-D-xylulose 5-phosphate synthase n=1 Tax=Gossypium barbadense	contig00022
	isotig09994	UniRef100_B9T707 Flavonol synthase/flavanone 3-hydroxylase, putative n=1 Tax=Ricinus	contig04237
	isotig10498	UniRef100_Q9LL50 4-coumarate:coA ligase 2 n=1 Tax=Rubus idaeus RepID=Q9LL50_RUBID	contig06038
	isotig12313	UniRef100_D3JZ18 O-methyltransferase-like protein n=1 Tax=Prunus mume	contig04837
	isotig12326	UniRef100_Q947F1 ACP-stearoyl desaturase n=1 Tax=Bassia scoparia RepID=Q947F1_KOCSC	contig04508
	isotig12437	UniRef100_Q7FPQ4 Cytochrome P450 n=1 Tax=Helianthus tuberosus RepID=Q7FPQ4_HELTU	contig04535
	isotig12711	UniRef100_A1XEH7 CYP81B2v2 n=1 Tax=Nicotiana tabacum RepID=A1XEH7_TOBAC	contig02022
	isotig14550	UniRef100_Q2QDF7 24-sterol C-methyltransferase n=1 Tax=Gossypium hirsutum	contig00577
	isotig15659	UniRef100_Q59J80 Cyclo-DOPA 5-O-glucosyltransferase n=1 Tax=Celosia cristata	contig03281
	isotig15990	UniRef100_B9R743 Cytochrome P450, putative n=1 Tax=Ricinus communis	contig04060
	isotig16120	UniRef100_B9SB02 Reticuline oxidase, putative n=1 Tax=Ricinus communis	contig00439
	isotig16730	UniRef100_B9T4J5 Prolyl 4-hydroxylase alpha subunit, putative n=1 Tax=Ricinus	contig03944
	isotig16819	UniRef100_B9GKD1 2-C-methyl-D-erythritol 2,4-cyclodiphosphate synthase (Fragment)	contig06054
	isotig18576	UniRef100_B7X941 Tocopherol cyclase n=1 Tax=Hevea brasiliensis RepID=B7X941_HEVBR	contig01287
	isotig18807	UniRef100_B9RAN8 Transferase, transferring glycosyl groups, putative n=1 Tax=Ricinus	contig00010
	isotig19232	UniRef100_B9GKD1 2-C-methyl-D-erythritol 2,4-cyclodiphosphate synthase (Fragment)	contig06054
	SIGNAL TRANSDUCTION
	Ah	Gene ID and Description	At
	contig06075	UniRef100_B9SR58 Big map kinase/bmk, putative n=1 Tax=Ricinus communis	contig00160
	contig18110	UniRef100_B9RCZ5 Serine/threonine protein kinase, putative n=1 Tax=Ricinus communis	contig00115
	contig18673	UniRef100_B9SYL5 GTP cyclohydrolase I, putative n=1 Tax=Ricinus communis	contig02229
	isotig00321	UniRef100_B9S2S7 Protein binding protein, putative n=1 Tax=Ricinus communis	contig00358
	isotig00548	UniRef100_B2CNC1 Calmodulin n=1 Tax=Beta vulgaris RepID=B2CNC1_BETVU	contig03280
	isotig00551	UniRef100_B2CNC1 Calmodulin n=1 Tax=Beta vulgaris RepID=B2CNC1_BETVU	contig03280
	isotig00664	UniRef100_B9RLG3 Inositol or phosphatidylinositol kinase, putative n=1 Tax=Ricinus	contig03263
	isotig00668	UniRef100_B9RLG3 Inositol or phosphatidylinositol kinase, putative n=1 Tax=Ricinus	contig03263
	isotig01056	UniRef100_P04353 Calmodulin n=1 Tax=Spinacia oleracea RepID=CALM_SPIOL	contig02078
	isotig01073	UniRef100_A2I5G0 Casein kinase n=1 Tax=Beta vulgaris RepID=A2I5G0_BETVU	contig00488
	isotig01074	UniRef100_A2I5G0 Casein kinase n=1 Tax=Beta vulgaris RepID=A2I5G0_BETVU	contig00488
	isotig01294	UniRef100_Q93XW1 14-3-3 protein n=1 Tax=Vigna angularis RepID=Q93XW1_PHAAN	contig01194
	isotig01456	UniRef100_UPI00019849D1 PREDICTED: similar to protein kinase family protein n=1 Tax=Vitis	contig08547
	isotig01457	UniRef100_UPI00019849D1 PREDICTED: similar to protein kinase family protein n=1 Tax=Vitis	contig08547
	isotig03128	UniRef100_B9T925 Kinase, putative n=1 Tax=Ricinus communis RepID=B9T925_RICCO	contig00124
	isotig03129	UniRef100_Q93YF4 Calcium-dependent protein kinase 2 n=1 Tax=Nicotiana tabacum	contig00341
	isotig03130	UniRef100_Q93YF4 Calcium-dependent protein kinase 2 n=1 Tax=Nicotiana tabacum	contig00341
	isotig03172	UniRef100_B9RG78 Ankyrin-repeat containing protein, putative n=1 Tax=Ricinus communis	contig01598
	isotig03174	UniRef100_B9RG78 Ankyrin-repeat containing protein, putative n=1 Tax=Ricinus communis	contig01598
	isotig04519	UniRef100_B9S1J0 Lipid binding protein, putative n=1 Tax=Ricinus communis	contig00893
	isotig05125	UniRef100_B9RQB2 Serine/threonine-protein kinase-transforming protein raf, putative	contig01258
	isotig05126	UniRef100_B9RQB2 Serine/threonine-protein kinase-transforming protein raf, putative	contig01258
	isotig05385	UniRef100_Q8VXT1 Protein kinase 2 n=1 Tax=Beta vulgaris RepID=Q8VXT1_BETVU	contig00121
	isotig05386	UniRef100_Q8VXT1 Protein kinase 2 n=1 Tax=Beta vulgaris RepID=Q8VXT1_BETVU	contig00121
	isotig05463	UniRef100_Q9SPE2 Serine/threonine-protein phosphatase n=1 Tax=Malus x domestica	contig00260
	isotig05464	UniRef100_Q9SPE2 Serine/threonine-protein phosphatase n=1 Tax=Malus x domestica	contig00260
	isotig05639	UniRef100_B9S7L4 Calcium ion binding protein, putative n=1 Tax=Ricinus communis	contig06868
	isotig05640	UniRef100_B9S7L4 Calcium ion binding protein, putative n=1 Tax=Ricinus communis	contig06868
	isotig05843	UniRef100_B9RS14 Serine-threonine protein kinase, plant-type, putative n=1 Tax=Ricinus	contig04916
	isotig05844	UniRef100_B9RS14 Serine-threonine protein kinase, plant-type, putative n=1 Tax=Ricinus	contig04916
	isotig05898	UniRef100_B9S377 Ceramidase, putative n=1 Tax=Ricinus communis RepID=B9S377_RICCO	contig00083
	isotig05899	UniRef100_B9S377 Ceramidase, putative n=1 Tax=Ricinus communis RepID=B9S377_RICCO	contig00083
	isotig06211	UniRef100_B9RZM9 Calmodulin-binding transcription activator (Camta), plants, putative	contig06124
	isotig07438	UniRef100_B9SGT0 Sensory transduction histidine kinase, putative n=1 Tax=Ricinus	contig00234
	isotig07439	UniRef100_B9SGT0 Sensory transduction histidine kinase, putative n=1 Tax=Ricinus	contig00234
	isotig07748	UniRef100_Q08155 GTP-binding protein n=2 Tax=Fabeae RepID=Q08155_PEA	contig03112
	isotig07891	UniRef100_B9T4J8 Xylem serine proteinase 1, putative n=1 Tax=Ricinus communis	contig00036
	isotig08203	UniRef100_B9RVB6 Calcineurin B subunit, putative n=1 Tax=Ricinus communis	contig01084
	isotig08360	UniRef100_D7R517 Mitogen-activated protein kinase 4 n=1 Tax=Solanum lycopersicum	contig03728
	isotig08516	UniRef100_B9SLZ1 Protein phosphatase, putative n=1 Tax=Ricinus communis	contig00595
	isotig08554	UniRef100_B9T5A7 Kinase, putative n=1 Tax=Ricinus communis RepID=B9T5A7_RICCO	contig00041
	isotig09360	UniRef100_B9S963 Calmodulin binding protein, putative n=1 Tax=Ricinus communis	contig00959
	isotig09456	UniRef100_Q9SPE2 Serine/threonine-protein phosphatase n=1 Tax=Malus x domestica	contig00260
	isotig09540	UniRef100_B9T2J8 Protein kinase APK1B, chloroplast, putative n=1 Tax=Ricinus	contig01558
	isotig09970	UniRef100_B9RTL0 Calmodulin binding protein, putative n=1 Tax=Ricinus communis	contig01689
	isotig10599	UniRef100_Q01111 Ras-related protein YPT3 n=1 Tax=Nicotiana plumbaginifolia	contig02042
	isotig11837	UniRef100_Q42912 Serine/threonine-protein phosphatase n=1 Tax=Malus x domestica	contig01247
	isotig12365	UniRef100_B9RP01 Calcium ion binding protein, putative n=1 Tax=Ricinus communis	contig03169
	isotig12418	UniRef100_B9T2J8 Protein kinase APK1B, chloroplast, putative n=1 Tax=Ricinus	contig04029
	isotig12505	UniRef100_UPI0001985842 PREDICTED: similar to GTP-binding family protein n=1 Tax=Vitis	contig06993
	isotig12615	UniRef100_UPI0001984267 PREDICTED: similar to protein kinase family protein / WD-40 repeat	contig02722
	isotig12636	UniRef100_Q6K0L2 PHYA3 photoreceptor n=1 Tax=Stellaria longipes RepID=Q6K0L2_STELP	contig00478
	isotig12684	UniRef100_B9ST19 Serine/threonine protein phosphatase 2a regulatory subunit A,	contig00194
	isotig13720	UniRef100_Q93XW1 14-3-3 protein n=1 Tax=Vigna angularis RepID=Q93XW1_PHAAN	contig01194
	contig13724	UniRef100_B9RIW9 Calmodulin-binding heat-shock protein, putative n=1 Tax=Ricinus	contig00053
	isotig13771	UniRef100_B9RI95 Serine/threonine protein kinase, putative n=1 Tax=Ricinus communis	contig01438
	isotig13848	UniRef100_B9R7R6 Cop9 complex subunit, putative n=1 Tax=Ricinus communis	contig03634
	isotig13963	UniRef100_B9RB44 Protein kinase atmrk1, putative n=1 Tax=Ricinus communis	contig00651
	isotig14292	UniRef100_B9T024 Protein-s isoprenylcysteine O-methyltransferase, putative n=1	contig03218
	isotig14502	UniRef100_B9SU26 Lipid binding protein, putative n=1 Tax=Ricinus communis	contig00272
	isotig14883	UniRef100_UPI0001984267 PREDICTED: similar to protein kinase family protein / WD-40 repeat	contig02722
	isotig14938	UniRef100_P04353 Calmodulin n=1 Tax=Spinacia oleracea RepID=CALM_SPIOL	contig02078
	isotig14966	UniRef100_B9T7A1 Ef-hand calcium binding protein, putative n=1 Tax=Ricinus communis	contig07134
	isotig15011	UniRef100_Q43466 Protein kinase 3 n=1 Tax=Glycine max RepID=Q43466_SOYBN	contig01754
	isotig15200	UniRef100_Q8VXT1 Protein kinase 2 n=1 Tax=Beta vulgaris RepID=Q8VXT1_BETVU	contig00121
	isotig15669	UniRef100_B9RFD2 Serine/threonine-protein phosphatase n=1 Tax=Ricinus communis	contig02471
	isotig16410	UniRef100_B9RBM1 Phosducin, putative n=1 Tax=Ricinus communis RepID=B9RBM1_RICCO	contig01063
	isotig16578	UniRef100_B9STM4 Nodulation receptor kinase, putative n=1 Tax=Ricinus communis	contig04674
	isotig17011	UniRef100_A2I5F3 Calmodulin-binding protein n=1 Tax=Beta vulgaris RepID=A2I5F3_BETVU	contig02674
	isotig17196	UniRef100_B9T069 Casein kinase, putative n=1 Tax=Ricinus communis RepID=B9T069_RICCO	contig02556
	isotig17440	UniRef100_B9RMQ6 Signal transducer, putative n=1 Tax=Ricinus communis	contig05927
	isotig17550	UniRef100_B9T797 Protein farnesyltransferase alpha subunit, putative n=1 Tax=Ricinus	contig00840
	isotig17701	UniRef100_A4Q7N1 Hly-III related proteins n=1 Tax=Medicago truncatula	contig02179
	isotig18162	UniRef100_B9T7Y3 GTP cyclohydrolase II, putative n=1 Tax=Ricinus communis	contig01307
	isotig19290	UniRef100_B9RQP5 Serine/threonine-protein kinase PBS1, putative n=1 Tax=Ricinus	contig00614
	isotig19451	UniRef100_B9T7A1 Ef-hand calcium binding protein, putative n=1 Tax=Ricinus communis	contig07134
	isotig19473	UniRef100_B9RIS7 DNA binding protein, putative n=1 Tax=Ricinus communis	contig03010
	isotig20013	UniRef100_B9R799 Serine/threonine-protein kinase PBS1, putative n=1 Tax=Ricinus	contig02868
	TRANSCRIPTION FACTORS
	Ah	Gene ID and Description	At
	contig14770	UniRef100_UPI000198365F PREDICTED: similar to MYB transcription factor MYB139 n=1 Tax=Vitis	contig02647
	isotig01780	UniRef100_B9HL68 NAC domain protein, IPR003441 (Fragment) n=1 Tax=Populus trichocarpa	contig00900
	isotig01781	UniRef100_B9HL68 NAC domain protein, IPR003441 (Fragment) n=1 Tax=Populus trichocarpa	contig00900
	isotig02343	UniRef100_B9SU10 Transcription factor RF2a, putative n=1 Tax=Ricinus communis	contig02165
	isotig02345	UniRef100_B9SU10 Transcription factor RF2a, putative n=1 Tax=Ricinus communis	contig02165
	isotig02649	UniRef100_Q93YB0 TFIIB-related protein (Fragment) n=1 Tax=Spinacia oleracea	contig06187
	isotig03068	UniRef100_B9HU09 AP2 domain-containing transcription factor n=1 Tax=Populus	contig01099
	isotig03069	UniRef100_B9HU09 AP2 domain-containing transcription factor n=1 Tax=Populus	contig01099
	isotig04344	UniRef100_B2Z458 GAGA-binding transcriptional activator BBR/BPC6-like n=1 Tax=Vitis	contig01943
	isotig04345	UniRef100_B2Z458 GAGA-binding transcriptional activator BBR/BPC6-like n=1 Tax=Vitis	contig01943
	isotig05849	UniRef100_Q9FNS0 Transcription factor (E2F) n=1 Tax=Chenopodium rubrum	contig03442
	isotig05850	UniRef100_Q9FNS0 Transcription factor (E2F) n=1 Tax=Chenopodium rubrum	contig03442
	isotig06173	UniRef100_D4QD66 GRAS family transcription factor n=1 Tax=Dianthus caryophyllus	contig04908
	isotig07405	UniRef100_C4B6D7 Dof zinc finger protein n=1 Tax=Ipomoea batatas RepID=C4B6D7_IPOBA	contig01582
	isotig07406	UniRef100_C4B6D7 Dof zinc finger protein n=1 Tax=Ipomoea batatas RepID=C4B6D7_IPOBA	contig01582
	isotig12016	UniRef100_B9HPF8 GRAS family transcription factor n=1 Tax=Populus trichocarpa	contig03769
	isotig15797	UniRef100_D4QD67 CCCH-type zinc finger protein n=1 Tax=Dianthus caryophyllus	contig01380
	isotig15816	UniRef100_B9HZY3 NAC domain protein, IPR003441 n=1 Tax=Populus trichocarpa	contig02066
	isotig16123	UniRef100_Q0PEL3 Heat stress transcription factor HSF n=1 Tax=Beta vulgaris	contig03968
	isotig16522	UniRef100_B9RWP4 GATA transcription factor, putative n=1 Tax=Ricinus communis	contig02208
	isotig18261	UniRef100_Q9ARI7 G-box binding factor bZIP transcription factor (Fragment) n=1	contig00646
	isotig18540	UniRef100_B9S8H1 Zinc finger protein, putative n=1 Tax=Ricinus communis	contig01526
	TRANSPORT: WATER, CATIONS, METALS, NUTRIENTS, METABOLITES
	Ah	Gene ID and Description	At
	contig15302	UniRef100_B9STR6 Cyclic nucleotide-gated ion channel, putative n=1 Tax=Ricinus	contig00745
	isotig00390	UniRef100_B9SHZ0 Sodium-dependent phosphate transport protein, putative n=1	contig07110
	isotig00935	UniRef100_B9N0R0 White-brown-complex ABC transporter family (Fragment) n=1	contig02501
	isotig01046	UniRef100_B9T377 Amino acid transporter, putative n=1 Tax=Ricinus communis	contig00315
	isotig01288	UniRef100_C6T8V8 Branched-chain-amino-acid aminotransferase n=1 Tax=Glycine max	contig00090
	isotig01290	UniRef100_C6T8V8 Branched-chain-amino-acid aminotransferase n=1 Tax=Glycine max	contig00090
	isotig01565	UniRef100_D6BRE9 Transmembrane protein 50a, putative n=1 Tax=Jatropha curcas	contig02419
	isotig01566	UniRef100_D6BRE9 Transmembrane protein 50a, putative n=1 Tax=Jatropha curcas	contig02419
	isotig02212	UniRef100_Q59IV2 Putative plastidic adenylate transporter n=1 Tax=Mesembryanthemum	contig01114
	isotig04280	UniRef100_B9HPX9 Cholesterol transport protein n=1 Tax=Populus trichocarpa	contig01534
	isotig04328	UniRef100_B9SRT5 Phospholipid-transporting atpase, putative n=1 Tax=Ricinus communis	contig02480
	isotig04668	UniRef100_Q9M1K3 Probable aquaporin SIP2-1 n=1 Tax=Arabidopsis thaliana	contig02817
	isotig04723	UniRef100_B9T6M4 Peptide transporter, putative n=1 Tax=Ricinus communis	contig02957
	isotig05454	UniRef100_Q94KC5 Potassium transporter HAK3p (Fragment) n=1 Tax=Mesembryanthemum	contig00198
	isotig06469	UniRef100_B9S3W2 TRANSPORT INHIBITOR RESPONSE 1 protein, putative n=1 Tax=Ricinus	contig00790
	isotig06651	UniRef100_D7M2M4 Two-pore channel 1 n=1 Tax=Arabidopsis lyrata subsp. lyrata	contig01682
	isotig06712	UniRef100_B9T5Z5 Cation efflux protein/ zinc transporter, putative n=1 Tax=Ricinus	contig00102
	isotig06713	UniRef100_B9T5Z5 Cation efflux protein/ zinc transporter, putative n=1 Tax=Ricinus	contig00102
	isotig06780	UniRef100_Q8L7Z9 Glutamate/malate translocator n=1 Tax=Spinacia oleracea	contig04650
	isotig06781	UniRef100_Q8L7Z9 Glutamate/malate translocator n=1 Tax=Spinacia oleracea	contig04650
	isotig06852	UniRef100_B9RIV7 Arsenite transport protein, putative n=1 Tax=Ricinus communis	contig05956
	isotig06853	UniRef100_B9RIV7 Arsenite transport protein, putative n=1 Tax=Ricinus communis	contig05956
	isotig06922	UniRef100_B9SP03 Zinc/iron transporter, putative n=1 Tax=Ricinus communis	contig01082
	isotig08068	UniRef100_B9S4A2 Amino acid transporter, putative n=1 Tax=Ricinus communis	contig01288
	isotig08141	UniRef100_B9SZS1 Copper-transporting atpase paa1, putative n=1 Tax=Ricinus communis	contig02955
	isotig08243	UniRef100_Q43748 Non-specific lipid-transfer protein n=1 Tax=Beta vulgaris	contig09668
	isotig08833	UniRef100_Q8L6C7 Phosphate hydrogen transporter (Fragment) n=1 Tax=Spinacia oleracea	contig00555
	isotig09384	UniRef100_B9R7N6 Multidrug resistance pump, putative n=1 Tax=Ricinus communis	contig02531
	isotig09552	UniRef100_Q6J5M8 Purple acid phosphatase 3 n=1 Tax=Solanum tuberosum	contig11563
	isotig09870	UniRef100_B9RX36 Glutathione-regulated potassium-efflux system protein kefB, putative	contig00623
	isotig10452	UniRef100_B9MT03 Copper transporter n=1 Tax=Populus trichocarpa RepID=B9MT03_POPTR	contig04744
	isotig10867	UniRef100_B9RS40 Protein transporter, putative n=1 Tax=Ricinus communis	contig01799
	isotig11018	UniRef100_Q8L7Z9 Glutamate/malate translocator n=1 Tax=Spinacia oleracea	contig04650
	isotig11430	UniRef100_UPI00019857EE PREDICTED: similar to protein transport protein Sec24, putative n=1	contig02458
	isotig11710	UniRef100_B9H6N6 Porin/voltage-dependent anion-selective channel protein n=1	contig00635
	isotig12079	UniRef100_Q9LLE2 Hexose transporter n=1 Tax=Spinacia oleracea RepID=Q9LLE2_SPIOL	contig02524
	isotig12109	UniRef100_P07854 Acyl carrier protein 1, chloroplastic n=1 Tax=Spinacia oleracea	contig06532
	isotig12383	UniRef100_B9S7P3 Ammonium transporter, putative n=1 Tax=Ricinus communis	contig00436
	isotig12429	UniRef100_B9SV37 Mitochondrial deoxynucleotide carrier, putative n=1 Tax=Ricinus	contig02133
	isotig12463	UniRef100_Q07A14 Putative sugar transporter n=1 Tax=Nicotiana langsdorffii x	contig06796
	isotig12487	UniRef100_B9RWM3 Potassium channel beta, putative n=1 Tax=Ricinus communis	contig00196
	isotig12804	UniRef100_P23235 Acyl carrier protein 2, chloroplastic n=1 Tax=Spinacia oleracea	contig05537
	isotig13007	UniRef100_Q43748 Non-specific lipid-transfer protein n=1 Tax=Beta vulgaris	contig04044
	isotig13151	UniRef100_Q9LKP2 Putative potassium channel protein Kmt1p (Fragment) n=1	contig05548
	isotig13313	UniRef100_B9RGU8 Potassium transporter, putative n=1 Tax=Ricinus communis	contig00972
	isotig13329	UniRef100_B9MTT9 ZIP transporter n=1 Tax=Populus trichocarpa RepID=B9MTT9_POPTR	contig02450
	isotig13430	UniRef100_Q07510 3-oxoacyl-[acyl-carrier-protein] synthase III, chloroplastic n=1	contig00475
	isotig13719	UniRef100_B9T341 Cmp-sialic acid transporter, putative n=1 Tax=Ricinus communis	contig02009
	isotig13774	UniRef100_Q9XF76 Water channel protein MipK n=1 Tax=Mesembryanthemum crystallinum	contig02116
	isotig14544	UniRef100_B9S6X0 Auxin:hydrogen symporter, putative n=1 Tax=Ricinus communis	contig01065
	isotig14832	UniRef100_B9RX28 Transporter, putative n=1 Tax=Ricinus communis RepID=B9RX28_RICCO	contig00734
	isotig15261	UniRef100_D6BV79 Amino acid permease 6 (Fragment) n=1 Tax=Populus tremula x Populus	contig00059
	isotig15293	UniRef100_Q41368 Voltage-dependent anion channel protein n=1 Tax=Spinacia oleracea	contig07826
	isotig15427	UniRef100_B9S7C1 Peptide transporter, putative n=1 Tax=Ricinus communis	contig01461
	isotig15567	UniRef100_B9SXH6 Mitochondrial dicarboxylate carrier protein, putative n=1	contig04476
	isotig15665	UniRef100_P93690 Preprotein translocase subunit secY, chloroplastic n=1 Tax=Spinacia	contig01128
	isotig15724	UniRef100_B9SN74 Amino acid transporter, putative n=1 Tax=Ricinus communis	contig00936
	isotig15976	UniRef100_B9T738 Amino acid transporter, putative n=1 Tax=Ricinus communis	contig01633
	isotig16056	UniRef100_Q41364 2-oxoglutarate/malate translocator, chloroplastic n=1 Tax=Spinacia	contig04884
	isotig16160	UniRef100_P23235 Acyl carrier protein 2, chloroplastic n=1 Tax=Spinacia oleracea	contig05537
	isotig16390	UniRef100_B9SIR4 Oligopeptide transporter, putative n=1 Tax=Ricinus communis	contig00014
	isotig16655	UniRef100_B9RQP1 Mitochondrial carnitine/acylcarnitine carrier protein, putative n=1	contig04127
	isotig16684	UniRef100_B9RBN4 Amino acid transporter, putative n=1 Tax=Ricinus communis	contig00402
	isotig16729	UniRef100_B9RIN7 Multidrug resistance-associated protein 1, 3 (Mrp1, 3),	contig01048
	isotig16732	UniRef100_B9T1K9 Glucose-6-phosphate/phosphate translocator 1, chloroplast, putative	contig01678
	isotig16909	UniRef100_B9RU48 Nitrate transporter, putative n=1 Tax=Ricinus communis	contig01919
	isotig17319	UniRef100_B9T3V9 Transporter ATM1, mitochondrial, putative n=1 Tax=Ricinus communis	contig02716
	isotig17406	UniRef100_B9SZ26 Sodium-bile acid cotransporter, putative n=1 Tax=Ricinus communis	contig01594
	isotig18900	UniRef100_B9S518 Transporter, putative n=1 Tax=Ricinus communis RepID=B9S518_RICCO	contig01478
	isotig18903	UniRef100_B9S5T5 Mitochondrial carrier protein RIM2, putative n=1 Tax=Ricinus	contig04942
	isotig18911	UniRef100_A6Q0G4 Sodium/hydrogen exchanger n=1 Tax=Mesembryanthemum crystallinum	contig04202
	isotig19148	UniRef100_B9T6T6 Purine permease, putative n=1 Tax=Ricinus communis RepID=B9T6T6_RICCO	contig00887
	isotig19284	UniRef100_B9RHU3 Mitochondrial deoxynucleotide carrier, putative n=1 Tax=Ricinus	contig00576
	isotig19739	UniRef100_Q8L431 Proline transport protein-like n=2 Tax=Oryza sativa	contig00753
	RESPONSE TO ABIOTIC STRESS (MANY FROM AMARANTHACEAE AND RELATED SPECIES)
	Ah	Gene ID and Description	At
	contig00415	UniRef100_Q8GUP5 Putative cation transporter n=1 Tax=Beta procumbens	contig06410
	contig26227	UniRef100_Q8GUP5 Putative cation transporter n=1 Tax=Beta procumbens	contig06410
	contig12309	UniRef100_Q4ZJB4 Carotenoid cleavage dioxygenase n=1 Tax=Suaeda salsa	contig08268
	contig16057	UniRef100_Q8LL67 Polyamine oxidase n=1 Tax=Amaranthus hypochondriacus	contig01581
	contig19036	UniRef100_Q9XF74 Water channel protein MipH n=1 Tax=Mesembryanthemum crystallinum	contig04120
	contig25756	UniRef100_C0KKI1 Cationic peroxidase (Fragment) n=1 Tax=Tamarix hispida	contig04224
	isotig00433	UniRef100_Q00834 Cysteine synthase n=2 Tax=Spinacia oleracea RepID=CYSK_SPIOL	contig00800
	isotig00455	UniRef100_P93259 14-3-3-like protein n=1 Tax=Mesembryanthemum crystallinum	contig03585
	isotig00569	UniRef100_Q41382 DEAD-box ATP-dependent RNA helicase 7 n=1 Tax=Spinacia oleracea	contig00298
	isotig00570	UniRef100_Q41382 DEAD-box ATP-dependent RNA helicase 7 n=1 Tax=Spinacia oleracea	contig00298
	isotig00590	UniRef100_Q4H1G0 Putative serine decarboxylase n=1 Tax=Beta vulgaris	contig02933
	isotig00591	UniRef100_Q4H1G0 Putative serine decarboxylase n=1 Tax=Beta vulgaris	contig02933
	isotig00592	UniRef100_Q4H1G0 Putative serine decarboxylase n=1 Tax=Beta vulgaris	contig02933
	isotig00627	UniRef100_Q9SEA8 Salt-induced AAA-Type ATPase n=1 Tax=Mesembryanthemum crystallinum	contig01680
	isotig00629	UniRef100_Q9SEA8 Salt-induced AAA-Type ATPase n=1 Tax=Mesembryanthemum crystallinum	contig01680
	isotig01048	UniRef100_B9S8P3 Molybdopterin cofactor sulfurase, putative n=1 Tax=Ricinus communis	contig00472
	isotig01049	UniRef100_B9S8P3 Molybdopterin cofactor sulfurase, putative n=1 Tax=Ricinus communis	contig00472
	isotig01228	UniRef100_Q9ZSQ7 Protein phosphatase 2C homolog n=1 Tax=Mesembryanthemum	contig01443
	isotig01315	UniRef100_Q00834 Cysteine synthase n=2 Tax=Spinacia oleracea RepID=CYSK_SPIOL	contig02846
	isotig01751	UniRef100_C4MN95 Abscisic acid stress ripening protein n=1 Tax=Salicornia brachiata	contig04247
	isotig02541	UniRef100_Q6UEI5 ZEITLUPE n=1 Tax=Mesembryanthemum crystallinum RepID=Q6UEI5_MESCR	contig03090
	isotig02544	UniRef100_Q6UEI5 ZEITLUPE n=1 Tax=Mesembryanthemum crystallinum RepID=Q6UEI5_MESCR	contig03090
	isotig02768	UniRef100_B9SQC9 Heat shock 70 kDa protein, putative n=1 Tax=Ricinus communis	contig00680
	isotig02770	UniRef100_B9SQC9 Heat shock 70 kDa protein, putative n=1 Tax=Ricinus communis	contig00680
	isotig03411	UniRef100_Q8L5B2 Vacuolar proton-pumping PPase n=1 Tax=Chenopodium rubrum	contig00118
	isotig03412	UniRef100_Q8L5B2 Vacuolar proton-pumping PPase n=1 Tax=Chenopodium rubrum	contig00118
	isotig03413	UniRef100_Q8L5B2 Vacuolar proton-pumping PPase n=1 Tax=Chenopodium rubrum	contig00118
	isotig03587	UniRef100_B9RJK7 Protein phosphatase 2c, putative n=1 Tax=Ricinus communis	contig01513
	isotig03588	UniRef100_B9RJK7 Protein phosphatase 2c, putative n=1 Tax=Ricinus communis	contig01513
	isotig03639	UniRef100_B6UZ63 Dehydration-responsive element binding protein n=1	contig00495
	isotig03640	UniRef100_B6UZ63 Dehydration-responsive element binding protein n=1	contig00495
	isotig03641	UniRef100_B6UZ63 Dehydration-responsive element binding protein n=1	contig00495
	isotig03997	UniRef100_A6Q0F8 Na+/H+ antiporter n=1 Tax=Mesembryanthemum crystallinum	contig03149
	isotig04053	UniRef100_Q84LL8 Salt tolerance protein 4 n=1 Tax=Beta vulgaris RepID=Q84LL8_BETVU	contig01148
	isotig04069	UniRef100_Q8RVG0 Protein phosphatase 2C n=1 Tax=Nicotiana tabacum RepID=Q8RVG0_TOBAC	contig02010
	isotig04071	UniRef100_Q8RVG0 Protein phosphatase 2C n=1 Tax=Nicotiana tabacum RepID=Q8RVG0_TOBAC	contig02010
	isotig04179	UniRef100_Q9FPL4 Glutathione transferase n=1 Tax=Suaeda maritima RepID=Q9FPL4_SUAMA	contig03414
	isotig04557	UniRef100_B9RX37 Methionine sulfoxide reductase, putative n=1 Tax=Ricinus communis	contig03955
	isotig04558	UniRef100_B9RX37 Methionine sulfoxide reductase, putative n=1 Tax=Ricinus communis	contig03955
	isotig04739	UniRef100_Q8LRM1 Nam-like protein 4 n=1 Tax=Petunia x hybrida RepID=Q8LRM1_PETHY	contig01324
	isotig04871	UniRef100_Q6PQ36 Putative stress-responsive protein n=1 Tax=Tamarix androssowii	contig04153
	isotig04872	UniRef100_Q6PQ36 Putative stress-responsive protein n=1 Tax=Tamarix androssowii	contig04153
	isotig04961	UniRef100_Q94EV9 Catalase n=1 Tax=Suaeda salsa RepID=Q94EV9_SUASA	contig00694
	contig17769	UniRef100_Q94EV9 Catalase n=1 Tax=Suaeda salsa RepID=Q94EV9_SUASA	contig00694
	isotig05169	UniRef100_Q43154 Glutathione reductase, chloroplastic (Fragment) n=1 Tax=Spinacia	contig03584
	isotig05590	UniRef100_A1KYX9 Lycopene cyclase n=1 Tax=Salicornia europaea RepID=A1KYX9_SALEU	contig04482
	isotig05828	UniRef100_Q04522 Glutathione S-transferase n=1 Tax=Silene vulgaris RepID=GSTF_SILCU	contig02702
	isotig05950	UniRef100_P93256 Aminomethyltransferase, mitochondrial n=1 Tax=Mesembryanthemum	contig06456
	isotig05951	UniRef100_P93256 Aminomethyltransferase, mitochondrial n=1 Tax=Mesembryanthemum	contig06456
	isotig05952	UniRef100_B9RK51 Protein phosphatase 2c, putative n=1 Tax=Ricinus communis	contig00764
	isotig06021	UniRef100_D2WL54 Tau class glutathione transferase GSTU33 n=1 Tax=Populus	contig05214
	isotig06022	UniRef100_D2WL54 Tau class glutathione transferase GSTU33 n=1 Tax=Populus	contig05214
	isotig06698	UniRef100_B8YIB1 Putative auxin/aluminum-responsive protein n=1 Tax=Mirabilis jalapa	contig06041
	isotig07268	UniRef100_Q711N3 Salt tolerance protein 2 n=1 Tax=Beta vulgaris RepID=Q711N3_BETVU	contig02310
	isotig07269	UniRef100_Q711N3 Salt tolerance protein 2 n=1 Tax=Beta vulgaris RepID=Q711N3_BETVU	contig02310
	isotig07378	UniRef100_C0KHK8 Non-specific lipid-transfer protein type 2 n=1 Tax=Tamarix hispida	contig06227
	isotig07437	UniRef100_Q38JE1 Temperature-induced lipocalin' n=1 Tax=Solanum lycopersicum	contig01317
	isotig07523	UniRef100_Q67BD0 Heat shock protein 70-3 n=1 Tax=Nicotiana tabacum RepID=Q67BD0_TOBAC	contig01654
	isotig07524	UniRef100_Q67BD0 Heat shock protein 70-3 n=1 Tax=Nicotiana tabacum RepID=Q67BD0_TOBAC	contig01654
	isotig08512	UniRef100_D5L6Z1 DREB2A n=1 Tax=Salicornia brachiata RepID=D5L6Z1_9CARY	contig07625
	isotig08978	UniRef100_B9SSU2 Aldo-keto reductase, putative n=1 Tax=Ricinus communis	contig03072
	isotig09076	UniRef100_B9S2J0 Aldo-keto reductase, putative n=1 Tax=Ricinus communis	contig01637
	isotig09438	UniRef100_C4P7W2 CBL-interacting protein kinase 13 n=1 Tax=Vitis vinifera	contig00219
	isotig09494	UniRef100_Q9LKH1 Putative Na+/myo-inositol symporter n=1 Tax=Mesembryanthemum	contig05977
	isotig09610	UniRef100_O82471 Protein phosphatase-2C n=1 Tax=Mesembryanthemum crystallinum	contig01019
	isotig09632	UniRef100_O81339 Permease 1 n=1 Tax=Mesembryanthemum crystallinum RepID=O81339_MESCR	contig01693
	isotig09701	UniRef100_B6UZ63 Dehydration-responsive element binding protein n=1	contig00981
	isotig09850	UniRef100_Q8S8Z0 Protein phosphatase 2C n=1 Tax=Mesembryanthemum crystallinum	contig10308
	isotig09915	UniRef100_B9RSV0 Protein phosphatase 2c, putative n=1 Tax=Ricinus communis	contig04975
	isotig09990	UniRef100_B9SZY7 Hsp70-binding protein, putative n=1 Tax=Ricinus communis	contig05235
	isotig10639	UniRef100_Q84T90 Putative vacuolar ATPase subunit H protein n=1 Tax=Suaeda salsa	contig08540
	isotig10967	UniRef100_Q7XZE0 Non-specific lipid-transfer protein n=1 Tax=Atriplex nummularia	contig04490
	isotig10976	UniRef100_P22233 Superoxide dismutase [Cu-Zn] n=1 Tax=Spinacia oleracea	contig03040
	isotig10992	UniRef100_P43644 DnaJ protein homolog ANJ1 n=1 Tax=Atriplex nummularia	contig03187
	isotig11130	UniRef100_Q94G67 Metallothionein n=1 Tax=Amaranthus cruentus RepID=Q94G67_AMACR	contig03922
	isotig11484	UniRef100_B9RS23 Ice binding protein, putative n=1 Tax=Ricinus communis	contig08754
	isotig11547	UniRef100_A8VT60 Profilin n=1 Tax=Amaranthus viridis RepID=A8VT60_AMAVI	contig02861
	isotig11749	UniRef100_B9IBS9 Glutaredoxin n=1 Tax=Populus trichocarpa RepID=B9IBS9_POPTR	contig03741
	isotig12195	UniRef100_P41210 Caltractin n=1 Tax=Atriplex nummularia RepID=CATR_ATRNU	contig02459
	isotig12322	UniRef100_B9RRS7 Glycine dehydrogenase, putative n=1 Tax=Ricinus communis	contig00429
	isotig12357	UniRef100_Q94IB7 Monodehydroascorbate reductase n=1 Tax=Spinacia oleracea	contig05289
	isotig13170	UniRef100_O80944 Aldo-keto reductase n=1 Tax=Arabidopsis thaliana RepID=O80944_ARATH	contig02337
	isotig13677	UniRef100_Q9FVE4 Dehydroascorbate reductase n=1 Tax=Spinacia oleracea	contig04905
	isotig13995	UniRef100_Q944C3 Myo-inositol-1-phosphate synthase n=1 Tax=Suaeda salsa	contig00029
	isotig14105	UniRef100_O81603 Ascorbate peroxidase n=1 Tax=Mesembryanthemum crystallinum	contig06108
	isotig14126	UniRef100_O81603 Ascorbate peroxidase n=1 Tax=Mesembryanthemum crystallinum	contig00974
	isotig14379	UniRef100_O81335 Geranylgeranyl hydrogenase n=1 Tax=Mesembryanthemum crystallinum	contig03788
	isotig14723	UniRef100_Q9XFI9 Calcium ATPase (Fragment) n=1 Tax=Mesembryanthemum crystallinum	contig02555
	isotig14950	UniRef100_Q711N4 Salt tolerance protein 1 n=1 Tax=Beta vulgaris RepID=Q711N4_BETVU	contig01879
	isotig15013	UniRef100_D7LDF2 DNAJ heat shock family protein n=1 Tax=Arabidopsis lyrata subsp.	contig00339
	isotig15203	UniRef100_A1KYX8 Phytoene synthase n=1 Tax=Salicornia europaea RepID=A1KYX8_SALEU	contig00304
	isotig15294	UniRef100_Q711N3 Salt tolerance protein 2 n=1 Tax=Beta vulgaris RepID=Q711N3_BETVU	contig01786
	isotig15565	UniRef100_Q84LL7 Salt tolerance protein 6 n=1 Tax=Beta vulgaris RepID=Q84LL7_BETVU	contig00263
	isotig15620	UniRef100_Q84KS9 RelA homolog n=1 Tax=Suaeda japonica RepID=Q84KS9_9CARY	contig01378
	isotig15954	UniRef100_B0M184 Chloroplast RNA binding protein n=1 Tax=Mesembryanthemum	contig03772
	isotig16246	UniRef100_Q9M4Z4 Peroxidase prx13 n=1 Tax=Spinacia oleracea RepID=Q9M4Z4_SPIOL	contig02495
	isotig16437	UniRef100_Q9M4Z3 Peroxidase prx14 n=1 Tax=Spinacia oleracea RepID=Q9M4Z3_SPIOL	contig07200
	isotig16453	UniRef100_C0KKI1 Cationic peroxidase (Fragment) n=1 Tax=Tamarix hispida	contig04224
	isotig16465	UniRef100_B9S2N7 Protein phosphatase 2c, putative n=1 Tax=Ricinus communis	contig01234
	isotig16476	UniRef100_B9GYJ2 Metal tolerance protein n=1 Tax=Populus trichocarpa	contig03163
	isotig16586	UniRef100_B1Q4V1 Nam-like protein n=1 Tax=Bruguiera gymnorhiza RepID=B1Q4V1_9ROSI	contig00726
	isotig16669	UniRef100_B9SWJ3 Hsp90 co-chaperone AHA1, putative n=1 Tax=Ricinus communis	contig02123
	isotig16852	UniRef100_Q1KPV7 Dirigent-related protein n=1 Tax=Tamarix androssowii	contig07173
	isotig17273	UniRef100_Q6R2R4 CAX n=1 Tax=Suaeda salsa RepID=Q6R2R4_SUASA	contig05832
	isotig17618	UniRef100_B9GKJ2 Heavy metal ATPase n=1 Tax=Populus trichocarpa RepID=B9GKJ2_POPTR	contig05308
	isotig17788	UniRef100_Q0MYQ7 Germin-like protein 2 n=1 Tax=Vitis vinifera RepID=Q0MYQ7_VITVI	contig03557
	isotig18424	UniRef100_B9SR02 Multicopper oxidase, putative n=1 Tax=Ricinus communis	contig00077
	isotig18777	UniRef100_B9SL79 Chaperone protein dnaJ, putative n=1 Tax=Ricinus communis	contig03449
	isotig19772	UniRef100_Q5ZFS4 Thioredoxin-dependent peroxidase n=1 Tax=Plantago major	contig04502
	isotig20002	UniRef100_B9T4A6 Glutathione peroxidase n=1 Tax=Ricinus communis RepID=B9T4A6_RICCO	contig02949
	isotig20061	UniRef100_O82469 Protein phosphatase-2C n=1 Tax=Mesembryanthemum crystallinum	contig03459
	isotig20106	UniRef100_Q9M620 CDPK substrate protein 1 n=1 Tax=Mesembryanthemum crystallinum	contig08440
	isotig20177	UniRef100_B9R7C2 Thioredoxin, putative n=1 Tax=Ricinus communis RepID=B9R7C2_RICCO	contig07155
	isotig20213	UniRef100_P43644 DnaJ protein homolog ANJ1 n=1 Tax=Atriplex nummularia	contig03187
	contig14092	UniRef100_Q4H1G1 Adenosylhomocysteinase n=1 Tax=Beta vulgaris RepID=Q4H1G1_BETVU	contig00563
	RESPONSE TO BIOTIC STRESS
	Ah	Gene ID and Description	At
	isotig00107	UniRef100_Q8LL09 Hessian fly response gene 1 protein n=1 Tax=Triticum aestivum	contig02485
	isotig00680	UniRef100_O23804 Chitinase n=1 Tax=Chenopodium amaranticolor RepID=O23804_9CARY	contig02785
	isotig00681	UniRef100_O23804 Chitinase n=1 Tax=Chenopodium amaranticolor RepID=O23804_9CARY	contig02785
	isotig00922	UniRef100_P05414 Peroxisomal (S)-2-hydroxy-acid oxidase n=1 Tax=Spinacia oleracea	contig03167
	isotig01283	UniRef100_B9RPJ5 Chitinase, putative n=1 Tax=Ricinus communis RepID=B9RPJ5_RICCO	contig03207
	isotig01284	UniRef100_B9RPJ5 Chitinase, putative n=1 Tax=Ricinus communis RepID=B9RPJ5_RICCO	contig03207
	isotig01403	UniRef100_B9SWL5 Allene oxide cyclase 4, chloroplast, putative n=1 Tax=Ricinus	contig08529
	isotig01404	UniRef100_B9SWL5 Allene oxide cyclase 4, chloroplast, putative n=1 Tax=Ricinus	contig08529
	isotig01906	UniRef100_Q9M7D8 Pre-hevein-like protein n=1 Tax=Pisum sativum RepID=Q9M7D8_PEA	contig08284
	isotig01907	UniRef100_Q9M7D8 Pre-hevein-like protein n=1 Tax=Pisum sativum RepID=Q9M7D8_PEA	contig08284
	isotig01908	UniRef100_Q9M7D8 Pre-hevein-like protein n=1 Tax=Pisum sativum RepID=Q9M7D8_PEA	contig08284
	isotig01909	UniRef100_Q9M7D8 Pre-hevein-like protein n=1 Tax=Pisum sativum RepID=Q9M7D8_PEA	contig08284
	isotig01910	UniRef100_Q9M7D8 Pre-hevein-like protein n=1 Tax=Pisum sativum RepID=Q9M7D8_PEA	contig08284
	isotig01911	UniRef100_Q9M7D8 Pre-hevein-like protein n=1 Tax=Pisum sativum RepID=Q9M7D8_PEA	contig08284
	isotig02569	UniRef100_P36910 Acidic endochitinase SE2 n=1 Tax=Beta vulgaris RepID=CHIE_BETVU	contig01744
	isotig02572	UniRef100_C0STW6 Cystatin n=1 Tax=Spinacia oleracea RepID=C0STW6_SPIOL	contig02473
	isotig02573	UniRef100_C0STW6 Cystatin n=1 Tax=Spinacia oleracea RepID=C0STW6_SPIOL	contig02473
	isotig02655	UniRef100_B9RMT9 Copine, putative n=1 Tax=Ricinus communis RepID=B9RMT9_RICCO	contig03337
	isotig02656	UniRef100_B9RMT9 Copine, putative n=1 Tax=Ricinus communis RepID=B9RMT9_RICCO	contig03337
	isotig02931	UniRef100_A0FD17 NBS-LRR type resistance protein n=1 Tax=Beta vulgaris	contig04761
	isotig02932	UniRef100_A0FD17 NBS-LRR type resistance protein n=1 Tax=Beta vulgaris	contig04761
	isotig02933	UniRef100_A0FD17 NBS-LRR type resistance protein n=1 Tax=Beta vulgaris	contig04761
	isotig03525	UniRef100_Q43154 Glutathione reductase, chloroplastic (Fragment) n=1 Tax=Spinacia	contig03584
	isotig03527	UniRef100_Q43154 Glutathione reductase, chloroplastic (Fragment) n=1 Tax=Spinacia	contig03584
	isotig03535	UniRef100_Q5QRU8 Phenylalanine ammonia-lyase n=1 Tax=Beta vulgaris RepID=Q5QRU8_BETVU	contig00018
	isotig03537	UniRef100_Q5QRU8 Phenylalanine ammonia-lyase n=1 Tax=Beta vulgaris RepID=Q5QRU8_BETVU	contig00018
	isotig03555	UniRef100_O48859 Amarandin-1 (Fragment) n=1 Tax=Amaranthus viridis	contig01213
	isotig03556	UniRef100_O48859 Amarandin-1 (Fragment) n=1 Tax=Amaranthus viridis	contig01213
	isotig03557	UniRef100_O48859 Amarandin-1 (Fragment) n=1 Tax=Amaranthus viridis	contig01213
	isotig03649	UniRef100_D7LFW6 Plastid-lipid associated protein pap n=1 Tax=Arabidopsis lyrata	contig04161
	isotig03650	UniRef100_D7LFW6 Plastid-lipid associated protein pap n=1 Tax=Arabidopsis lyrata	contig04161
	isotig03935	UniRef100_Q9ZWF3 Gene, , similar to hsr203J n=1 Tax=Solanum lycopersicum	contig01364
	isotig03936	UniRef100_Q9ZWF3 Gene, , similar to hsr203J n=1 Tax=Solanum lycopersicum	contig01364
	isotig04726	UniRef100_B9RE12 Atpob1, putative n=1 Tax=Ricinus communis RepID=B9RE12_RICCO	contig00528
	isotig04727	UniRef100_B9RE12 Atpob1, putative n=1 Tax=Ricinus communis RepID=B9RE12_RICCO	contig00528
	isotig05859	UniRef100_UPI00019859D8 PREDICTED: similar to peroxisomal targeting signal 1 receptor; PTS1	contig11829
	isotig06959	UniRef100_Q949M0 Major latex like protein homolog n=1 Tax=Beta vulgaris	contig01780
	isotig07665	UniRef100_O23803 Chitinase n=1 Tax=Chenopodium amaranticolor RepID=O23803_9CARY	contig06200
	isotig08849	UniRef100_B9A123 Cysteine protease n=1 Tax=Spinacia oleracea RepID=B9A123_SPIOL	contig03153
	isotig09119	UniRef100_B9R9I5 Glucose-methanol-choline (Gmc) oxidoreductase, putative n=1	contig00313
	isotig09542	UniRef100_B9SLL7 Metalloendopeptidase, putative n=1 Tax=Ricinus communis	contig00258
	isotig10442	UniRef100_B9RPJ5 Chitinase, putative n=1 Tax=Ricinus communis RepID=B9RPJ5_RICCO	contig01570
	isotig11522	UniRef100_B6VA58 Putative anti-virus transcriptional factor n=1 Tax=Vitis	contig01717
	isotig11855	UniRef100_B9SRL8 ATPP2-A13, putative n=1 Tax=Ricinus communis RepID=B9SRL8_RICCO	contig00320
	isotig12045	UniRef100_P93551 Peroxidase (Fragment) n=1 Tax=Spinacia oleracea RepID=P93551_SPIOL	contig02460
	isotig12404	UniRef100_B6VA58 Putative anti-virus transcriptional factor n=1 Tax=Vitis	contig00789
	isotig12937	UniRef100_Q1H8N1 Cationic peroxidase n=1 Tax=Beta vulgaris RepID=Q1H8N1_BETVU	contig01659
	isotig14338	UniRef100_A8E124 NEP1-interacting protein n=1 Tax=Spinacia oleracea	contig04192
	isotig15826	UniRef100_Q96477 LRR protein n=1 Tax=Solanum lycopersicum RepID=Q96477_SOLLC	contig01101
	isotig16023	UniRef100_B9S1D0 Inter-alpha-trypsin inhibitor heavy chain H3, putative n=1	contig00582
	isotig18720	UniRef100_Q4ZJ73 12-oxophytodienoate reductase n=1 Tax=Hevea brasiliensis	contig00396
	isotig19825	UniRef100_B5M1X6 Pathogenesis-related protein 10a n=1 Tax=Rheum australe	contig01871
	UNKNOWN FUNCTION
	Ah	Gene ID and Description	At
	contig08357	UniRef100_D7T416 Whole genome shotgun sequence of line PN40024,	contig01821
	contig00139	UniRef100_A5BIQ8 Putative uncharacterized protein n=1 Tax=Vitis vinifera	contig00910
	contig24494	UniRef100_UPI00015C8E7C PREDICTED: hypothetical protein n=1 Tax=Vitis vinifera	contig02420
	contig00358	UniRef100_B9I570 Predicted protein (Fragment) n=1 Tax=Populus trichocarpa	contig02990
	contig00449	UniRef100_UPI00015CB8EF PREDICTED: hypothetical protein n=1 Tax=Vitis vinifera	contig07741
	contig18937	UniRef100_UPI00015CB8EF PREDICTED: hypothetical protein n=1 Tax=Vitis vinifera	contig07741
	contig00670	UniRef100_UPI00019858E5 PREDICTED: hypothetical protein n=1 Tax=Vitis vinifera	contig00894
	contig01089	UniRef100_UPI00015CA4BB PREDICTED: hypothetical protein isoform 1 n=1 Tax=Vitis vinifera	contig00395
	contig14258	UniRef100_D7T895 Whole genome shotgun sequence of line PN40024,	contig03756
	contig01288	UniRef100_B7FJY1 Putative uncharacterized protein n=1 Tax=Medicago truncatula	contig00364
	contig01478	UniRef100_UPI0001985400 PREDICTED: hypothetical protein n=1 Tax=Vitis vinifera	contig00656
	contig01515	UniRef100_B9GMY9 Predicted protein n=1 Tax=Populus trichocarpa RepID=B9GMY9_POPTR	contig02210
	contig02512	UniRef100_Q0DWZ7 Os02g0784700 protein (Fragment) n=1 Tax=Oryza sativa Japonica Group	contig02314
	contig02528	UniRef100_B9RPL3 Putative uncharacterized protein n=1 Tax=Ricinus communis	contig00049
	contig03980	UniRef100_B9SAP9 Putative uncharacterized protein n=1 Tax=Ricinus communis	contig02620
	contig13389	UniRef100_UPI00015CB605 PREDICTED: hypothetical protein n=1 Tax=Vitis vinifera	contig04893
	contig04138	UniRef100_D7TI73 Whole genome shotgun sequence of line PN40024,	contig01904
	contig04699	UniRef100_B8AXE7 Putative uncharacterized protein n=1 Tax=Oryza sativa Indica Group	contig01377
	contig05917	UniRef100_UPI0001982D69 PREDICTED: hypothetical protein n=1 Tax=Vitis vinifera	contig02608
	contig06010	UniRef100_B9IJJ9 Predicted protein n=1 Tax=Populus trichocarpa RepID=B9IJJ9_POPTR	contig02160
	contig06073	UniRef100_B9HMB7 Predicted protein n=1 Tax=Populus trichocarpa RepID=B9HMB7_POPTR	contig01413
	contig06397	UniRef100_D7TFB8 Whole genome shotgun sequence of line PN40024,	contig01028
	contig06660	UniRef100_B9HXL8 Predicted protein n=1 Tax=Populus trichocarpa RepID=B9HXL8_POPTR	contig00964
	contig07060	UniRef100_D7L0Z7 Predicted protein n=1 Tax=Arabidopsis lyrata subsp. lyrata	contig02125
	contig07282	UniRef100_D7T107 Whole genome shotgun sequence of line PN40024,	contig01660
	contig07312	UniRef100_D7TPX8 Whole genome shotgun sequence of line PN40024,	contig03433
	contig08187	UniRef100_D7UDF9 Whole genome shotgun sequence of line PN40024,	contig03491
	contig17186	UniRef100_UPI0001984825 PREDICTED: hypothetical protein n=1 Tax=Vitis vinifera	contig03004
	contig08588	UniRef100_D7U2V9 Whole genome shotgun sequence of line PN40024, scaffold_5.assembly12x	contig00016
	contig09803	UniRef100_A9PEZ7 Predicted protein n=1 Tax=Populus trichocarpa RepID=A9PEZ7_POPTR	contig01955
	contig10633	UniRef100_UPI0001982C77 PREDICTED: hypothetical protein n=1 Tax=Vitis vinifera	contig03233
	contig11251	UniRef100_UPI0001983CF5 PREDICTED: hypothetical protein n=1 Tax=Vitis vinifera	contig00818
	contig14391	UniRef100_UPI0001985C13 PREDICTED: hypothetical protein isoform 3 n=1 Tax=Vitis vinifera	contig00120
	contig11931	UniRef100_B9N5U9 Predicted protein n=1 Tax=Populus trichocarpa RepID=B9N5U9_POPTR	contig00291
	contig11947	UniRef100_UPI0001982C77 PREDICTED: hypothetical protein n=1 Tax=Vitis vinifera	contig03233
	contig12705	UniRef100_UPI00015C93AC PREDICTED: hypothetical protein n=1 Tax=Vitis vinifera	contig01530
	contig12807	UniRef100_D7U2J9 Whole genome shotgun sequence of line PN40024, scaffold_5.assembly12x	contig01539
	contig20646	UniRef100_UPI000198632B PREDICTED: hypothetical protein n=1 Tax=Vitis vinifera	contig03249
	contig31612	UniRef100_B3TZZ7 COL1 n=1 Tax=Beta vulgaris subsp. vulgaris RepID=B3TZZ7_BETVU	contig00922
	contig23473	UniRef100_B3TZZ7 COL1 n=1 Tax=Beta vulgaris subsp. vulgaris RepID=B3TZZ7_BETVU	contig00922
	contig14210	UniRef100_UPI00015CBAF8 PREDICTED: hypothetical protein n=1 Tax=Vitis vinifera	contig01212
	contig15069	UniRef100_UPI00015CBE72 PREDICTED: hypothetical protein n=1 Tax=Vitis vinifera	contig09873
	contig15364	UniRef100_UPI000198555E PREDICTED: hypothetical protein n=1 Tax=Vitis vinifera	contig08864
	contig29038	UniRef100_B9MVU0 Predicted protein (Fragment) n=1 Tax=Populus trichocarpa	contig02777
	contig15823	UniRef100_D7TBQ9 Whole genome shotgun sequence of line PN40024,	contig01044
	contig16284	UniRef100_UPI0001986192 PREDICTED: hypothetical protein, partial n=1 Tax=Vitis vinifera	contig01241
	contig19494	UniRef100_D7TQ06 Whole genome shotgun sequence of line PN40024,	contig00508
	contig17333	UniRef100_D7T4M3 Whole genome shotgun sequence of line PN40024,	contig02656
	contig17860	UniRef100_A5AII6 Putative uncharacterized protein n=1 Tax=Vitis vinifera	contig00463
	contig18160	UniRef100_C1NAN1 Predicted protein (Fragment) n=2 Tax=Viridiplantae	contig06183
	contig18297	UniRef100_UPI00015C7C0C PREDICTED: hypothetical protein n=1 Tax=Vitis vinifera	contig02452
	contig23613	UniRef100_D7TLP9 Whole genome shotgun sequence of line PN40024,	contig04723
	contig18580	UniRef100_B9IA77 Predicted protein (Fragment) n=1 Tax=Populus trichocarpa	contig05148
	contig18867	UniRef100_UPI00015CBC6B PREDICTED: hypothetical protein n=1 Tax=Vitis vinifera	contig09000
	contig19088	UniRef100_D7TIG5 Whole genome shotgun sequence of line PN40024,	contig00855
	contig19366	UniRef100_A9NQ60 Putative uncharacterized protein n=1 Tax=Picea sitchensis	contig04434
	contig19422	UniRef100_B9MXI4 Predicted protein (Fragment) n=1 Tax=Populus trichocarpa	contig00224
	contig19545	UniRef100_C5XLB7 Putative uncharacterized protein Sb03g018290 n=1 Tax=Sorghum	contig01761
	contig19574	UniRef100_B9S673 Putative uncharacterized protein n=1 Tax=Ricinus communis	contig02388
	contig21939	UniRef100_D7T8C6 Whole genome shotgun sequence of line PN40024,	contig04012
	contig20906	UniRef100_A5BYH9 Putative uncharacterized protein n=1 Tax=Vitis vinifera	contig01441
	contig21557	UniRef100_D7TLS7 Whole genome shotgun sequence of line PN40024,	contig04811
	contig24064	UniRef100_D7TTW4 Whole genome shotgun sequence of line PN40024,	contig03045
	contig23955	UniRef100_B9RPL3 Putative uncharacterized protein n=1 Tax=Ricinus communis	contig00049
	contig24214	UniRef100_D7SXU9 Whole genome shotgun sequence of line PN40024,	contig00947
	contig25108	UniRef100_UPI0001983657 PREDICTED: hypothetical protein isoform 2 n=1 Tax=Vitis vinifera	contig02675
	contig27098	UniRef100_D7TZV1 Whole genome shotgun sequence of line PN40024, scaffold_2.assembly12x	contig00175
	contig25661	UniRef100_A9NJY4 Putative uncharacterized protein n=1 Tax=Picea sitchensis	contig02739
	contig25733	UniRef100_C6SXE8 Putative uncharacterized protein n=1 Tax=Glycine max	contig04213
	contig26933	UniRef100_C6T6A5 Putative uncharacterized protein n=1 Tax=Glycine max	contig05533
	contig15080	UniRef100_D7U7M6 Whole genome shotgun sequence of line PN40024,	contig03486
	isotig00051	UniRef100_D7U1S6 Whole genome shotgun sequence of line PN40024,	contig03690
	isotig00073	UniRef100_B9SD33 40S ribosomal protein S23, putative n=1 Tax=Ricinus communis	contig03113
	contig01059	UniRef100_UPI00019832B1 PREDICTED: hypothetical protein n=1 Tax=Vitis vinifera	contig03531
	isotig00199	UniRef100_D7TQR2 Whole genome shotgun sequence of line PN40024,	contig08541
	isotig00200	UniRef100_B9GGB7 Predicted protein n=1 Tax=Populus trichocarpa RepID=B9GGB7_POPTR	contig02231
	isotig00201	UniRef100_D7TQR2 Whole genome shotgun sequence of line PN40024,	contig08541
	isotig00203	UniRef100_B9GGB7 Predicted protein n=1 Tax=Populus trichocarpa RepID=B9GGB7_POPTR	contig02231
	isotig00292	UniRef100_UPI00015CD8B3 PREDICTED: hypothetical protein n=1 Tax=Vitis vinifera	contig01551
	isotig00293	UniRef100_UPI00015CD8B3 PREDICTED: hypothetical protein n=1 Tax=Vitis vinifera	contig01551
	isotig00294	UniRef100_UPI00015CD8B3 PREDICTED: hypothetical protein n=1 Tax=Vitis vinifera	contig01551
	isotig00295	UniRef100_UPI00015CD8B3 PREDICTED: hypothetical protein n=1 Tax=Vitis vinifera	contig01551
	isotig00296	UniRef100_UPI00015CD8B3 PREDICTED: hypothetical protein n=1 Tax=Vitis vinifera	contig01551
	isotig00297	UniRef100_UPI00015CD8B3 PREDICTED: hypothetical protein n=1 Tax=Vitis vinifera	contig01551
	isotig00302	UniRef100_A5AMT9 Putative uncharacterized protein n=1 Tax=Vitis vinifera	contig10496
	isotig00304	UniRef100_A5AMT9 Putative uncharacterized protein n=1 Tax=Vitis vinifera	contig10496
	isotig00309	UniRef100_A5AMT9 Putative uncharacterized protein n=1 Tax=Vitis vinifera	contig10496
	isotig00311	UniRef100_UPI00015CD8B3 PREDICTED: hypothetical protein n=1 Tax=Vitis vinifera	contig01551
	isotig00312	UniRef100_UPI00015CD8B3 PREDICTED: hypothetical protein n=1 Tax=Vitis vinifera	contig01551
	isotig00449	UniRef100_UPI00019856CF PREDICTED: hypothetical protein n=1 Tax=Vitis vinifera	contig05431
	isotig00504	UniRef100_O81299 AT4g02340 protein n=1 Tax=Arabidopsis thaliana RepID=O81299_ARATH	contig06241
	isotig00506	UniRef100_O81299 AT4g02340 protein n=1 Tax=Arabidopsis thaliana RepID=O81299_ARATH	contig06241
	isotig00519	UniRef100_B9HP76 Predicted protein n=1 Tax=Populus trichocarpa RepID=B9HP76_POPTR	contig03499
	isotig00524	UniRef100_B9HP76 Predicted protein n=1 Tax=Populus trichocarpa RepID=B9HP76_POPTR	contig03499
	isotig00536	UniRef100_B9I4V2 Predicted protein n=1 Tax=Populus trichocarpa RepID=B9I4V2_POPTR	contig00244
	isotig00585	UniRef100_B9N7E5 Predicted protein n=1 Tax=Populus trichocarpa RepID=B9N7E5_POPTR	contig02322
	isotig00586	UniRef100_B9N7E5 Predicted protein n=1 Tax=Populus trichocarpa RepID=B9N7E5_POPTR	contig02322
	isotig00630	UniRef100_UPI00019854E6 PREDICTED: hypothetical protein n=1 Tax=Vitis vinifera	contig00481
	isotig00631	UniRef100_UPI00019854E6 PREDICTED: hypothetical protein n=1 Tax=Vitis vinifera	contig00093
	isotig00632	UniRef100_UPI00019854E6 PREDICTED: hypothetical protein n=1 Tax=Vitis vinifera	contig00481
	isotig00633	UniRef100_UPI00019854E6 PREDICTED: hypothetical protein n=1 Tax=Vitis vinifera	contig00093
	isotig00635	UniRef100_UPI00019854E6 PREDICTED: hypothetical protein n=1 Tax=Vitis vinifera	contig00093
	isotig00636	UniRef100_UPI00019854E6 PREDICTED: hypothetical protein n=1 Tax=Vitis vinifera	contig00093
	isotig00638	UniRef100_UPI00019854E6 PREDICTED: hypothetical protein n=1 Tax=Vitis vinifera	contig00481
	isotig00674	UniRef100_UPI0001985BDA PREDICTED: hypothetical protein n=1 Tax=Vitis vinifera	contig00259
	isotig00675	UniRef100_UPI0001985BDA PREDICTED: hypothetical protein n=1 Tax=Vitis vinifera	contig00259
	isotig00752	UniRef100_A5AWU6 Putative uncharacterized protein n=1 Tax=Vitis vinifera	contig06675
	isotig00753	UniRef100_A5AWU6 Putative uncharacterized protein n=1 Tax=Vitis vinifera	contig06675
	isotig00754	UniRef100_A5AWU6 Putative uncharacterized protein n=1 Tax=Vitis vinifera	contig06675
	isotig00755	UniRef100_A5AWU6 Putative uncharacterized protein n=1 Tax=Vitis vinifera	contig06675
	isotig00756	UniRef100_A5AWU6 Putative uncharacterized protein n=1 Tax=Vitis vinifera	contig06675
	isotig00757	UniRef100_A5AWU6 Putative uncharacterized protein n=1 Tax=Vitis vinifera	contig06675
	isotig00758	UniRef100_A5AWU6 Putative uncharacterized protein n=1 Tax=Vitis vinifera	contig06675
	isotig00759	UniRef100_A5AWU6 Putative uncharacterized protein n=1 Tax=Vitis vinifera	contig06675
	isotig00760	UniRef100_A5AWU6 Putative uncharacterized protein n=1 Tax=Vitis vinifera	contig06675
	isotig00761	UniRef100_A5AWU6 Putative uncharacterized protein n=1 Tax=Vitis vinifera	contig06675
	isotig00762	UniRef100_A5AWU6 Putative uncharacterized protein n=1 Tax=Vitis vinifera	contig06675
	isotig00763	UniRef100_A5AWU6 Putative uncharacterized protein n=1 Tax=Vitis vinifera	contig06675
	isotig00786	UniRef100_UPI0001984598 PREDICTED: hypothetical protein n=1 Tax=Vitis vinifera	contig09296
	isotig00787	UniRef100_UPI0001984598 PREDICTED: hypothetical protein n=1 Tax=Vitis vinifera	contig09296
	isotig00789	UniRef100_UPI0001984598 PREDICTED: hypothetical protein n=1 Tax=Vitis vinifera	contig09296
	isotig00790	UniRef100_UPI0001984598 PREDICTED: hypothetical protein n=1 Tax=Vitis vinifera	contig09296
	isotig00859	UniRef100_D7TUH6 Whole genome shotgun sequence of line PN40024,	contig02872
	isotig00879	UniRef100_A4QMB2 ORF137 n=1 Tax=Pinus koraiensis RepID=A4QMB2_PINKO	contig05709
	isotig00880	UniRef100_C5Y2D6 Putative uncharacterized protein Sb05g016477 (Fragment) n=1	contig06441
	isotig00888	UniRef100_B9RJM5 Putative uncharacterized protein n=1 Tax=Ricinus communis	contig03234
	isotig00891	UniRef100_B9RJM5 Putative uncharacterized protein n=1 Tax=Ricinus communis	contig03234
	isotig00892	UniRef100_B9RJM5 Putative uncharacterized protein n=1 Tax=Ricinus communis	contig03234
	isotig00895	UniRef100_B9RJM5 Putative uncharacterized protein n=1 Tax=Ricinus communis	contig03234
	isotig00896	UniRef100_B9RJM5 Putative uncharacterized protein n=1 Tax=Ricinus communis	contig03234
	isotig00927	UniRef100_D7SV29 Whole genome shotgun sequence of line PN40024,	contig01248
	isotig01006	UniRef100_UPI00019856D7 PREDICTED: hypothetical protein n=1 Tax=Vitis vinifera	contig04007
	isotig01007	UniRef100_UPI00019856D7 PREDICTED: hypothetical protein n=1 Tax=Vitis vinifera	contig04007
	isotig01008	UniRef100_UPI00019856D7 PREDICTED: hypothetical protein n=1 Tax=Vitis vinifera	contig04007
	isotig01009	UniRef100_UPI00019856D7 PREDICTED: hypothetical protein n=1 Tax=Vitis vinifera	contig04007
	isotig01022	UniRef100_D7TJF1 Whole genome shotgun sequence of line PN40024, scaffold_3.assembly12x	contig00828
	isotig01023	UniRef100_D7TJF1 Whole genome shotgun sequence of line PN40024, scaffold_3.assembly12x	contig00828
	isotig01032	UniRef100_B9GI50 Predicted protein n=1 Tax=Populus trichocarpa RepID=B9GI50_POPTR	contig01664
	isotig01033	UniRef100_B9GI50 Predicted protein n=1 Tax=Populus trichocarpa RepID=B9GI50_POPTR	contig01664
	isotig01034	UniRef100_B9GI50 Predicted protein n=1 Tax=Populus trichocarpa RepID=B9GI50_POPTR	contig01664
	isotig01102	UniRef100_UPI0001984138 PREDICTED: hypothetical protein isoform 1 n=1 Tax=Vitis vinifera	contig03662
	isotig01107	UniRef100_UPI000198370C PREDICTED: hypothetical protein n=1 Tax=Vitis vinifera	contig09331
	isotig01120	UniRef100_B9SBA4 Putative uncharacterized protein n=1 Tax=Ricinus communis	contig00762
	isotig01170	UniRef100_D7T6P0 Whole genome shotgun sequence of line PN40024,	contig00883
	isotig01171	UniRef100_D7T6P0 Whole genome shotgun sequence of line PN40024,	contig00883
	isotig01221	UniRef100_UPI0001983144 PREDICTED: hypothetical protein n=1 Tax=Vitis vinifera	contig04687
	isotig01234	UniRef100_UPI0001985110 PREDICTED: hypothetical protein n=1 Tax=Vitis vinifera	contig00150
	isotig01235	UniRef100_UPI0001985110 PREDICTED: hypothetical protein n=1 Tax=Vitis vinifera	contig00150
	isotig01277	UniRef100_B9I3R0 Predicted protein (Fragment) n=1 Tax=Populus trichocarpa	contig00518
	isotig01279	UniRef100_B9I3R0 Predicted protein (Fragment) n=1 Tax=Populus trichocarpa	contig00518
	isotig01281	UniRef100_B9I3R0 Predicted protein (Fragment) n=1 Tax=Populus trichocarpa	contig00518
	isotig01285	UniRef100_B9I3T6 Predicted protein n=1 Tax=Populus trichocarpa RepID=B9I3T6_POPTR	contig04795
	isotig01286	UniRef100_B9I3T6 Predicted protein n=1 Tax=Populus trichocarpa RepID=B9I3T6_POPTR	contig04795
	isotig01307	UniRef100_UPI00015C8CD6 PREDICTED: hypothetical protein n=1 Tax=Vitis vinifera	contig00004
	isotig01308	UniRef100_UPI00015C8CD6 PREDICTED: hypothetical protein n=1 Tax=Vitis vinifera	contig00004
	isotig01309	UniRef100_UPI00015C8CD6 PREDICTED: hypothetical protein n=1 Tax=Vitis vinifera	contig00004
	isotig01310	UniRef100_UPI00015C8CD6 PREDICTED: hypothetical protein n=1 Tax=Vitis vinifera	contig00004
	isotig01311	UniRef100_UPI00015C8CD6 PREDICTED: hypothetical protein n=1 Tax=Vitis vinifera	contig00004
	isotig01312	UniRef100_UPI00015C8CD6 PREDICTED: hypothetical protein n=1 Tax=Vitis vinifera	contig00004
	isotig01313	UniRef100_UPI00015C8CD6 PREDICTED: hypothetical protein n=1 Tax=Vitis vinifera	contig00004
	isotig01314	UniRef100_UPI00015C8CD6 PREDICTED: hypothetical protein n=1 Tax=Vitis vinifera	contig00004
	isotig01322	UniRef100_A9P7W3 Putative uncharacterized protein n=1 Tax=Populus trichocarpa	contig02445
	isotig01323	UniRef100_A9P7W3 Putative uncharacterized protein n=1 Tax=Populus trichocarpa	contig02445
	isotig01329	UniRef100_C6TKB2 Putative uncharacterized protein n=1 Tax=Glycine max	contig06221
	isotig01330	UniRef100_C6TKB2 Putative uncharacterized protein n=1 Tax=Glycine max	contig06221
	isotig01395	UniRef100_D7SNI5 Whole genome shotgun sequence of line PN40024,	contig08369
	isotig01405	UniRef100_B7FK92 Putative uncharacterized protein n=1 Tax=Medicago truncatula	contig02083
	isotig01444	UniRef100_D7KXQ1 Putative uncharacterized protein n=1 Tax=Arabidopsis lyrata subsp.	contig01960
	isotig01447	UniRef100_D7KXQ1 Putative uncharacterized protein n=1 Tax=Arabidopsis lyrata subsp.	contig01960
	isotig01450	UniRef100_D7KXQ1 Putative uncharacterized protein n=1 Tax=Arabidopsis lyrata subsp.	contig01960
	isotig01453	UniRef100_UPI00015C9B1C PREDICTED: hypothetical protein n=1 Tax=Vitis vinifera	contig00943
	isotig01486	UniRef100_UPI00015C878C PREDICTED: hypothetical protein n=1 Tax=Vitis vinifera	contig04652
	isotig01487	UniRef100_UPI00015C878C PREDICTED: hypothetical protein n=1 Tax=Vitis vinifera	contig04652
	isotig01488	UniRef100_UPI00015C878C PREDICTED: hypothetical protein n=1 Tax=Vitis vinifera	contig04652
	isotig01489	UniRef100_UPI00015C878C PREDICTED: hypothetical protein n=1 Tax=Vitis vinifera	contig04652
	isotig01490	UniRef100_UPI0001984CB0 PREDICTED: hypothetical protein n=1 Tax=Vitis vinifera	contig04824
	isotig01491	UniRef100_UPI0001984CB0 PREDICTED: hypothetical protein n=1 Tax=Vitis vinifera	contig04824
	isotig01494	UniRef100_UPI0001984CB0 PREDICTED: hypothetical protein n=1 Tax=Vitis vinifera	contig04824
	isotig01551	UniRef100_A5B0J1 Putative uncharacterized protein n=1 Tax=Vitis vinifera	contig02892
	isotig01552	UniRef100_A5B0J1 Putative uncharacterized protein n=1 Tax=Vitis vinifera	contig02892
	isotig01579	UniRef100_Q40209 RAB5A n=1 Tax=Lotus japonicus RepID=Q40209_LOTJA	contig02888
	isotig01580	UniRef100_Q40209 RAB5A n=1 Tax=Lotus japonicus RepID=Q40209_LOTJA	contig02888
	isotig01596	UniRef100_D7TIQ4 Whole genome shotgun sequence of line PN40024, scaffold_7.assembly12x	contig00544
	isotig01597	UniRef100_D7TIQ4 Whole genome shotgun sequence of line PN40024, scaffold_7.assembly12x	contig00544
	isotig01598	UniRef100_D7TIQ4 Whole genome shotgun sequence of line PN40024, scaffold_7.assembly12x	contig00544
	isotig01602	UniRef100_B9SFN5 Putative uncharacterized protein n=1 Tax=Ricinus communis	contig00929
	isotig01611	UniRef100_B9GJU3 Predicted protein n=1 Tax=Populus trichocarpa RepID=B9GJU3_POPTR	contig00997
	isotig01612	UniRef100_B9GJU3 Predicted protein n=1 Tax=Populus trichocarpa RepID=B9GJU3_POPTR	contig00997
	isotig01613	UniRef100_B9GJU3 Predicted protein n=1 Tax=Populus trichocarpa RepID=B9GJU3_POPTR	contig00997
	isotig01614	UniRef100_B9GJU3 Predicted protein n=1 Tax=Populus trichocarpa RepID=B9GJU3_POPTR	contig00997
	isotig01615	UniRef100_B9GJU3 Predicted protein n=1 Tax=Populus trichocarpa RepID=B9GJU3_POPTR	contig00997
	isotig01616	UniRef100_B9GJU3 Predicted protein n=1 Tax=Populus trichocarpa RepID=B9GJU3_POPTR	contig00997
	isotig01617	UniRef100_A5AM26 Putative uncharacterized protein n=1 Tax=Vitis vinifera	contig00598
	isotig01618	UniRef100_A5AM26 Putative uncharacterized protein n=1 Tax=Vitis vinifera	contig00598
	isotig01620	UniRef100_B9RSC7 Putative uncharacterized protein n=1 Tax=Ricinus communis	contig02255
	isotig01621	UniRef100_D7SVD2 Whole genome shotgun sequence of line PN40024,	contig05975
	isotig01682	UniRef100_D7UC79 Whole genome shotgun sequence of line PN40024,	contig00531
	isotig01683	UniRef100_D7UC79 Whole genome shotgun sequence of line PN40024,	contig00531
	isotig01699	UniRef100_D7UAG4 Whole genome shotgun sequence of line PN40024,	contig09125
	isotig01700	UniRef100_D7UAG4 Whole genome shotgun sequence of line PN40024,	contig09125
	isotig01710	UniRef100_A5B1L1 Putative uncharacterized protein n=1 Tax=Vitis vinifera	contig00653
	isotig01712	UniRef100_A5B1L1 Putative uncharacterized protein n=1 Tax=Vitis vinifera	contig00653
	contig00890	UniRef100_D7SSK1 Whole genome shotgun sequence of line PN40024,	contig04968
	isotig01742	UniRef100_D7TZZ8 Whole genome shotgun sequence of line PN40024, scaffold_2.assembly12x	contig00365
	isotig01743	UniRef100_D7TZZ8 Whole genome shotgun sequence of line PN40024, scaffold_2.assembly12x	contig00365
	isotig01744	UniRef100_D7TZZ8 Whole genome shotgun sequence of line PN40024, scaffold_2.assembly12x	contig00365
	isotig01753	UniRef100_D7T985 Whole genome shotgun sequence of line PN40024,	contig08105
	isotig01783	UniRef100_UPI0001984B43 PREDICTED: hypothetical protein n=1 Tax=Vitis vinifera	contig00703
	contig13734	UniRef100_UPI00019852B1 PREDICTED: hypothetical protein n=1 Tax=Vitis vinifera	contig01889
	isotig01803	UniRef100_D7TMA9 Whole genome shotgun sequence of line PN40024,	contig04288
	isotig01804	UniRef100_D7TMA9 Whole genome shotgun sequence of line PN40024,	contig04288
	isotig01805	UniRef100_D7TMA9 Whole genome shotgun sequence of line PN40024,	contig04288
	isotig01806	UniRef100_D7TMA9 Whole genome shotgun sequence of line PN40024,	contig04288
	isotig01808	UniRef100_UPI0001984136 PREDICTED: hypothetical protein n=1 Tax=Vitis vinifera	contig00700
	isotig01817	UniRef100_B7FMX8 Putative uncharacterized protein n=1 Tax=Medicago truncatula	contig03401
	isotig01818	UniRef100_B7FMX8 Putative uncharacterized protein n=1 Tax=Medicago truncatula	contig03401
	isotig01819	UniRef100_B7FMX8 Putative uncharacterized protein n=1 Tax=Medicago truncatula	contig03401
	isotig01820	UniRef100_B7FMX8 Putative uncharacterized protein n=1 Tax=Medicago truncatula	contig03401
	isotig01821	UniRef100_B7FMX8 Putative uncharacterized protein n=1 Tax=Medicago truncatula	contig03401
	isotig01822	UniRef100_B7FMX8 Putative uncharacterized protein n=1 Tax=Medicago truncatula	contig03401
	isotig01845	UniRef100_B9H4S8 Predicted protein n=1 Tax=Populus trichocarpa RepID=B9H4S8_POPTR	contig03388
	isotig01857	UniRef100_B9N132 Predicted protein n=1 Tax=Populus trichocarpa RepID=B9N132_POPTR	contig02034
	isotig01867	UniRef100_B9HY07 Predicted protein n=1 Tax=Populus trichocarpa RepID=B9HY07_POPTR	contig03659
	isotig01869	UniRef100_D7TBN6 Whole genome shotgun sequence of line PN40024,	contig01802
	isotig01870	UniRef100_D7TBN6 Whole genome shotgun sequence of line PN40024,	contig01802
	isotig01872	UniRef100_D7TBN6 Whole genome shotgun sequence of line PN40024,	contig01802
	isotig01890	UniRef100_D7T7E0 Whole genome shotgun sequence of line PN40024,	contig00393
	isotig01891	UniRef100_D7T7E0 Whole genome shotgun sequence of line PN40024,	contig00393
	isotig01892	UniRef100_D7T7E0 Whole genome shotgun sequence of line PN40024,	contig00393
	isotig01893	UniRef100_D7T7E0 Whole genome shotgun sequence of line PN40024,	contig00393
	isotig01923	UniRef100_B9SBH9 Putative uncharacterized protein n=1 Tax=Ricinus communis	contig00752
	isotig01969	UniRef100_UPI0001983CA7 PREDICTED: hypothetical protein n=1 Tax=Vitis vinifera	contig02482
	isotig01970	UniRef100_UPI0001983CA7 PREDICTED: hypothetical protein n=1 Tax=Vitis vinifera	contig02482
	isotig01971	UniRef100_UPI0001983CA7 PREDICTED: hypothetical protein n=1 Tax=Vitis vinifera	contig02482
	isotig01972	UniRef100_UPI0001983CA7 PREDICTED: hypothetical protein n=1 Tax=Vitis vinifera	contig02482
	isotig02000	UniRef100_B9N5I4 Predicted protein n=1 Tax=Populus trichocarpa RepID=B9N5I4_POPTR	contig00056
	isotig02001	UniRef100_B9N5I4 Predicted protein n=1 Tax=Populus trichocarpa RepID=B9N5I4_POPTR	contig00056
	isotig02002	UniRef100_B9N5I4 Predicted protein n=1 Tax=Populus trichocarpa RepID=B9N5I4_POPTR	contig00056
	isotig02003	UniRef100_B9N5I4 Predicted protein n=1 Tax=Populus trichocarpa RepID=B9N5I4_POPTR	contig00056
	isotig02025	UniRef100_D7TE10 Whole genome shotgun sequence of line PN40024,	contig00677
	isotig02026	UniRef100_D7TE10 Whole genome shotgun sequence of line PN40024,	contig00677
	isotig02038	UniRef100_B9GWT2 Predicted protein n=1 Tax=Populus trichocarpa RepID=B9GWT2_POPTR	contig01641
	contig17701	UniRef100_UPI00015C77E5 PREDICTED: hypothetical protein n=1 Tax=Vitis vinifera	contig02292
	isotig02057	UniRef100_UPI00015CD34E PREDICTED: hypothetical protein n=1 Tax=Vitis vinifera	contig04198
	isotig02058	UniRef100_UPI00015CD34E PREDICTED: hypothetical protein n=1 Tax=Vitis vinifera	contig04198
	isotig02059	UniRef100_UPI00015CD34E PREDICTED: hypothetical protein n=1 Tax=Vitis vinifera	contig04198
	isotig02060	UniRef100_UPI00015CD34E PREDICTED: hypothetical protein n=1 Tax=Vitis vinifera	contig04198
	isotig02061	UniRef100_UPI00015CD34E PREDICTED: hypothetical protein n=1 Tax=Vitis vinifera	contig04198
	isotig02079	UniRef100_B9N817 Predicted protein (Fragment) n=1 Tax=Populus trichocarpa	contig01088
	isotig02080	UniRef100_B9N817 Predicted protein (Fragment) n=1 Tax=Populus trichocarpa	contig01088
	isotig02081	UniRef100_B9N817 Predicted protein (Fragment) n=1 Tax=Populus trichocarpa	contig01088
	isotig02082	UniRef100_B9N817 Predicted protein (Fragment) n=1 Tax=Populus trichocarpa	contig01088
	isotig02120	UniRef100_D7SK46 Whole genome shotgun sequence of line PN40024, scaffold_4.assembly12x	contig02072
	isotig02125	UniRef100_UPI0001983E21 PREDICTED: hypothetical protein n=1 Tax=Vitis vinifera	contig05277
	isotig02126	UniRef100_UPI0001983E21 PREDICTED: hypothetical protein n=1 Tax=Vitis vinifera	contig05277
	isotig02141	UniRef100_B9HLN6 Predicted protein n=1 Tax=Populus trichocarpa RepID=B9HLN6_POPTR	contig00289
	isotig02143	UniRef100_B9HLN6 Predicted protein n=1 Tax=Populus trichocarpa RepID=B9HLN6_POPTR	contig00289
	contig12174	UniRef100_UPI0001985940 PREDICTED: hypothetical protein n=1 Tax=Vitis vinifera	contig01326
	isotig02299	UniRef100_A5AXJ2 Putative uncharacterized protein n=1 Tax=Vitis vinifera	contig04589
	isotig02300	UniRef100_A5AXJ2 Putative uncharacterized protein n=1 Tax=Vitis vinifera	contig04589
	isotig02301	UniRef100_A5AXJ2 Putative uncharacterized protein n=1 Tax=Vitis vinifera	contig04589
	isotig02302	UniRef100_A5AXJ2 Putative uncharacterized protein n=1 Tax=Vitis vinifera	contig04589
	isotig02321	UniRef100_D7U2K7 Whole genome shotgun sequence of line PN40024,	contig01884
	isotig02322	UniRef100_D7U2K7 Whole genome shotgun sequence of line PN40024,	contig01884
	isotig02323	UniRef100_D7U2K7 Whole genome shotgun sequence of line PN40024,	contig01884
	isotig02324	UniRef100_D7U2K7 Whole genome shotgun sequence of line PN40024,	contig01884
	isotig02359	UniRef100_A5AX07 Putative uncharacterized protein n=1 Tax=Vitis vinifera	contig03431
	isotig02360	UniRef100_A5AX07 Putative uncharacterized protein n=1 Tax=Vitis vinifera	contig03431
	isotig02361	UniRef100_A5AX07 Putative uncharacterized protein n=1 Tax=Vitis vinifera	contig03431
	isotig02362	UniRef100_A5AX07 Putative uncharacterized protein n=1 Tax=Vitis vinifera	contig03431
	isotig02367	UniRef100_UPI00015C8FBA PREDICTED: hypothetical protein isoform 1 n=1 Tax=Vitis vinifera	contig00532
	isotig02368	UniRef100_UPI00015C8FBA PREDICTED: hypothetical protein isoform 1 n=1 Tax=Vitis vinifera	contig00532
	isotig02373	UniRef100_D7TQ10 Whole genome shotgun sequence of line PN40024,	contig00098
	isotig02383	UniRef100_D7T7J0 Whole genome shotgun sequence of line PN40024,	contig01079
	isotig02384	UniRef100_D7T7J0 Whole genome shotgun sequence of line PN40024,	contig01079
	isotig02385	UniRef100_D7T7J0 Whole genome shotgun sequence of line PN40024,	contig01079
	isotig02386	UniRef100_D7T7J0 Whole genome shotgun sequence of line PN40024,	contig01079
	isotig02452	UniRef100_B9IFJ7 Predicted protein n=1 Tax=Populus trichocarpa RepID=B9IFJ7_POPTR	contig01357
	isotig02467	UniRef100_UPI0001982A1F PREDICTED: hypothetical protein n=1 Tax=Vitis vinifera	contig01583
	isotig02470	UniRef100_UPI00015CCA74 PREDICTED: hypothetical protein n=1 Tax=Vitis vinifera	contig00865
	isotig02471	UniRef100_UPI00015CCA74 PREDICTED: hypothetical protein n=1 Tax=Vitis vinifera	contig00865
	isotig02472	UniRef100_UPI00015CCA74 PREDICTED: hypothetical protein n=1 Tax=Vitis vinifera	contig00865
	isotig02497	UniRef100_D7SRG1 Whole genome shotgun sequence of line PN40024,	contig03399
	isotig02498	UniRef100_D7SRG1 Whole genome shotgun sequence of line PN40024,	contig03399
	isotig02499	UniRef100_D7SRG1 Whole genome shotgun sequence of line PN40024,	contig03399
	isotig02500	UniRef100_C6T987 Putative uncharacterized protein n=1 Tax=Glycine max	contig00591
	isotig02501	UniRef100_C6T987 Putative uncharacterized protein n=1 Tax=Glycine max	contig00591
	isotig02502	UniRef100_C6T987 Putative uncharacterized protein n=1 Tax=Glycine max	contig00591
	isotig02503	UniRef100_C6T987 Putative uncharacterized protein n=1 Tax=Glycine max	contig00591
	isotig02507	UniRef100_UPI0001982877 PREDICTED: hypothetical protein n=1 Tax=Vitis vinifera	contig05350
	isotig02512	UniRef100_Q6GUF0 NPR1 n=1 Tax=Beta vulgaris RepID=Q6GUF0_BETVU	contig05940
	isotig02513	UniRef100_Q6GUF0 NPR1 n=1 Tax=Beta vulgaris RepID=Q6GUF0_BETVU	contig05940
	isotig02514	UniRef100_Q6GUF0 NPR1 n=1 Tax=Beta vulgaris RepID=Q6GUF0_BETVU	contig05940
	isotig02515	UniRef100_Q6GUF0 NPR1 n=1 Tax=Beta vulgaris RepID=Q6GUF0_BETVU	contig05940
	isotig02517	UniRef100_UPI00015CCEAD PREDICTED: hypothetical protein n=1 Tax=Vitis vinifera	contig05063
	isotig02519	UniRef100_UPI00015CCEAD PREDICTED: hypothetical protein n=1 Tax=Vitis vinifera	contig05063
	isotig02534	UniRef100_B9N5E3 Predicted protein n=1 Tax=Populus trichocarpa RepID=B9N5E3_POPTR	contig04529
	isotig02536	UniRef100_B9N5E3 Predicted protein n=1 Tax=Populus trichocarpa RepID=B9N5E3_POPTR	contig04529
	isotig02574	UniRef100_B9GUY3 Predicted protein n=1 Tax=Populus trichocarpa RepID=B9GUY3_POPTR	contig00868
	isotig02590	UniRef100_D7TY74 Whole genome shotgun sequence of line PN40024,	contig00079
	isotig02591	UniRef100_D7TY74 Whole genome shotgun sequence of line PN40024,	contig01151
	isotig02592	UniRef100_D7TY74 Whole genome shotgun sequence of line PN40024,	contig00079
	isotig02594	UniRef100_B9GXH4 Predicted protein n=1 Tax=Populus trichocarpa RepID=B9GXH4_POPTR	contig02369
	isotig02596	UniRef100_B9GXH4 Predicted protein n=1 Tax=Populus trichocarpa RepID=B9GXH4_POPTR	contig02369
	isotig02634	UniRef100_UPI00019840F3 PREDICTED: hypothetical protein n=1 Tax=Vitis vinifera	contig01830
	isotig02641	UniRef100_B9HL88 Predicted protein (Fragment) n=1 Tax=Populus trichocarpa	contig07875
	isotig02642	UniRef100_B9HL88 Predicted protein (Fragment) n=1 Tax=Populus trichocarpa	contig07875
	isotig02643	UniRef100_B9HL88 Predicted protein (Fragment) n=1 Tax=Populus trichocarpa	contig07875
	isotig02660	UniRef100_UPI00019844B1 PREDICTED: hypothetical protein n=1 Tax=Vitis vinifera	contig10209
	isotig02664	UniRef100_UPI00019843AD PREDICTED: hypothetical protein n=1 Tax=Vitis vinifera	contig01245
	isotig02665	UniRef100_UPI00019843AD PREDICTED: hypothetical protein n=1 Tax=Vitis vinifera	contig03604
	isotig02677	UniRef100_UPI0001982BF3 PREDICTED: hypothetical protein n=1 Tax=Vitis vinifera	contig03978
	isotig02678	UniRef100_UPI0001982BF3 PREDICTED: hypothetical protein n=1 Tax=Vitis vinifera	contig03978
	isotig02679	UniRef100_UPI0001982BF3 PREDICTED: hypothetical protein n=1 Tax=Vitis vinifera	contig03978
	isotig02680	UniRef100_UPI0001982BF3 PREDICTED: hypothetical protein n=1 Tax=Vitis vinifera	contig03978
	isotig02707	UniRef100_B9SY83 Putative uncharacterized protein n=1 Tax=Ricinus communis	contig03324
	isotig02710	UniRef100_B9SY83 Putative uncharacterized protein n=1 Tax=Ricinus communis	contig03324
	isotig02726	UniRef100_UPI0001982A6C PREDICTED: hypothetical protein n=1 Tax=Vitis vinifera	contig04197
	isotig02738	UniRef100_B9GH83 Predicted protein n=1 Tax=Populus trichocarpa RepID=B9GH83_POPTR	contig00232
	isotig02761	UniRef100_B9GQP0 Predicted protein n=1 Tax=Populus trichocarpa RepID=B9GQP0_POPTR	contig08212
	isotig02763	UniRef100_C6TAN1 Putative uncharacterized protein n=1 Tax=Glycine max	contig00111
	isotig02780	UniRef100_B9T795 Putative uncharacterized protein n=1 Tax=Ricinus communis	contig02623
	isotig02789	UniRef100_UPI0001983252 PREDICTED: hypothetical protein n=1 Tax=Vitis vinifera	contig05803
	isotig02822	UniRef100_UPI0001985FD0 PREDICTED: hypothetical protein n=1 Tax=Vitis vinifera	contig00189
	isotig02823	UniRef100_UPI0001985FD0 PREDICTED: hypothetical protein n=1 Tax=Vitis vinifera	contig00189
	isotig02826	UniRef100_Q9M9R9 At1g14450 n=2 Tax=Arabidopsis RepID=Q9M9R9_ARATH	contig03949
	isotig02828	UniRef100_Q9M9R9 At1g14450 n=2 Tax=Arabidopsis RepID=Q9M9R9_ARATH	contig03949
	isotig02846	UniRef100_Q99L29 cDNA sequence BC003883 n=1 Tax=Mus musculus RepID=Q99L29_MOUSE	contig03863
	isotig02847	UniRef100_Q99L29 cDNA sequence BC003883 n=1 Tax=Mus musculus RepID=Q99L29_MOUSE	contig03863
	isotig02848	UniRef100_Q99L29 cDNA sequence BC003883 n=1 Tax=Mus musculus RepID=Q99L29_MOUSE	contig03863
	isotig02882	UniRef100_B9N0M7 Predicted protein n=1 Tax=Populus trichocarpa RepID=B9N0M7_POPTR	contig01400
	isotig02893	UniRef100_B9SIQ0 Putative uncharacterized protein n=1 Tax=Ricinus communis	contig00067
	isotig02895	UniRef100_B9SIQ0 Putative uncharacterized protein n=1 Tax=Ricinus communis	contig00067
	isotig02896	UniRef100_B9SIQ0 Putative uncharacterized protein n=1 Tax=Ricinus communis	contig00067
	isotig02907	UniRef100_D7T466 Whole genome shotgun sequence of line PN40024,	contig01747
	isotig02908	UniRef100_D7T466 Whole genome shotgun sequence of line PN40024,	contig01747
	isotig02919	UniRef100_UPI000198414B PREDICTED: hypothetical protein isoform 1 n=1 Tax=Vitis vinifera	contig01136
	isotig02960	UniRef100_UPI0001982901 PREDICTED: hypothetical protein n=1 Tax=Vitis vinifera	contig00631
	isotig02961	UniRef100_UPI0001982901 PREDICTED: hypothetical protein n=1 Tax=Vitis vinifera	contig00631
	isotig03026	UniRef100_UPI0001982E03 PREDICTED: hypothetical protein n=1 Tax=Vitis vinifera	contig03539
	isotig03028	UniRef100_UPI0001982E03 PREDICTED: hypothetical protein n=1 Tax=Vitis vinifera	contig03539
	isotig03042	UniRef100_UPI00015CB79F PREDICTED: hypothetical protein n=1 Tax=Vitis vinifera	contig02073
	isotig03043	UniRef100_UPI00015CB79F PREDICTED: hypothetical protein n=1 Tax=Vitis vinifera	contig02073
	isotig03071	UniRef100_D7SHM9 Whole genome shotgun sequence of line PN40024,	contig02558
	isotig03072	UniRef100_D7SHM9 Whole genome shotgun sequence of line PN40024,	contig02558
	isotig03073	UniRef100_D7SHM9 Whole genome shotgun sequence of line PN40024,	contig02558
	isotig03088	UniRef100_D7TYP5 Whole genome shotgun sequence of line PN40024,	contig05178
	isotig03090	UniRef100_D7TYP5 Whole genome shotgun sequence of line PN40024,	contig05178
	isotig03117	UniRef100_B9I8Y4 Predicted protein n=1 Tax=Populus trichocarpa RepID=B9I8Y4_POPTR	contig09216
	isotig03118	UniRef100_B9I8Y4 Predicted protein n=1 Tax=Populus trichocarpa RepID=B9I8Y4_POPTR	contig09216
	isotig03159	UniRef100_B9SJZ4 Putative uncharacterized protein n=1 Tax=Ricinus communis	contig08972
	isotig03183	UniRef100_UPI00015C7677 PREDICTED: hypothetical protein n=1 Tax=Vitis vinifera	contig02991
	isotig03184	UniRef100_UPI00015C7677 PREDICTED: hypothetical protein n=1 Tax=Vitis vinifera	contig02991
	isotig03185	UniRef100_UPI00015C7677 PREDICTED: hypothetical protein n=1 Tax=Vitis vinifera	contig02991
	isotig03186	UniRef100_C6TCF0 Putative uncharacterized protein n=1 Tax=Glycine max	contig05334
	isotig03188	UniRef100_C6TCF0 Putative uncharacterized protein n=1 Tax=Glycine max	contig05334
	isotig03222	UniRef100_UPI0001983B02 PREDICTED: hypothetical protein n=1 Tax=Vitis vinifera	contig01170
	isotig03223	UniRef100_UPI0001983B02 PREDICTED: hypothetical protein n=1 Tax=Vitis vinifera	contig01170
	isotig03225	UniRef100_UPI0001983B02 PREDICTED: hypothetical protein n=1 Tax=Vitis vinifera	contig01170
	isotig03242	UniRef100_D7LQG5 Putative uncharacterized protein n=1 Tax=Arabidopsis lyrata subsp.	contig03260
	isotig03243	UniRef100_D7LQG5 Putative uncharacterized protein n=1 Tax=Arabidopsis lyrata subsp.	contig03260
	isotig03244	UniRef100_D7LQG5 Putative uncharacterized protein n=1 Tax=Arabidopsis lyrata subsp.	contig03260
	isotig03252	UniRef100_UPI00019829D4 PREDICTED: hypothetical protein n=1 Tax=Vitis vinifera	contig01788
	isotig03253	UniRef100_UPI00019829D4 PREDICTED: hypothetical protein n=1 Tax=Vitis vinifera	contig01788
	isotig03256	UniRef100_A9PF90 Predicted protein n=1 Tax=Populus trichocarpa RepID=A9PF90_POPTR	contig05023
	isotig03257	UniRef100_A9PF90 Predicted protein n=1 Tax=Populus trichocarpa RepID=A9PF90_POPTR	contig05023
	isotig03270	UniRef100_C6SZ28 Putative uncharacterized protein n=1 Tax=Glycine max	contig00208
	isotig03319	UniRef100_B9SM03 Putative uncharacterized protein n=1 Tax=Ricinus communis	contig01976
	isotig03320	UniRef100_B9SM03 Putative uncharacterized protein n=1 Tax=Ricinus communis	contig01976
	isotig03335	UniRef100_UPI00019829CC PREDICTED: hypothetical protein n=1 Tax=Vitis vinifera	contig02529
	isotig03337	UniRef100_D7SIR4 Whole genome shotgun sequence of line PN40024, scaffold_0.assembly12x	contig00743
	isotig03338	UniRef100_D7SIR4 Whole genome shotgun sequence of line PN40024, scaffold_0.assembly12x	contig00743
	isotig03340	UniRef100_A5BUQ0 Putative uncharacterized protein n=1 Tax=Vitis vinifera	contig04239
	isotig03375	UniRef100_B9N0P3 Predicted protein n=1 Tax=Populus trichocarpa RepID=B9N0P3_POPTR	contig02400
	isotig03390	UniRef100_UPI0001983CF1 PREDICTED: hypothetical protein, partial n=1 Tax=Vitis vinifera	contig00751
	isotig03490	UniRef100_A5BJS1 Putative uncharacterized protein n=1 Tax=Vitis vinifera	contig01153
	isotig03491	UniRef100_A5BJS1 Putative uncharacterized protein n=1 Tax=Vitis vinifera	contig01153
	isotig03502	UniRef100_UPI00015C806E PREDICTED: hypothetical protein n=1 Tax=Vitis vinifera	contig01979
	isotig03503	UniRef100_UPI00015C806E PREDICTED: hypothetical protein n=1 Tax=Vitis vinifera	contig01979
	isotig03506	UniRef100_UPI000198358F PREDICTED: hypothetical protein n=1 Tax=Vitis vinifera	contig06502
	isotig03507	UniRef100_UPI000198358F PREDICTED: hypothetical protein n=1 Tax=Vitis vinifera	contig06502
	isotig03510	UniRef100_UPI000198340F PREDICTED: hypothetical protein n=1 Tax=Vitis vinifera	contig00058
	isotig03562	UniRef100_B9SFP1 Putative uncharacterized protein n=1 Tax=Ricinus communis	contig01223
	isotig03563	UniRef100_B9SFP1 Putative uncharacterized protein n=1 Tax=Ricinus communis	contig01223
	isotig03575	UniRef100_D7TTP1 Whole genome shotgun sequence of line PN40024,	contig07086
	isotig03576	UniRef100_D7TTP1 Whole genome shotgun sequence of line PN40024,	contig07086
	isotig03597	UniRef100_UPI00015C77BC PREDICTED: hypothetical protein n=1 Tax=Vitis vinifera	contig01700
	isotig03658	UniRef100_D7TZI8 Whole genome shotgun sequence of line PN40024, scaffold_2.assembly12x	contig03563
	isotig03659	UniRef100_D7TZI8 Whole genome shotgun sequence of line PN40024, scaffold_2.assembly12x	contig03563
	isotig03660	UniRef100_D7TZI8 Whole genome shotgun sequence of line PN40024, scaffold_2.assembly12x	contig03563
	isotig03663	UniRef100_D7TAX4 Whole genome shotgun sequence of line PN40024,	contig04683
	isotig03673	UniRef100_A5BSF5 Putative uncharacterized protein n=1 Tax=Vitis vinifera	contig00769
	isotig03674	UniRef100_UPI00015CBD1A PREDICTED: hypothetical protein n=1 Tax=Vitis vinifera	contig08338
	isotig03694	UniRef100_C6SVH0 Putative uncharacterized protein n=1 Tax=Glycine max	contig04449
	isotig03695	UniRef100_C6SVH0 Putative uncharacterized protein n=1 Tax=Glycine max	contig04449
	isotig03696	UniRef100_C6SVH0 Putative uncharacterized protein n=1 Tax=Glycine max	contig04449
	isotig03699	UniRef100_D7T744 Whole genome shotgun sequence of line PN40024,	contig01832
	isotig03700	UniRef100_D7T744 Whole genome shotgun sequence of line PN40024,	contig01832
	isotig03701	UniRef100_D7T744 Whole genome shotgun sequence of line PN40024,	contig01832
	isotig03711	UniRef100_UPI00019828CE PREDICTED: hypothetical protein n=1 Tax=Vitis vinifera	contig05941
	isotig03738	UniRef100_D7U2V9 Whole genome shotgun sequence of line PN40024, scaffold_5.assembly12x	contig00016
	isotig03739	UniRef100_D7U2V9 Whole genome shotgun sequence of line PN40024, scaffold_5.assembly12x	contig00016
	isotig03742	UniRef100_D7U851 Whole genome shotgun sequence of line PN40024,	contig05853
	isotig03743	UniRef100_D7U851 Whole genome shotgun sequence of line PN40024,	contig05853
	isotig03765	UniRef100_B9H8N0 Predicted protein n=1 Tax=Populus trichocarpa RepID=B9H8N0_POPTR	contig03538
	isotig03766	UniRef100_B9H8N0 Predicted protein n=1 Tax=Populus trichocarpa RepID=B9H8N0_POPTR	contig03538
	isotig03778	UniRef100_UPI00019853F5 PREDICTED: hypothetical protein n=1 Tax=Vitis vinifera	contig03017
	isotig03779	UniRef100_UPI00019853F5 PREDICTED: hypothetical protein n=1 Tax=Vitis vinifera	contig03017
	isotig03780	UniRef100_UPI0001982912 PREDICTED: hypothetical protein n=1 Tax=Vitis vinifera	contig01505
	isotig03795	UniRef100_UPI0001983B3B PREDICTED: hypothetical protein n=1 Tax=Vitis vinifera	contig01557
	isotig03796	UniRef100_UPI0001983B3B PREDICTED: hypothetical protein n=1 Tax=Vitis vinifera	contig01557
	isotig03797	UniRef100_B9RVP6 Putative uncharacterized protein n=1 Tax=Ricinus communis	contig09052
	isotig03798	UniRef100_D7U3F2 Whole genome shotgun sequence of line PN40024,	contig01397
	isotig03800	UniRef100_D7U3F2 Whole genome shotgun sequence of line PN40024,	contig01397
	isotig03806	UniRef100_D7TU89 Whole genome shotgun sequence of line PN40024,	contig04770
	isotig03807	UniRef100_D7TU89 Whole genome shotgun sequence of line PN40024,	contig04770
	isotig03808	UniRef100_UPI00015C8BEC PREDICTED: hypothetical protein n=1 Tax=Vitis vinifera	contig01298
	isotig03840	UniRef100_A5C199 Putative uncharacterized protein n=1 Tax=Vitis vinifera	contig00473
	isotig03855	UniRef100_B9GI70 Predicted protein n=1 Tax=Populus trichocarpa RepID=B9GI70_POPTR	contig07206
	isotig03947	UniRef100_UPI0001984530 PREDICTED: hypothetical protein n=1 Tax=Vitis vinifera	contig01452
	isotig03948	UniRef100_UPI0001984530 PREDICTED: hypothetical protein n=1 Tax=Vitis vinifera	contig01452
	isotig03980	UniRef100_UPI00015C7C5A PREDICTED: hypothetical protein n=1 Tax=Vitis vinifera	contig08743
	isotig03981	UniRef100_UPI00015C7C5A PREDICTED: hypothetical protein n=1 Tax=Vitis vinifera	contig08743
	isotig03999	UniRef100_UPI0001982E18 PREDICTED: hypothetical protein n=1 Tax=Vitis vinifera	contig05552
	isotig04028	UniRef100_UPI00019839E7 PREDICTED: hypothetical protein n=1 Tax=Vitis vinifera	contig00823
	isotig04029	UniRef100_UPI00019839E7 PREDICTED: hypothetical protein n=1 Tax=Vitis vinifera	contig00823
	isotig04041	UniRef100_B9HHZ9 Predicted protein (Fragment) n=1 Tax=Populus trichocarpa	contig07510
	isotig04042	UniRef100_B9HHZ9 Predicted protein (Fragment) n=1 Tax=Populus trichocarpa	contig07510
	isotig04058	UniRef100_A5BWV3 Putative uncharacterized protein n=1 Tax=Vitis vinifera	contig00995
	isotig04059	UniRef100_A5BWV3 Putative uncharacterized protein n=1 Tax=Vitis vinifera	contig00995
	isotig04070	UniRef100_UPI00019832F5 PREDICTED: hypothetical protein n=1 Tax=Vitis vinifera	contig00288
	isotig04074	UniRef100_UPI00019853C3 PREDICTED: hypothetical protein isoform 2 n=1 Tax=Vitis vinifera	contig00071
	isotig04076	UniRef100_D7TC82 Whole genome shotgun sequence of line PN40024,	contig02695
	isotig04097	UniRef100_A9PHI3 Predicted protein n=1 Tax=Populus trichocarpa RepID=A9PHI3_POPTR	contig04617
	isotig04126	UniRef100_UPI0001985B5F PREDICTED: hypothetical protein n=1 Tax=Vitis vinifera	contig02700
	isotig04142	UniRef100_D7SR25 Whole genome shotgun sequence of line PN40024,	contig00607
	isotig04145	UniRef100_UPI0001983BFB PREDICTED: hypothetical protein n=1 Tax=Vitis vinifera	contig01957
	isotig04146	UniRef100_UPI0001983BFB PREDICTED: hypothetical protein n=1 Tax=Vitis vinifera	contig01957
	isotig04157	UniRef100_UPI00015CA702 PREDICTED: hypothetical protein n=1 Tax=Vitis vinifera	contig01858
	isotig04158	UniRef100_UPI00015CA702 PREDICTED: hypothetical protein n=1 Tax=Vitis vinifera	contig01858
	isotig04176	UniRef100_D7T6C8 Whole genome shotgun sequence of line PN40024,	contig03910
	isotig04177	UniRef100_D7T6C8 Whole genome shotgun sequence of line PN40024,	contig03910
	isotig04184	UniRef100_B9N1F5 Predicted protein n=1 Tax=Populus trichocarpa RepID=B9N1F5_POPTR	contig01779
	isotig04185	UniRef100_B9N1F5 Predicted protein n=1 Tax=Populus trichocarpa RepID=B9N1F5_POPTR	contig01779
	isotig04186	UniRef100_B9N1F5 Predicted protein n=1 Tax=Populus trichocarpa RepID=B9N1F5_POPTR	contig01779
	isotig04199	UniRef100_UPI000198521E PREDICTED: hypothetical protein n=1 Tax=Vitis vinifera	contig01716
	isotig04209	UniRef100_D7U7T8 Whole genome shotgun sequence of line PN40024,	contig01992
	isotig04211	UniRef100_C6TGE0 Putative uncharacterized protein n=1 Tax=Glycine max	contig06316
	isotig04232	UniRef100_UPI0001985BC6 PREDICTED: hypothetical protein n=1 Tax=Vitis vinifera	contig03363
	isotig04248	UniRef100_B9GUW2 Predicted protein n=1 Tax=Populus trichocarpa RepID=B9GUW2_POPTR	contig01731
	isotig04249	UniRef100_B9GUW2 Predicted protein n=1 Tax=Populus trichocarpa RepID=B9GUW2_POPTR	contig01731
	isotig04318	UniRef100_UPI00015C91FB PREDICTED: hypothetical protein n=1 Tax=Vitis vinifera	contig00447
	isotig04320	UniRef100_D7U9V4 Whole genome shotgun sequence of line PN40024,	contig07048
	isotig04321	UniRef100_D7U9V4 Whole genome shotgun sequence of line PN40024,	contig07048
	isotig04349	UniRef100_B9N0M8 Predicted protein n=1 Tax=Populus trichocarpa RepID=B9N0M8_POPTR	contig07398
	isotig04350	UniRef100_B9N0M8 Predicted protein n=1 Tax=Populus trichocarpa RepID=B9N0M8_POPTR	contig07398
	isotig04360	UniRef100_UPI00015C9C00 PREDICTED: hypothetical protein n=1 Tax=Vitis vinifera	contig02166
	isotig04363	UniRef100_D7KTA4 Putative uncharacterized protein n=1 Tax=Arabidopsis lyrata subsp.	contig00061
	isotig04389	UniRef100_B9IIG4 Predicted protein n=1 Tax=Populus trichocarpa RepID=B9IIG4_POPTR	contig01184
	isotig04390	UniRef100_B9IIG4 Predicted protein n=1 Tax=Populus trichocarpa RepID=B9IIG4_POPTR	contig01184
	isotig04392	UniRef100_D7LBF2 Putative uncharacterized protein n=1 Tax=Arabidopsis lyrata subsp.	contig00202
	isotig04398	UniRef100_A5C572 Putative uncharacterized protein n=1 Tax=Vitis vinifera	contig02372
	isotig04399	UniRef100_A5C572 Putative uncharacterized protein n=1 Tax=Vitis vinifera	contig02372
	isotig04408	UniRef100_B9HMC7 Predicted protein n=1 Tax=Populus trichocarpa RepID=B9HMC7_POPTR	contig00692
	isotig04430	UniRef100_UPI0001984B1A PREDICTED: hypothetical protein n=1 Tax=Vitis vinifera	contig01460
	isotig04431	UniRef100_UPI0001984B1A PREDICTED: hypothetical protein n=1 Tax=Vitis vinifera	contig01460
	isotig04444	UniRef100_D7SPM7 Whole genome shotgun sequence of line PN40024,	contig03332
	isotig04445	UniRef100_D7SPM7 Whole genome shotgun sequence of line PN40024,	contig03332
	isotig04465	UniRef100_A5AWQ7 Putative uncharacterized protein n=1 Tax=Vitis vinifera	contig00318
	isotig04466	UniRef100_D7SHI0 Whole genome shotgun sequence of line PN40024,	contig04281
	isotig04467	UniRef100_D7SHI0 Whole genome shotgun sequence of line PN40024,	contig04281
	isotig04472	UniRef100_UPI00019847F0 PREDICTED: hypothetical protein n=1 Tax=Vitis vinifera	contig06092
	isotig04473	UniRef100_UPI00019847F0 PREDICTED: hypothetical protein n=1 Tax=Vitis vinifera	contig06092
	isotig04476	UniRef100_B9II39 Predicted protein (Fragment) n=1 Tax=Populus trichocarpa	contig08842
	isotig04478	UniRef100_D7TM10 Whole genome shotgun sequence of line PN40024,	contig00293
	isotig04479	UniRef100_D7TM10 Whole genome shotgun sequence of line PN40024,	contig00293
	isotig04480	UniRef100_UPI00015C74C9 PREDICTED: hypothetical protein n=1 Tax=Vitis vinifera	contig05699
	isotig04484	UniRef100_D7T979 Whole genome shotgun sequence of line PN40024,	contig01497
	isotig04510	UniRef100_B9RLM0 Putative uncharacterized protein n=1 Tax=Ricinus communis	contig08052
	isotig04514	UniRef100_UPI0001984BDA PREDICTED: hypothetical protein isoform 1 n=1 Tax=Vitis vinifera	contig05764
	isotig04517	UniRef100_B9I8L0 Predicted protein n=1 Tax=Populus trichocarpa RepID=B9I8L0_POPTR	contig02068
	isotig04521	UniRef100_UPI0001984D6D PREDICTED: similar to putative bHLH transcription factor n=1	contig06735
	isotig04548	UniRef100_UPI0001984BB5 PREDICTED: hypothetical protein n=1 Tax=Vitis vinifera	contig00229
	isotig04569	UniRef100_D7TXC5 Whole genome shotgun sequence of line PN40024,	contig02095
	isotig04570	UniRef100_D7TXC5 Whole genome shotgun sequence of line PN40024,	contig02095
	isotig04601	UniRef100_UPI000198326C PREDICTED: hypothetical protein n=1 Tax=Vitis vinifera	contig05090
	isotig04602	UniRef100_UPI000198326C PREDICTED: hypothetical protein n=1 Tax=Vitis vinifera	contig05090
	isotig04620	UniRef100_D7T4L5 Whole genome shotgun sequence of line PN40024,	contig00433
	isotig04643	UniRef100_D7SYE1 Whole genome shotgun sequence of line PN40024,	contig00412
	isotig04644	UniRef100_D7SYE1 Whole genome shotgun sequence of line PN40024,	contig00412
	isotig04651	UniRef100_A5BCD4 Putative uncharacterized protein n=1 Tax=Vitis vinifera	contig02187
	isotig04672	UniRef100_D7TZ55 Whole genome shotgun sequence of line PN40024,	contig00274
	isotig04694	UniRef100_Q01KB2 OSIGBa0135C13.7 protein n=2 Tax=Oryza sativa RepID=Q01KB2_ORYSA	contig02586
	isotig04702	UniRef100_UPI0001984618 PREDICTED: hypothetical protein n=1 Tax=Vitis vinifera	contig00421
	isotig04703	UniRef100_UPI0001984618 PREDICTED: hypothetical protein n=1 Tax=Vitis vinifera	contig00421
	isotig04718	UniRef100_UPI0001985955 PREDICTED: hypothetical protein n=1 Tax=Vitis vinifera	contig00647
	isotig04719	UniRef100_UPI0001985955 PREDICTED: hypothetical protein n=1 Tax=Vitis vinifera	contig00647
	isotig04720	UniRef100_D7SQD1 Whole genome shotgun sequence of line PN40024,	contig01555
	isotig04765	UniRef100_UPI00015C8B4E PREDICTED: hypothetical protein n=1 Tax=Vitis vinifera	contig00094
	isotig04766	UniRef100_UPI00015C8B4E PREDICTED: hypothetical protein n=1 Tax=Vitis vinifera	contig00094
	isotig04769	UniRef100_B9SVV0 Putative uncharacterized protein n=1 Tax=Ricinus communis	contig08968
	isotig04770	UniRef100_B9SVV0 Putative uncharacterized protein n=1 Tax=Ricinus communis	contig08968
	isotig04803	UniRef100_B9GYT1 Predicted protein n=1 Tax=Populus trichocarpa RepID=B9GYT1_POPTR	contig00356
	isotig04804	UniRef100_B9GYT1 Predicted protein n=1 Tax=Populus trichocarpa RepID=B9GYT1_POPTR	contig00356
	isotig04813	UniRef100_B9I494 Predicted protein n=1 Tax=Populus trichocarpa RepID=B9I494_POPTR	contig00783
	isotig04824	UniRef100_D7TC58 Whole genome shotgun sequence of line PN40024,	contig02315
	isotig04825	UniRef100_D7TC58 Whole genome shotgun sequence of line PN40024,	contig02315
	isotig04865	UniRef100_D7TGM0 Whole genome shotgun sequence of line PN40024,	contig04546
	isotig04875	UniRef100_D7TG96 Whole genome shotgun sequence of line PN40024,	contig01498
	isotig04876	UniRef100_D7TG96 Whole genome shotgun sequence of line PN40024,	contig01498
	isotig04889	UniRef100_C5X4T4 Putative uncharacterized protein Sb02g042050 n=1 Tax=Sorghum	contig03835
	isotig04890	UniRef100_C5X4T4 Putative uncharacterized protein Sb02g042050 n=1 Tax=Sorghum	contig03835
	isotig04893	UniRef100_B9SA65 Putative uncharacterized protein n=1 Tax=Ricinus communis	contig10128
	isotig04894	UniRef100_B9SA65 Putative uncharacterized protein n=1 Tax=Ricinus communis	contig10128
	isotig04905	UniRef100_D7TXI0 Whole genome shotgun sequence of line PN40024,	contig02382
	isotig04906	UniRef100_D7TXI0 Whole genome shotgun sequence of line PN40024,	contig02382
	isotig04907	UniRef100_UPI00019855FC PREDICTED: hypothetical protein n=1 Tax=Vitis vinifera	contig00101
	isotig04908	UniRef100_UPI00019855FC PREDICTED: hypothetical protein n=1 Tax=Vitis vinifera	contig00101
	isotig04912	UniRef100_D7TPN7 Whole genome shotgun sequence of line PN40024,	contig04139
	isotig04934	UniRef100_UPI000198450E PREDICTED: hypothetical protein n=1 Tax=Vitis vinifera	contig00220
	isotig04947	UniRef100_Q9LHE6 Genomic DNA, chromosome 3, P1 clone: MZE19 n=3 Tax=Arabidopsis	contig06568
	isotig04953	UniRef100_D7TE80 Whole genome shotgun sequence of line PN40024,	contig01705
	isotig04954	UniRef100_D7TE80 Whole genome shotgun sequence of line PN40024,	contig01705
	isotig04964	UniRef100_UPI00019859A3 PREDICTED: hypothetical protein n=1 Tax=Vitis vinifera	contig03943
	isotig04969	UniRef100_UPI0001985B9A PREDICTED: hypothetical protein n=1 Tax=Vitis vinifera	contig00007
	isotig04987	UniRef100_UPI00019857C9 PREDICTED: hypothetical protein n=1 Tax=Vitis vinifera	contig02438
	isotig04990	UniRef100_UPI00015CE3A5 PREDICTED: hypothetical protein n=1 Tax=Vitis vinifera	contig00162
	isotig05013	UniRef100_UPI00015CBE1F PREDICTED: hypothetical protein n=1 Tax=Vitis vinifera	contig00437
	isotig05014	UniRef100_UPI000187E814 hypothetical protein MPER_07958 n=1 Tax=Moniliophthora perniciosa	contig06375
	isotig05026	UniRef100_D7UA94 Whole genome shotgun sequence of line PN40024,	contig00644
	isotig05027	UniRef100_D7UA94 Whole genome shotgun sequence of line PN40024,	contig00644
	isotig05041	UniRef100_UPI0001984566 PREDICTED: hypothetical protein n=1 Tax=Vitis vinifera	contig00999
	isotig05053	UniRef100_UPI0001985416 PREDICTED: hypothetical protein n=1 Tax=Vitis vinifera	contig02478
	isotig05061	UniRef100_A5B0Z9 Putative uncharacterized protein n=1 Tax=Vitis vinifera	contig02353
	isotig05062	UniRef100_A5B0Z9 Putative uncharacterized protein n=1 Tax=Vitis vinifera	contig02353
	isotig05063	UniRef100_UPI0001985857 PREDICTED: hypothetical protein n=1 Tax=Vitis vinifera	contig02393
	isotig05064	UniRef100_UPI0001985857 PREDICTED: hypothetical protein n=1 Tax=Vitis vinifera	contig02393
	isotig05065	UniRef100_B9SMN0 Putative uncharacterized protein n=1 Tax=Ricinus communis	contig01351
	isotig05069	UniRef100_UPI00015CCA70 PREDICTED: hypothetical protein n=1 Tax=Vitis vinifera	contig02137
	isotig05080	UniRef100_B9H0I1 Predicted protein n=1 Tax=Populus trichocarpa RepID=B9H0I1_POPTR	contig02266
	isotig05091	UniRef100_D7MCD4 Putative uncharacterized protein n=1 Tax=Arabidopsis lyrata subsp.	contig01427
	isotig05092	UniRef100_D7MCD4 Putative uncharacterized protein n=1 Tax=Arabidopsis lyrata subsp.	contig01427
	isotig05096	UniRef100_UPI0001983880 PREDICTED: hypothetical protein n=1 Tax=Vitis vinifera	contig08808
	isotig05099	UniRef100_B9GJW1 Predicted protein n=1 Tax=Populus trichocarpa RepID=B9GJW1_POPTR	contig01037
	isotig05100	UniRef100_B9GJW1 Predicted protein n=1 Tax=Populus trichocarpa RepID=B9GJW1_POPTR	contig01037
	isotig05114	UniRef100_B9HWY0 Predicted protein n=1 Tax=Populus trichocarpa RepID=B9HWY0_POPTR	contig02518
	isotig05121	UniRef100_UPI000198555D PREDICTED: hypothetical protein n=1 Tax=Vitis vinifera	contig03954
	isotig05122	UniRef100_UPI000198555D PREDICTED: hypothetical protein n=1 Tax=Vitis vinifera	contig03954
	isotig05153	UniRef100_B9I7I2 Predicted protein n=1 Tax=Populus trichocarpa RepID=B9I7I2_POPTR	contig02197
	isotig05154	UniRef100_B9I7I2 Predicted protein n=1 Tax=Populus trichocarpa RepID=B9I7I2_POPTR	contig02197
	isotig05172	UniRef100_UPI00019833B5 PREDICTED: hypothetical protein n=1 Tax=Vitis vinifera	contig07954
	isotig05186	UniRef100_UPI0001984543 PREDICTED: hypothetical protein n=1 Tax=Vitis vinifera	contig03303
	isotig05227	UniRef100_UPI0001982EEF PREDICTED: hypothetical protein n=1 Tax=Vitis vinifera	contig06150
	isotig05228	UniRef100_UPI0001982EEF PREDICTED: hypothetical protein n=1 Tax=Vitis vinifera	contig06150
	isotig05229	UniRef100_UPI00015CB479 PREDICTED: hypothetical protein n=1 Tax=Vitis vinifera	contig01031
	isotig05241	UniRef100_B9IGV9 Predicted protein n=1 Tax=Populus trichocarpa RepID=B9IGV9_POPTR	contig08071
	isotig05251	UniRef100_A9PAC6 Predicted protein n=1 Tax=Populus trichocarpa RepID=A9PAC6_POPTR	contig08718
	isotig05252	UniRef100_A9PAC6 Predicted protein n=1 Tax=Populus trichocarpa RepID=A9PAC6_POPTR	contig08718
	isotig05253	UniRef100_UPI0001983DFD PREDICTED: hypothetical protein n=1 Tax=Vitis vinifera	contig08904
	isotig05254	UniRef100_UPI0001983DFD PREDICTED: hypothetical protein n=1 Tax=Vitis vinifera	contig08904
	isotig05263	UniRef100_D7TVG5 Whole genome shotgun sequence of line PN40024,	contig00636
	isotig05264	UniRef100_D7TVG5 Whole genome shotgun sequence of line PN40024,	contig00636
	isotig05265	UniRef100_UPI000198525A PREDICTED: hypothetical protein n=1 Tax=Vitis vinifera	contig03191
	isotig05266	UniRef100_UPI000198525A PREDICTED: hypothetical protein n=1 Tax=Vitis vinifera	contig03191
	isotig05287	UniRef100_B9HRS5 Predicted protein n=1 Tax=Populus trichocarpa RepID=B9HRS5_POPTR	contig00390
	isotig05298	UniRef100_C6T3H4 Putative uncharacterized protein n=1 Tax=Glycine max	contig05921
	isotig05299	UniRef100_C6T3H4 Putative uncharacterized protein n=1 Tax=Glycine max	contig05921
	isotig05338	UniRef100_B9MY09 Predicted protein n=1 Tax=Populus trichocarpa RepID=B9MY09_POPTR	contig03911
	isotig05339	UniRef100_B9MY09 Predicted protein n=1 Tax=Populus trichocarpa RepID=B9MY09_POPTR	contig03911
	isotig05340	UniRef100_UPI0001982F97 PREDICTED: hypothetical protein n=1 Tax=Vitis vinifera	contig04348
	isotig05341	UniRef100_UPI0001982F97 PREDICTED: hypothetical protein n=1 Tax=Vitis vinifera	contig04348
	isotig05344	UniRef100_UPI000198342A PREDICTED: hypothetical protein n=1 Tax=Vitis vinifera	contig06308
	isotig05345	UniRef100_UPI000198342A PREDICTED: hypothetical protein n=1 Tax=Vitis vinifera	contig06308
	isotig05379	UniRef100_UPI0001985687 PREDICTED: hypothetical protein n=1 Tax=Vitis vinifera	contig01362
	isotig05380	UniRef100_UPI0001985687 PREDICTED: hypothetical protein n=1 Tax=Vitis vinifera	contig01362
	isotig05392	UniRef100_B9SRN9 Putative uncharacterized protein n=1 Tax=Ricinus communis	contig00105
	isotig05395	UniRef100_B9I374 Predicted protein n=1 Tax=Populus trichocarpa RepID=B9I374_POPTR	contig01878
	isotig05396	UniRef100_B9I374 Predicted protein n=1 Tax=Populus trichocarpa RepID=B9I374_POPTR	contig01878
	isotig05403	UniRef100_D7SYU4 Whole genome shotgun sequence of line PN40024,	contig02464
	isotig05404	UniRef100_D7SYU4 Whole genome shotgun sequence of line PN40024,	contig02464
	isotig05406	UniRef100_UPI0001982FF0 PREDICTED: hypothetical protein n=1 Tax=Vitis vinifera	contig02499
	isotig05435	UniRef100_B9H5D2 Predicted protein n=1 Tax=Populus trichocarpa RepID=B9H5D2_POPTR	contig02311
	isotig05459	UniRef100_UPI0001984AC8 PREDICTED: hypothetical protein n=1 Tax=Vitis vinifera	contig01994
	isotig05460	UniRef100_UPI0001984AC8 PREDICTED: hypothetical protein n=1 Tax=Vitis vinifera	contig01994
	isotig05472	UniRef100_UPI00015C7DA0 PREDICTED: hypothetical protein n=1 Tax=Vitis vinifera	contig00866
	isotig05478	UniRef100_UPI00015C9C37 PREDICTED: hypothetical protein n=1 Tax=Vitis vinifera	contig03919
	isotig05479	UniRef100_UPI00015C9C37 PREDICTED: hypothetical protein n=1 Tax=Vitis vinifera	contig03919
	isotig05482	UniRef100_D7TP30 Whole genome shotgun sequence of line PN40024,	contig00166
	isotig05483	UniRef100_D7TP30 Whole genome shotgun sequence of line PN40024,	contig00166
	isotig05505	UniRef100_B9RRV5 Putative uncharacterized protein n=1 Tax=Ricinus communis	contig00211
	isotig05512	UniRef100_UPI00015CAD28 PREDICTED: hypothetical protein n=1 Tax=Vitis vinifera	contig01265
	isotig05513	UniRef100_UPI00015CAD28 PREDICTED: hypothetical protein n=1 Tax=Vitis vinifera	contig01265
	isotig05536	UniRef100_B9HYC0 Predicted protein (Fragment) n=1 Tax=Populus trichocarpa	contig05788
	isotig05572	UniRef100_UPI0001985231 PREDICTED: hypothetical protein n=1 Tax=Vitis vinifera	contig02917
	isotig05573	UniRef100_UPI0001985231 PREDICTED: hypothetical protein n=1 Tax=Vitis vinifera	contig02917
	isotig05585	UniRef100_A9P7Y5 Predicted protein n=1 Tax=Populus trichocarpa RepID=A9P7Y5_POPTR	contig00983
	isotig05586	UniRef100_A9P7Y5 Predicted protein n=1 Tax=Populus trichocarpa RepID=A9P7Y5_POPTR	contig00983
	isotig05601	UniRef100_B9IM17 Predicted protein n=1 Tax=Populus trichocarpa RepID=B9IM17_POPTR	contig03237
	isotig05602	UniRef100_B9IM17 Predicted protein n=1 Tax=Populus trichocarpa RepID=B9IM17_POPTR	contig03237
	isotig05603	UniRef100_D7SJA5 Whole genome shotgun sequence of line PN40024,	contig05707
	isotig05604	UniRef100_D7SJA5 Whole genome shotgun sequence of line PN40024,	contig05707
	isotig05622	UniRef100_UPI0001983E5F PREDICTED: hypothetical protein n=1 Tax=Vitis vinifera	contig08388
	isotig05625	UniRef100_D7TFC0 Whole genome shotgun sequence of line PN40024,	contig05837
	isotig05626	UniRef100_D7TFC0 Whole genome shotgun sequence of line PN40024,	contig05837
	isotig05709	UniRef100_UPI00019851BB PREDICTED: hypothetical protein n=1 Tax=Vitis vinifera	contig00321
	isotig05710	UniRef100_UPI00019851BB PREDICTED: hypothetical protein n=1 Tax=Vitis vinifera	contig00321
	isotig05713	UniRef100_D7SXH0 Whole genome shotgun sequence of line PN40024,	contig02394
	isotig05714	UniRef100_D7SXH0 Whole genome shotgun sequence of line PN40024,	contig02394
	isotig05727	UniRef100_D7TII9 Whole genome shotgun sequence of line PN40024,	contig04271
	isotig05728	UniRef100_D7TII9 Whole genome shotgun sequence of line PN40024,	contig04271
	isotig05729	UniRef100_UPI0001985018 PREDICTED: hypothetical protein n=1 Tax=Vitis vinifera	contig01508
	isotig05730	UniRef100_UPI0001985018 PREDICTED: hypothetical protein n=1 Tax=Vitis vinifera	contig01508
	isotig05731	UniRef100_UPI00019851EC PREDICTED: hypothetical protein n=1 Tax=Vitis vinifera	contig03057
	isotig05732	UniRef100_UPI00019851EC PREDICTED: hypothetical protein n=1 Tax=Vitis vinifera	contig03057
	isotig05755	UniRef100_UPI0001982F7D PREDICTED: hypothetical protein n=1 Tax=Vitis vinifera	contig05082
	isotig05779	UniRef100_D7T8V5 Whole genome shotgun sequence of line PN40024,	contig02964
	isotig05800	UniRef100_A9PJL9 Putative uncharacterized protein n=1 Tax=Populus trichocarpa x	contig00519
	isotig05804	UniRef100_UPI0001982955 PREDICTED: hypothetical protein n=1 Tax=Vitis vinifera	contig00231
	isotig05805	UniRef100_UPI0001982955 PREDICTED: hypothetical protein n=1 Tax=Vitis vinifera	contig00231
	isotig05836	UniRef100_B9SX41 Putative uncharacterized protein n=1 Tax=Ricinus communis	contig02971
	isotig05845	UniRef100_UPI0001983DBB PREDICTED: hypothetical protein n=1 Tax=Vitis vinifera	contig04174
	isotig05851	UniRef100_D7TEE8 Whole genome shotgun sequence of line PN40024,	contig03148
	isotig05866	UniRef100_UPI00015C881F PREDICTED: hypothetical protein n=1 Tax=Vitis vinifera	contig00348
	isotig05867	UniRef100_UPI00015C881F PREDICTED: hypothetical protein n=1 Tax=Vitis vinifera	contig00348
	isotig05870	UniRef100_UPI0001982D4E PREDICTED: hypothetical protein isoform 2 n=2 Tax=Vitis vinifera	contig01369
	isotig05871	UniRef100_UPI0001982D4E PREDICTED: hypothetical protein isoform 2 n=2 Tax=Vitis vinifera	contig01369
	isotig05886	UniRef100_UPI0001984E68 PREDICTED: hypothetical protein n=1 Tax=Vitis vinifera	contig00727
	isotig05887	UniRef100_UPI0001984E68 PREDICTED: hypothetical protein n=1 Tax=Vitis vinifera	contig00727
	isotig05906	UniRef100_UPI000198589E PREDICTED: hypothetical protein n=1 Tax=Vitis vinifera	contig00515
	isotig05907	UniRef100_UPI000198589E PREDICTED: hypothetical protein n=1 Tax=Vitis vinifera	contig00515
	isotig05908	UniRef100_D7T9E0 Whole genome shotgun sequence of line PN40024,	contig01313
	isotig05909	UniRef100_D7T9E0 Whole genome shotgun sequence of line PN40024,	contig01313
	isotig05912	UniRef100_D7U0X4 Whole genome shotgun sequence of line PN40024,	contig04257
	isotig05913	UniRef100_D7U0X4 Whole genome shotgun sequence of line PN40024,	contig04257
	isotig05926	UniRef100_D7SR05 Whole genome shotgun sequence of line PN40024,	contig01866
	isotig05936	UniRef100_UPI000198452F PREDICTED: hypothetical protein isoform 3 n=1 Tax=Vitis vinifera	contig00615
	isotig05937	UniRef100_UPI000198452F PREDICTED: hypothetical protein isoform 3 n=1 Tax=Vitis vinifera	contig00615
	isotig05940	UniRef100_UPI00019839BC PREDICTED: hypothetical protein n=1 Tax=Vitis vinifera	contig02289
	isotig05941	UniRef100_UPI00019839BC PREDICTED: hypothetical protein n=1 Tax=Vitis vinifera	contig02289
	isotig06046	UniRef100_UPI00015C9904 PREDICTED: hypothetical protein n=1 Tax=Vitis vinifera	contig01331
	isotig06050	UniRef100_D7U0F4 Whole genome shotgun sequence of line PN40024, scaffold_2.assembly12x	contig03079
	isotig06051	UniRef100_D7U0F4 Whole genome shotgun sequence of line PN40024, scaffold_2.assembly12x	contig03079
	isotig06056	UniRef100_UPI0001984A1C PREDICTED: hypothetical protein n=1 Tax=Vitis vinifera	contig00594
	isotig06057	UniRef100_UPI0001984A1C PREDICTED: hypothetical protein n=1 Tax=Vitis vinifera	contig00594
	isotig06064	UniRef100_UPI00015C9008 PREDICTED: hypothetical protein n=1 Tax=Vitis vinifera	contig01908
	isotig06073	UniRef100_UPI0001984704 PREDICTED: hypothetical protein n=1 Tax=Vitis vinifera	contig01592
	isotig06124	UniRef100_B9T5D9 Putative uncharacterized protein n=1 Tax=Ricinus communis	contig01406
	isotig06136	UniRef100_UPI00015C751C PREDICTED: hypothetical protein n=1 Tax=Vitis vinifera	contig03373
	isotig06184	UniRef100_UPI0001986254 PREDICTED: hypothetical protein n=1 Tax=Vitis vinifera	contig01711
	isotig06200	UniRef100_A5C3B0 Putative uncharacterized protein n=1 Tax=Vitis vinifera	contig01073
	isotig06201	UniRef100_A5C3B0 Putative uncharacterized protein n=1 Tax=Vitis vinifera	contig01073
	isotig06213	UniRef100_Q6Z3X5 Os07g0695800 protein n=1 Tax=Oryza sativa Japonica Group	contig04274
	isotig06228	UniRef100_B9GZ87 Predicted protein n=1 Tax=Populus trichocarpa RepID=B9GZ87_POPTR	contig01774
	isotig06240	UniRef100_D7U205 Whole genome shotgun sequence of line PN40024,	contig09828
	isotig06241	UniRef100_D7U205 Whole genome shotgun sequence of line PN40024,	contig09828
	isotig06242	UniRef100_D7T4P2 Whole genome shotgun sequence of line PN40024,	contig01368
	isotig06253	UniRef100_B9H468 Predicted protein n=1 Tax=Populus trichocarpa RepID=B9H468_POPTR	contig00380
	isotig06254	UniRef100_B9H468 Predicted protein n=1 Tax=Populus trichocarpa RepID=B9H468_POPTR	contig00380
	isotig06279	UniRef100_UPI00015C9772 PREDICTED: hypothetical protein n=1 Tax=Vitis vinifera	contig00606
	isotig06280	UniRef100_UPI00015C9772 PREDICTED: hypothetical protein n=1 Tax=Vitis vinifera	contig00606
	isotig06301	UniRef100_D7U0A8 Whole genome shotgun sequence of line PN40024,	contig02765
	isotig06302	UniRef100_D7U0A8 Whole genome shotgun sequence of line PN40024,	contig02765
	isotig06303	UniRef100_D7SX63 Whole genome shotgun sequence of line PN40024,	contig00225
	isotig06304	UniRef100_D7SX63 Whole genome shotgun sequence of line PN40024,	contig00225
	isotig06307	UniRef100_UPI0001983F3B PREDICTED: hypothetical protein n=1 Tax=Vitis vinifera	contig01179
	isotig06316	UniRef100_UPI0001984B3E PREDICTED: hypothetical protein n=1 Tax=Vitis vinifera	contig04189
	isotig06351	UniRef100_C6TJ80 Putative uncharacterized protein n=1 Tax=Glycine max	contig03580
	isotig06365	UniRef100_Q2HRJ7 Putative uncharacterized protein n=1 Tax=Medicago truncatula	contig00324
	isotig06366	UniRef100_B9GML2 Predicted protein n=1 Tax=Populus trichocarpa RepID=B9GML2_POPTR	contig03551
	isotig06379	UniRef100_B9H8H5 Predicted protein n=1 Tax=Populus trichocarpa RepID=B9H8H5_POPTR	contig01692
	isotig06380	UniRef100_B9H8H5 Predicted protein n=1 Tax=Populus trichocarpa RepID=B9H8H5_POPTR	contig01692
	isotig06385	UniRef100_D7SZI3 Whole genome shotgun sequence of line PN40024,	contig02630
	isotig06386	UniRef100_D7SZI3 Whole genome shotgun sequence of line PN40024,	contig02630
	isotig06390	UniRef100_B1Q4T4 Putative uncharacterized protein n=1 Tax=Bruguiera gymnorhiza	contig11735
	isotig06406	UniRef100_B9IAR1 Predicted protein n=1 Tax=Populus trichocarpa RepID=B9IAR1_POPTR	contig00852
	isotig06407	UniRef100_B9IAR1 Predicted protein n=1 Tax=Populus trichocarpa RepID=B9IAR1_POPTR	contig00628
	isotig06408	UniRef100_UPI0001985BB2 PREDICTED: hypothetical protein n=1 Tax=Vitis vinifera	contig04334
	isotig06409	UniRef100_UPI0001985BB2 PREDICTED: hypothetical protein n=1 Tax=Vitis vinifera	contig04334
	isotig06411	UniRef100_D7U674 Whole genome shotgun sequence of line PN40024,	contig02194
	isotig06412	UniRef100_D7U674 Whole genome shotgun sequence of line PN40024,	contig02194
	isotig06461	UniRef100_UPI0001982A6D PREDICTED: hypothetical protein n=1 Tax=Vitis vinifera	contig01458
	isotig06462	UniRef100_UPI0001982A6D PREDICTED: hypothetical protein n=1 Tax=Vitis vinifera	contig01458
	isotig06463	UniRef100_UPI0001985FF2 PREDICTED: hypothetical protein n=1 Tax=Vitis vinifera	contig01730
	isotig06464	UniRef100_UPI0001985FF2 PREDICTED: hypothetical protein n=1 Tax=Vitis vinifera	contig01730
	isotig06473	UniRef100_D7SX85 Whole genome shotgun sequence of line PN40024,	contig03406
	isotig06474	UniRef100_D7SX85 Whole genome shotgun sequence of line PN40024,	contig03406
	isotig06481	UniRef100_D7TXA9 Whole genome shotgun sequence of line PN40024,	contig00724
	isotig06482	UniRef100_D7TXA9 Whole genome shotgun sequence of line PN40024,	contig00724
	isotig06483	UniRef100_UPI0001983F8A PREDICTED: hypothetical protein n=1 Tax=Vitis vinifera	contig03143
	isotig06484	UniRef100_UPI0001983F8A PREDICTED: hypothetical protein n=1 Tax=Vitis vinifera	contig03143
	isotig06496	UniRef100_B9T6D9 Putative uncharacterized protein n=1 Tax=Ricinus communis	contig07137
	isotig06509	UniRef100_UPI000198629F PREDICTED: hypothetical protein n=1 Tax=Vitis vinifera	contig02918
	isotig06522	UniRef100_UPI0001985B11 PREDICTED: hypothetical protein n=1 Tax=Vitis vinifera	contig04946
	isotig06529	UniRef100_UPI000198475C PREDICTED: hypothetical protein n=1 Tax=Vitis vinifera	contig02598
	isotig06530	UniRef100_UPI000198475C PREDICTED: hypothetical protein n=1 Tax=Vitis vinifera	contig02598
	isotig06543	UniRef100_C6T3F6 Putative uncharacterized protein n=1 Tax=Glycine max	contig05698
	isotig06553	UniRef100_D7TPK4 Whole genome shotgun sequence of line PN40024,	contig00130
	isotig06568	UniRef100_UPI0001985FF1 PREDICTED: hypothetical protein n=1 Tax=Vitis vinifera	contig05454
	isotig06584	UniRef100_UPI0001983B42 PREDICTED: hypothetical protein n=1 Tax=Vitis vinifera	contig02618
	isotig06585	UniRef100_UPI0001983B42 PREDICTED: hypothetical protein n=1 Tax=Vitis vinifera	contig02618
	isotig06608	UniRef100_UPI00015CAA6B PREDICTED: hypothetical protein n=1 Tax=Vitis vinifera	contig01849
	isotig06625	UniRef100_B9IEI0 Predicted protein n=1 Tax=Populus trichocarpa RepID=B9IEI0_POPTR	contig01897
	isotig06626	UniRef100_B9IEI0 Predicted protein n=1 Tax=Populus trichocarpa RepID=B9IEI0_POPTR	contig01897
	isotig06642	UniRef100_UPI00019830BF PREDICTED: hypothetical protein n=1 Tax=Vitis vinifera	contig00253
	isotig06656	UniRef100_UPI000198342A PREDICTED: hypothetical protein n=1 Tax=Vitis vinifera	contig06308
	isotig06685	UniRef100_Q0IRG8 Os11g0637400 protein (Fragment) n=1 Tax=Oryza sativa Japonica Group	contig03605
	isotig06705	UniRef100_UPI0001983A88 PREDICTED: hypothetical protein isoform 1 n=1 Tax=Vitis vinifera	contig03614
	isotig06738	UniRef100_B9I3L5 Predicted protein n=1 Tax=Populus trichocarpa RepID=B9I3L5_POPTR	contig06371
	isotig06752	UniRef100_D7TZR5 Whole genome shotgun sequence of line PN40024, scaffold_2.assembly12x	contig07457
	isotig06756	UniRef100_D7TL78 Whole genome shotgun sequence of line PN40024,	contig00106
	isotig06757	UniRef100_D7TL78 Whole genome shotgun sequence of line PN40024,	contig00106
	isotig06768	UniRef100_D7SV30 Whole genome shotgun sequence of line PN40024,	contig01218
	isotig06855	UniRef100_C6T5U0 Putative uncharacterized protein n=1 Tax=Glycine max	contig04494
	isotig06856	UniRef100_B9HVM6 Predicted protein n=1 Tax=Populus trichocarpa RepID=B9HVM6_POPTR	contig00377
	isotig06860	UniRef100_A5BMV4 Putative uncharacterized protein n=1 Tax=Vitis vinifera	contig05484
	isotig06861	UniRef100_A5BMV4 Putative uncharacterized protein n=1 Tax=Vitis vinifera	contig04049
	isotig06862	UniRef100_D7SNX4 Whole genome shotgun sequence of line PN40024,	contig00082
	isotig06863	UniRef100_D7SNX4 Whole genome shotgun sequence of line PN40024,	contig00082
	isotig06871	UniRef100_B9I2X5 Predicted protein n=1 Tax=Populus trichocarpa RepID=B9I2X5_POPTR	contig06980
	isotig06872	UniRef100_B9I2X5 Predicted protein n=1 Tax=Populus trichocarpa RepID=B9I2X5_POPTR	contig06980
	isotig06879	UniRef100_UPI00015CBFC7 PREDICTED: hypothetical protein n=1 Tax=Vitis vinifera	contig01095
	isotig06880	UniRef100_UPI00015CBFC7 PREDICTED: hypothetical protein n=1 Tax=Vitis vinifera	contig01095
	isotig06897	UniRef100_UPI0001982989 PREDICTED: hypothetical protein n=1 Tax=Vitis vinifera	contig00001
	isotig06900	UniRef100_D7SJA2 Whole genome shotgun sequence of line PN40024,	contig02903
	isotig06914	UniRef100_UPI0001984BA7 PREDICTED: hypothetical protein n=1 Tax=Vitis vinifera	contig01545
	isotig06916	UniRef100_D7TU02 Whole genome shotgun sequence of line PN40024,	contig06081
	isotig06917	UniRef100_D7TU02 Whole genome shotgun sequence of line PN40024,	contig06081
	isotig06919	UniRef100_D7TS43 Whole genome shotgun sequence of line PN40024,	contig07202
	isotig06939	UniRef100_B9S171 Putative uncharacterized protein n=1 Tax=Ricinus communis	contig02678
	isotig06962	UniRef100_UPI00015CA888 PREDICTED: hypothetical protein n=1 Tax=Vitis vinifera	contig05540
	isotig06963	UniRef100_UPI00015CA888 PREDICTED: hypothetical protein n=1 Tax=Vitis vinifera	contig05540
	isotig06983	UniRef100_D7U575 Whole genome shotgun sequence of line PN40024,	contig00629
	isotig06998	UniRef100_UPI00015CA3B0 PREDICTED: hypothetical protein n=1 Tax=Vitis vinifera	contig02051
	isotig06999	UniRef100_UPI00015CA3B0 PREDICTED: hypothetical protein n=1 Tax=Vitis vinifera	contig02051
	isotig07010	UniRef100_UPI0001983A18 PREDICTED: hypothetical protein n=1 Tax=Vitis vinifera	contig08354
	isotig07011	UniRef100_UPI0001983A18 PREDICTED: hypothetical protein n=1 Tax=Vitis vinifera	contig08354
	isotig07027	UniRef100_UPI00019852D3 PREDICTED: hypothetical protein n=1 Tax=Vitis vinifera	contig02989
	isotig07028	UniRef100_UPI00019852D3 PREDICTED: hypothetical protein n=1 Tax=Vitis vinifera	contig02989
	isotig07042	UniRef100_C6TG26 Putative uncharacterized protein n=1 Tax=Glycine max	contig01743
	isotig07099	UniRef100_D7UAH1 Whole genome shotgun sequence of line PN40024,	contig00176
	isotig07100	UniRef100_D7UAH1 Whole genome shotgun sequence of line PN40024,	contig00176
	isotig07102	UniRef100_D7THI4 Whole genome shotgun sequence of line PN40024,	contig01103
	isotig07120	UniRef100_D7LNW4 Putative uncharacterized protein n=1 Tax=Arabidopsis lyrata subsp.	contig07205
	isotig07121	UniRef100_D7LNW4 Putative uncharacterized protein n=1 Tax=Arabidopsis lyrata subsp.	contig07205
	isotig07167	UniRef100_UPI0001982F78 PREDICTED: hypothetical protein n=1 Tax=Vitis vinifera	contig00622
	isotig07168	UniRef100_UPI0001982F78 PREDICTED: hypothetical protein n=1 Tax=Vitis vinifera	contig00622
	isotig07211	UniRef100_D7TY72 Whole genome shotgun sequence of line PN40024,	contig02199
	isotig07244	UniRef100_UPI000198486E PREDICTED: hypothetical protein n=1 Tax=Vitis vinifera	contig02686
	isotig07275	UniRef100_B9RD21 Putative uncharacterized protein n=1 Tax=Ricinus communis	contig01286
	isotig07276	UniRef100_B9RD21 Putative uncharacterized protein n=1 Tax=Ricinus communis	contig01286
	isotig07278	UniRef100_UPI0001982CD7 PREDICTED: similar to protein synthesis initiation factor-like n=1	contig03012
	isotig07279	UniRef100_B9HHB2 Predicted protein n=1 Tax=Populus trichocarpa RepID=B9HHB2_POPTR	contig00961
	isotig07282	UniRef100_C6SY13 Putative uncharacterized protein n=1 Tax=Glycine max	contig03413
	isotig07283	UniRef100_C6SY13 Putative uncharacterized protein n=1 Tax=Glycine max	contig03413
	isotig07294	UniRef100_UPI0001984FF5 PREDICTED: hypothetical protein n=1 Tax=Vitis vinifera	contig00967
	isotig07295	UniRef100_UPI0001984FF5 PREDICTED: hypothetical protein n=1 Tax=Vitis vinifera	contig00967
	isotig07307	UniRef100_UPI00015CAE1F PREDICTED: hypothetical protein n=1 Tax=Vitis vinifera	contig00241
	isotig07308	UniRef100_UPI00015CAE1F PREDICTED: hypothetical protein n=1 Tax=Vitis vinifera	contig00241
	isotig07311	UniRef100_B9RME4 Putative uncharacterized protein n=1 Tax=Ricinus communis	contig09593
	isotig07312	UniRef100_B9RME4 Putative uncharacterized protein n=1 Tax=Ricinus communis	contig09593
	isotig07324	UniRef100_B9SQT1 Ribonucleoprotein, chloroplast, putative n=1 Tax=Ricinus communis	contig02747
	isotig07325	UniRef100_B9SQT1 Ribonucleoprotein, chloroplast, putative n=1 Tax=Ricinus communis	contig02747
	isotig07335	UniRef100_A5BVG0 Putative uncharacterized protein n=1 Tax=Vitis vinifera	contig02919
	isotig07336	UniRef100_A5BVG0 Putative uncharacterized protein n=1 Tax=Vitis vinifera	contig02919
	isotig07354	UniRef100_UPI00015C7857 PREDICTED: hypothetical protein n=1 Tax=Vitis vinifera	contig01828
	isotig07355	UniRef100_UPI00015C7857 PREDICTED: hypothetical protein n=1 Tax=Vitis vinifera	contig01828
	isotig07384	UniRef100_B9MVW2 Predicted protein n=1 Tax=Populus trichocarpa RepID=B9MVW2_POPTR	contig08566
	isotig07385	UniRef100_B9MVW2 Predicted protein n=1 Tax=Populus trichocarpa RepID=B9MVW2_POPTR	contig08566
	isotig07398	UniRef100_B9N5G7 Predicted protein n=1 Tax=Populus trichocarpa RepID=B9N5G7_POPTR	contig01161
	isotig07403	UniRef100_B9SPF6 Putative uncharacterized protein n=1 Tax=Ricinus communis	contig00103
	isotig07404	UniRef100_B9SPF6 Putative uncharacterized protein n=1 Tax=Ricinus communis	contig00103
	isotig07414	UniRef100_A5BHH4 Putative uncharacterized protein n=1 Tax=Vitis vinifera	contig05736
	isotig07415	UniRef100_A5BHH4 Putative uncharacterized protein n=1 Tax=Vitis vinifera	contig05736
	isotig07426	UniRef100_UPI0001983392 PREDICTED: hypothetical protein n=1 Tax=Vitis vinifera	contig01316
	isotig07427	UniRef100_UPI0001983392 PREDICTED: hypothetical protein n=1 Tax=Vitis vinifera	contig01316
	contig18725	UniRef100_UPI00019837C0 PREDICTED: hypothetical protein n=1 Tax=Vitis vinifera	contig06031
	isotig07446	UniRef100_B9H861 Predicted protein n=1 Tax=Populus trichocarpa RepID=B9H861_POPTR	contig05420
	isotig07447	UniRef100_B9H861 Predicted protein n=1 Tax=Populus trichocarpa RepID=B9H861_POPTR	contig05420
	isotig07478	UniRef100_UPI00015CD8C6 PREDICTED: hypothetical protein isoform 1 n=1 Tax=Vitis vinifera	contig02719
	isotig07479	UniRef100_UPI00015CD8C6 PREDICTED: hypothetical protein isoform 1 n=1 Tax=Vitis vinifera	contig02719
	isotig07489	UniRef100_B9I4M2 Predicted protein n=1 Tax=Populus trichocarpa RepID=B9I4M2_POPTR	contig02222
	isotig07490	UniRef100_B9I4M2 Predicted protein n=1 Tax=Populus trichocarpa RepID=B9I4M2_POPTR	contig02222
	isotig07533	UniRef100_C6TAN6 Putative uncharacterized protein n=1 Tax=Glycine max	contig01797
	isotig07534	UniRef100_C6TAN6 Putative uncharacterized protein n=1 Tax=Glycine max	contig01797
	isotig07540	UniRef100_UPI00019840E0 PREDICTED: hypothetical protein n=1 Tax=Vitis vinifera	contig01466
	isotig07541	UniRef100_UPI00019840E0 PREDICTED: hypothetical protein n=1 Tax=Vitis vinifera	contig01466
	isotig07542	UniRef100_D7SML6 Whole genome shotgun sequence of line PN40024,	contig00608
	isotig07543	UniRef100_D7SML6 Whole genome shotgun sequence of line PN40024,	contig00608
	isotig07544	UniRef100_UPI00015C7F2F PREDICTED: hypothetical protein n=1 Tax=Vitis vinifera	contig02198
	isotig07545	UniRef100_UPI00015C7F2F PREDICTED: hypothetical protein n=1 Tax=Vitis vinifera	contig02198
	isotig07571	UniRef100_UPI0001984288 PREDICTED: hypothetical protein n=1 Tax=Vitis vinifera	contig00871
	isotig07572	UniRef100_UPI0001984288 PREDICTED: hypothetical protein n=1 Tax=Vitis vinifera	contig00871
	isotig07607	UniRef100_D7T8G1 Whole genome shotgun sequence of line PN40024,	contig08608
	isotig07609	UniRef100_C6JSC2 Putative uncharacterized protein Sb0285s002020 (Fragment) n=1	contig06380
	isotig07629	UniRef100_A5BHT3 Putative uncharacterized protein n=1 Tax=Vitis vinifera	contig02514
	isotig07630	UniRef100_A5BHT3 Putative uncharacterized protein n=1 Tax=Vitis vinifera	contig02514
	isotig07681	UniRef100_UPI0001982D2E PREDICTED: hypothetical protein n=1 Tax=Vitis vinifera	contig00425
	isotig07698	UniRef100_C1NAN1 Predicted protein (Fragment) n=2 Tax=Viridiplantae	contig06183
	isotig07718	UniRef100_UPI0001984D08 PREDICTED: hypothetical protein n=1 Tax=Vitis vinifera	contig00343
	isotig07733	UniRef100_D7SVR3 Whole genome shotgun sequence of line PN40024,	contig03660
	isotig07737	UniRef100_B9RZS4 Putative uncharacterized protein n=1 Tax=Ricinus communis	contig07844
	isotig07774	UniRef100_UPI0001984DC0 PREDICTED: hypothetical protein n=1 Tax=Vitis vinifera	contig06562
	isotig07834	UniRef100_C6TMW4 Putative uncharacterized protein n=1 Tax=Glycine max	contig09894
	isotig07837	UniRef100_D7TGL8 Whole genome shotgun sequence of line PN40024,	contig05369
	isotig07852	UniRef100_UPI00015CB344 PREDICTED: hypothetical protein n=1 Tax=Vitis vinifera	contig01029
	isotig07860	UniRef100_UPI0001984132 PREDICTED: hypothetical protein n=1 Tax=Vitis vinifera	contig06496
	isotig07872	UniRef100_UPI0001983B6D PREDICTED: hypothetical protein n=1 Tax=Vitis vinifera	contig00859
	isotig07882	UniRef100_UPI00015CC3EC PREDICTED: hypothetical protein n=1 Tax=Vitis vinifera	contig00639
	isotig07895	UniRef100_C1NAN1 Predicted protein (Fragment) n=2 Tax=Viridiplantae	contig06183
	isotig07908	UniRef100_UPI0001982DB9 PREDICTED: hypothetical protein n=1 Tax=Vitis vinifera	contig00557
	isotig07938	UniRef100_B9H3L4 Predicted protein (Fragment) n=1 Tax=Populus trichocarpa	contig00237
	isotig07945	UniRef100_D7T6Q3 Whole genome shotgun sequence of line PN40024,	contig03555
	isotig07950	UniRef100_B9HIM5 Predicted protein n=1 Tax=Populus trichocarpa RepID=B9HIM5_POPTR	contig03015
	isotig07953	UniRef100_UPI00015C766F PREDICTED: hypothetical protein n=1 Tax=Vitis vinifera	contig00169
	isotig07954	UniRef100_UPI00019858A6 PREDICTED: hypothetical protein n=1 Tax=Vitis vinifera	contig00884
	isotig07955	UniRef100_B9IJ59 Predicted protein (Fragment) n=1 Tax=Populus trichocarpa	contig00843
	isotig07958	UniRef100_B9H462 Predicted protein n=1 Tax=Populus trichocarpa RepID=B9H462_POPTR	contig01304
	isotig07959	UniRef100_B9N3N2 Predicted protein n=1 Tax=Populus trichocarpa RepID=B9N3N2_POPTR	contig04675
	isotig07962	UniRef100_D7TQJ1 Whole genome shotgun sequence of line PN40024,	contig01381
	isotig07968	UniRef100_B9I388 Predicted protein n=1 Tax=Populus trichocarpa RepID=B9I388_POPTR	contig03117
	isotig07973	UniRef100_UPI000198399D PREDICTED: hypothetical protein n=1 Tax=Vitis vinifera	contig00655
	isotig07994	UniRef100_UPI00015CB289 PREDICTED: hypothetical protein n=1 Tax=Vitis vinifera	contig03135
	isotig08006	UniRef100_UPI0001982A5F PREDICTED: hypothetical protein n=1 Tax=Vitis vinifera	contig00885
	isotig08018	UniRef100_B9GIV5 Predicted protein n=1 Tax=Populus trichocarpa RepID=B9GIV5_POPTR	contig05872
	isotig08020	UniRef100_D7SJW4 Whole genome shotgun sequence of line PN40024, scaffold_4.assembly12x	contig01916
	isotig08022	UniRef100_D7T6S4 Whole genome shotgun sequence of line PN40024,	contig00941
	isotig08037	UniRef100_UPI0001985313 PREDICTED: hypothetical protein n=1 Tax=Vitis vinifera	contig02876
	isotig08061	UniRef100_D7SW88 Whole genome shotgun sequence of line PN40024,	contig00958
	isotig08087	UniRef100_C5WRP0 Putative uncharacterized protein Sb01g041820 n=1 Tax=Sorghum	contig02242
	isotig08094	UniRef100_D7TQE5 Whole genome shotgun sequence of line PN40024,	contig03248
	isotig08096	UniRef100_D7U1I3 Whole genome shotgun sequence of line PN40024,	contig02202
	isotig08102	UniRef100_B9HZA0 Predicted protein (Fragment) n=1 Tax=Populus trichocarpa	contig01875
	isotig08105	UniRef100_UPI000198563E PREDICTED: hypothetical protein n=1 Tax=Vitis vinifera	contig03211
	isotig08113	UniRef100_A9P9G8 Putative uncharacterized protein n=1 Tax=Populus trichocarpa	contig00296
	isotig08119	UniRef100_UPI00019843AA PREDICTED: hypothetical protein n=1 Tax=Vitis vinifera	contig03299
	isotig08147	UniRef100_UPI000198491B PREDICTED: hypothetical protein n=1 Tax=Vitis vinifera	contig01195
	isotig08152	UniRef100_UPI0001983A36 PREDICTED: hypothetical protein n=1 Tax=Vitis vinifera	contig02218
	isotig08168	UniRef100_D7UBS6 Whole genome shotgun sequence of line PN40024,	contig00308
	isotig08170	UniRef100_D7SIG7 Whole genome shotgun sequence of line PN40024,	contig08313
	isotig08195	UniRef100_UPI000198336F PREDICTED: hypothetical protein n=1 Tax=Vitis vinifera	contig03908
	isotig08207	UniRef100_UPI0001985762 PREDICTED: hypothetical protein n=1 Tax=Vitis vinifera	contig01632
	isotig08216	UniRef100_C6TKK6 Putative uncharacterized protein n=1 Tax=Glycine max	contig04252
	isotig08218	UniRef100_D7SW76 Whole genome shotgun sequence of line PN40024,	contig01156
	isotig08222	UniRef100_D7SHC4 Whole genome shotgun sequence of line PN40024,	contig01057
	isotig08223	UniRef100_UPI0001984AA4 PREDICTED: hypothetical protein n=1 Tax=Vitis vinifera	contig05208
	isotig08233	UniRef100_UPI000198431F PREDICTED: hypothetical protein n=1 Tax=Vitis vinifera	contig03493
	isotig08244	UniRef100_D7UC62 Whole genome shotgun sequence of line PN40024,	contig02508
	isotig08260	UniRef100_D7TB29 Whole genome shotgun sequence of line PN40024,	contig00992
	isotig08265	UniRef100_Q6Z8E0 Os02g0699600 protein n=3 Tax=Oryza sativa RepID=Q6Z8E0_ORYSJ	contig02411
	isotig08290	UniRef100_B9HUF5 Predicted protein n=1 Tax=Populus trichocarpa RepID=B9HUF5_POPTR	contig02681
	isotig08302	UniRef100_UPI0001982E52 PREDICTED: hypothetical protein n=1 Tax=Vitis vinifera	contig02660
	isotig08317	UniRef100_B9GQP0 Predicted protein n=1 Tax=Populus trichocarpa RepID=B9GQP0_POPTR	contig03977
	isotig08326	UniRef100_B9H6U6 Predicted protein n=1 Tax=Populus trichocarpa RepID=B9H6U6_POPTR	contig00257
	isotig08331	UniRef100_B9GNL0 Predicted protein n=1 Tax=Populus trichocarpa RepID=B9GNL0_POPTR	contig00020
	isotig08337	UniRef100_UPI0001984F11 PREDICTED: hypothetical protein n=1 Tax=Vitis vinifera	contig00575
	isotig08352	UniRef100_Q9C711 At1g66510/F28G11_5 n=2 Tax=Arabidopsis thaliana RepID=Q9C711_ARATH	contig09081
	isotig08353	UniRef100_UPI0001984519 PREDICTED: hypothetical protein n=1 Tax=Vitis vinifera	contig01949
	isotig08355	UniRef100_UPI0001983E2B PREDICTED: hypothetical protein n=1 Tax=Vitis vinifera	contig04356
	isotig08374	UniRef100_UPI0001985126 PREDICTED: hypothetical protein n=1 Tax=Vitis vinifera	contig00221
	isotig08377	UniRef100_UPI00015C7A09 PREDICTED: hypothetical protein n=1 Tax=Vitis vinifera	contig01622
	isotig08381	UniRef100_C6SVF4 Putative uncharacterized protein n=1 Tax=Glycine max	contig04163
	isotig08387	UniRef100_C6TH54 Putative uncharacterized protein n=1 Tax=Glycine max	contig03278
	isotig08398	UniRef100_D7U4R9 Whole genome shotgun sequence of line PN40024,	contig02039
	isotig08400	UniRef100_D7SNS5 Whole genome shotgun sequence of line PN40024,	contig00933
	isotig08404	UniRef100_D7UDV0 Whole genome shotgun sequence of line PN40024,	contig04387
	isotig08411	UniRef100_UPI00019855D1 PREDICTED: hypothetical protein n=1 Tax=Vitis vinifera	contig00775
	isotig08463	UniRef100_B9HAV7 Predicted protein n=1 Tax=Populus trichocarpa RepID=B9HAV7_POPTR	contig02796
	isotig08474	UniRef100_B9HXS9 Predicted protein n=1 Tax=Populus trichocarpa RepID=B9HXS9_POPTR	contig04588
	isotig08522	UniRef100_D7TFL2 Whole genome shotgun sequence of line PN40024,	contig02725
	isotig08523	UniRef100_D7T9G8 Whole genome shotgun sequence of line PN40024,	contig01787
	isotig08556	UniRef100_UPI00019847E2 PREDICTED: hypothetical protein n=1 Tax=Vitis vinifera	contig01034
	isotig08561	UniRef100_D7U674 Whole genome shotgun sequence of line PN40024,	contig02194
	isotig08563	UniRef100_C1NAN1 Predicted protein (Fragment) n=2 Tax=Viridiplantae	contig06183
	isotig08564	UniRef100_B9GUL1 Predicted protein n=1 Tax=Populus trichocarpa RepID=B9GUL1_POPTR	contig00068
	isotig08570	UniRef100_A8JJG4 Predicted protein n=1 Tax=Chlamydomonas reinhardtii	contig09645
	isotig08578	UniRef100_D7SIB2 Whole genome shotgun sequence of line PN40024, scaffold_0.assembly12x	contig00904
	isotig08584	UniRef100_C6JSC2 Putative uncharacterized protein Sb0285s002020 (Fragment) n=1	contig06380
	isotig08585	UniRef100_Q3BAI1 Putative uncharacterized protein rps12 n=1 Tax=Phalaenopsis	contig08416
	isotig08593	UniRef100_UPI000198301E PREDICTED: hypothetical protein n=1 Tax=Vitis vinifera	contig01134
	isotig08596	UniRef100_D7TN44 Whole genome shotgun sequence of line PN40024,	contig08021
	isotig08611	UniRef100_UPI00015CC272 PREDICTED: hypothetical protein n=1 Tax=Vitis vinifera	contig03224
	isotig08624	UniRef100_UPI0001982D6E PREDICTED: hypothetical protein n=1 Tax=Vitis vinifera	contig07087
	isotig08646	UniRef100_UPI00019854A9 PREDICTED: hypothetical protein n=1 Tax=Vitis vinifera	contig01989
	isotig08660	UniRef100_UPI00019837E4 PREDICTED: hypothetical protein n=1 Tax=Vitis vinifera	contig00269
	isotig08663	UniRef100_UPI00019834CA PREDICTED: hypothetical protein n=1 Tax=Vitis vinifera	contig00630
	isotig08673	UniRef100_UPI0001985B11 PREDICTED: hypothetical protein n=1 Tax=Vitis vinifera	contig00375
	isotig08709	UniRef100_B9HLF5 Predicted protein n=1 Tax=Populus trichocarpa RepID=B9HLF5_POPTR	contig02762
	isotig08715	UniRef100_C6T9B7 Putative uncharacterized protein n=1 Tax=Glycine max	contig01920
	isotig08737	UniRef100_UPI00015CE13D PREDICTED: hypothetical protein n=1 Tax=Vitis vinifera	contig00683
	isotig08743	UniRef100_D7UD55 Whole genome shotgun sequence of line PN40024,	contig02050
	isotig08749	UniRef100_C6SZ88 Putative uncharacterized protein n=1 Tax=Glycine max	contig01191
	isotig08753	UniRef100_B9HI47 Predicted protein n=1 Tax=Populus trichocarpa RepID=B9HI47_POPTR	contig00499
	isotig08756	UniRef100_B9SRY6 Putative uncharacterized protein n=1 Tax=Ricinus communis	contig03852
	isotig08778	UniRef100_B9H3C5 Predicted protein n=1 Tax=Populus trichocarpa RepID=B9H3C5_POPTR	contig06299
	isotig08792	UniRef100_UPI00015C989C PREDICTED: hypothetical protein n=1 Tax=Vitis vinifera	contig00174
	isotig08831	UniRef100_D7U503 Whole genome shotgun sequence of line PN40024,	contig03024
	isotig08834	UniRef100_UPI0001983068 PREDICTED: hypothetical protein n=1 Tax=Vitis vinifera	contig00247
	isotig08860	UniRef100_B9HLX0 Predicted protein n=1 Tax=Populus trichocarpa RepID=B9HLX0_POPTR	contig01733
	isotig08862	UniRef100_D7THT1 Whole genome shotgun sequence of line PN40024, scaffold_7.assembly12x	contig00042
	isotig08863	UniRef100_A5CA72 Putative uncharacterized protein n=1 Tax=Vitis vinifera	contig01751
	isotig08874	UniRef100_A5C2H3 Putative uncharacterized protein n=1 Tax=Vitis vinifera	contig06066
	isotig08911	UniRef100_D7TIB3 Whole genome shotgun sequence of line PN40024, scaffold_7.assembly12x	contig01344
	isotig08922	UniRef100_C6TIT1 Putative uncharacterized protein n=1 Tax=Glycine max	contig02498
	isotig08930	UniRef100_B9IDL9 Predicted protein n=1 Tax=Populus trichocarpa RepID=B9IDL9_POPTR	contig04052
	isotig08950	UniRef100_D7TIU1 Whole genome shotgun sequence of line PN40024,	contig02033
	isotig08984	UniRef100_B9IJJ9 Predicted protein n=1 Tax=Populus trichocarpa RepID=B9IJJ9_POPTR	contig02160
	isotig08993	UniRef100_D7TPP6 Whole genome shotgun sequence of line PN40024,	contig01447
	isotig09030	UniRef100_C6TL20 Putative uncharacterized protein n=1 Tax=Glycine max	contig00385
	isotig09045	UniRef100_B9N327 Predicted protein n=1 Tax=Populus trichocarpa RepID=B9N327_POPTR	contig00158
	isotig09068	UniRef100_B9IQP7 Predicted protein n=1 Tax=Populus trichocarpa RepID=B9IQP7_POPTR	contig03077
	isotig09077	UniRef100_D7TJ66 Whole genome shotgun sequence of line PN40024, scaffold_7.assembly12x	contig00413
	isotig09105	UniRef100_UPI00019860E6 PREDICTED: hypothetical protein n=1 Tax=Vitis vinifera	contig02064
	isotig09127	UniRef100_D7TZU9 Whole genome shotgun sequence of line PN40024, scaffold_2.assembly12x	contig01339
	isotig09136	UniRef100_UPI0001982CAD PREDICTED: hypothetical protein n=1 Tax=Vitis vinifera	contig01407
	isotig09147	UniRef100_UPI0001982BAF PREDICTED: hypothetical protein n=1 Tax=Vitis vinifera	contig01690
	isotig09148	UniRef100_B9RZY4 Putative uncharacterized protein n=1 Tax=Ricinus communis	contig06842
	isotig09160	UniRef100_C6SYA9 Putative uncharacterized protein n=1 Tax=Glycine max	contig08395
	isotig09162	UniRef100_D7TR61 Whole genome shotgun sequence of line PN40024,	contig06010
	isotig09182	UniRef100_B9I7I2 Predicted protein n=1 Tax=Populus trichocarpa RepID=B9I7I2_POPTR	contig05101
	isotig09203	UniRef100_UPI00019847E2 PREDICTED: hypothetical protein n=1 Tax=Vitis vinifera	contig01034
	isotig09235	UniRef100_D7T7Y2 Whole genome shotgun sequence of line PN40024,	contig00581
	isotig09266	UniRef100_D7TUD5 Whole genome shotgun sequence of line PN40024,	contig03141
	isotig09275	UniRef100_UPI0001984482 PREDICTED: hypothetical protein isoform 1 n=1 Tax=Vitis vinifera	contig00344
	isotig09289	UniRef100_UPI0001986394 PREDICTED: hypothetical protein n=1 Tax=Vitis vinifera	contig03245
	isotig09294	UniRef100_UPI0001985B44 PREDICTED: hypothetical protein n=1 Tax=Vitis vinifera	contig00535
	isotig09312	UniRef100_B9INZ8 Predicted protein (Fragment) n=1 Tax=Populus trichocarpa	contig01433
	isotig09326	UniRef100_UPI00015CAC88 PREDICTED: hypothetical protein n=1 Tax=Vitis vinifera	contig00347
	isotig09387	UniRef100_UPI00015C90A9 PREDICTED: hypothetical protein n=1 Tax=Vitis vinifera	contig00486
	isotig09393	UniRef100_B9IAL5 Predicted protein (Fragment) n=1 Tax=Populus trichocarpa	contig04039
	isotig09415	UniRef100_B9I688 Predicted protein (Fragment) n=1 Tax=Populus trichocarpa	contig03611
	isotig09430	UniRef100_UPI0001985E0D PREDICTED: hypothetical protein n=1 Tax=Vitis vinifera	contig01739
	isotig09436	UniRef100_A9RGR1 Predicted protein n=1 Tax=Physcomitrella patens subsp. patens	contig02931
	isotig09441	UniRef100_A5C8Q8 Putative uncharacterized protein n=1 Tax=Vitis vinifera	contig05643
	isotig09451	UniRef100_B9SRR6 Putative uncharacterized protein n=1 Tax=Ricinus communis	contig01043
	isotig09459	UniRef100_UPI0001984B17 PREDICTED: similar to ABC transporter family protein n=1 Tax=Vitis	contig02752
	isotig09471	UniRef100_UPI0001983F65 PREDICTED: hypothetical protein n=1 Tax=Vitis vinifera	contig01069
	isotig09478	UniRef100_D7U7S8 Whole genome shotgun sequence of line PN40024,	contig00450
	isotig09496	UniRef100_B9HLN3 Predicted protein n=1 Tax=Populus trichocarpa RepID=B9HLN3_POPTR	contig08259
	isotig09514	UniRef100_UPI00015C74FD PREDICTED: hypothetical protein n=1 Tax=Vitis vinifera	contig02012
	isotig09515	UniRef100_D7T7W0 Whole genome shotgun sequence of line PN40024,	contig04737
	isotig09526	UniRef100_B9RLM1 Putative uncharacterized protein n=1 Tax=Ricinus communis	contig02915
	isotig09537	UniRef100_D7T693 Whole genome shotgun sequence of line PN40024,	contig03394
	isotig09545	UniRef100_UPI0001983E06 PREDICTED: hypothetical protein n=1 Tax=Vitis vinifera	contig00849
	isotig09546	UniRef100_D7TUX3 Whole genome shotgun sequence of line PN40024,	contig01488
	isotig09604	UniRef100_UPI0001983D06 PREDICTED: hypothetical protein n=1 Tax=Vitis vinifera	contig00551
	isotig09607	UniRef100_B9S545 Putative uncharacterized protein n=1 Tax=Ricinus communis	contig00786
	isotig09618	UniRef100_D7UDF2 Whole genome shotgun sequence of line PN40024,	contig08402
	isotig09625	UniRef100_B9STI8 Putative uncharacterized protein n=1 Tax=Ricinus communis	contig03574
	isotig09628	UniRef100_D7UAH1 Whole genome shotgun sequence of line PN40024,	contig00176
	isotig09641	UniRef100_D7SJ83 Whole genome shotgun sequence of line PN40024,	contig04522
	isotig09654	UniRef100_D7U9F8 Whole genome shotgun sequence of line PN40024,	contig01333
	isotig09683	UniRef100_B9GIM8 Predicted protein n=1 Tax=Populus trichocarpa RepID=B9GIM8_POPTR	contig05919
	isotig09694	UniRef100_B9GZ25 Predicted protein n=1 Tax=Populus trichocarpa RepID=B9GZ25_POPTR	contig00542
	isotig09695	UniRef100_UPI00015C93AC PREDICTED: hypothetical protein n=1 Tax=Vitis vinifera	contig03476
	isotig09704	UniRef100_A9PHL6 Predicted protein n=1 Tax=Populus trichocarpa RepID=A9PHL6_POPTR	contig03842
	isotig09710	UniRef100_UPI00015CA298 PREDICTED: hypothetical protein n=1 Tax=Vitis vinifera	contig01305
	isotig09755	UniRef100_D7U104 Whole genome shotgun sequence of line PN40024,	contig08291
	isotig09761	UniRef100_B9RTN8 Putative uncharacterized protein n=1 Tax=Ricinus communis	contig01628
	isotig09762	UniRef100_B9N1L4 Predicted protein n=1 Tax=Populus trichocarpa RepID=B9N1L4_POPTR	contig02592
	isotig09772	UniRef100_B9GRK6 Predicted protein n=1 Tax=Populus trichocarpa RepID=B9GRK6_POPTR	contig00456
	isotig09781	UniRef100_B9H4A8 Predicted protein n=1 Tax=Populus trichocarpa RepID=B9H4A8_POPTR	contig00030
	isotig09783	UniRef100_D7TLW0 Whole genome shotgun sequence of line PN40024,	contig03327
	isotig09797	UniRef100_D7TKG3 Whole genome shotgun sequence of line PN40024, scaffold_3.assembly12x	contig02350
	isotig09833	UniRef100_UPI0001986278 PREDICTED: hypothetical protein n=1 Tax=Vitis vinifera	contig00140
	isotig09904	UniRef100_B9H159 Predicted protein n=1 Tax=Populus trichocarpa RepID=B9H159_POPTR	contig07359
	isotig09909	UniRef100_B7FJE9 Putative uncharacterized protein n=1 Tax=Medicago truncatula	contig01132
	isotig09918	UniRef100_B9S4L8 Putative uncharacterized protein n=1 Tax=Ricinus communis	contig01493
	isotig09925	UniRef100_D7SR92 Whole genome shotgun sequence of line PN40024,	contig04814
	isotig09965	UniRef100_Q8RW90 At1g12050/F12F1_8 n=1 Tax=Arabidopsis thaliana RepID=Q8RW90_ARATH	contig02173
	isotig09971	UniRef100_B9NBW5 Predicted protein n=1 Tax=Populus trichocarpa RepID=B9NBW5_POPTR	contig02997
	isotig09977	UniRef100_B9S372 Putative uncharacterized protein n=1 Tax=Ricinus communis	contig08831
	isotig09978	UniRef100_A5BXH1 Putative uncharacterized protein n=1 Tax=Vitis vinifera	contig01093
	isotig10013	UniRef100_UPI0001983695 PREDICTED: hypothetical protein n=1 Tax=Vitis vinifera	contig00610
	isotig10024	UniRef100_UPI00015C7CC5 PREDICTED: hypothetical protein n=1 Tax=Vitis vinifera	contig08280
	isotig10034	UniRef100_B9RQ72 Putative uncharacterized protein n=1 Tax=Ricinus communis	contig00019
	isotig10051	UniRef100_D7T1F5 Whole genome shotgun sequence of line PN40024,	contig05060
	isotig10054	UniRef100_D7TVR6 Whole genome shotgun sequence of line PN40024,	contig02857
	isotig10064	UniRef100_UPI0001984422 PREDICTED: hypothetical protein n=1 Tax=Vitis vinifera	contig00352
	isotig10069	UniRef100_UPI00015C9E79 PREDICTED: hypothetical protein n=1 Tax=Vitis vinifera	contig00837
	isotig10071	UniRef100_D7T3J3 Whole genome shotgun sequence of line PN40024,	contig00500
	isotig10075	UniRef100_UPI0001983191 PREDICTED: hypothetical protein n=1 Tax=Vitis vinifera	contig05810
	isotig10084	UniRef100_D7T2M7 Whole genome shotgun sequence of line PN40024,	contig06272
	isotig10100	UniRef100_C6T838 Putative uncharacterized protein n=1 Tax=Glycine max	contig04254
	isotig10120	UniRef100_UPI0001983AD0 PREDICTED: hypothetical protein n=1 Tax=Vitis vinifera	contig01587
	isotig10121	UniRef100_B9HWU8 Predicted protein n=1 Tax=Populus trichocarpa RepID=B9HWU8_POPTR	contig04220
	isotig10124	UniRef100_UPI00019850DB PREDICTED: hypothetical protein n=1 Tax=Vitis vinifera	contig01663
	isotig10211	UniRef100_B9T0A2 Putative uncharacterized protein n=1 Tax=Ricinus communis	contig01983
	isotig10237	UniRef100_A5AP27 Putative uncharacterized protein n=1 Tax=Vitis vinifera	contig01553
	isotig10256	UniRef100_D7T9G4 Whole genome shotgun sequence of line PN40024,	contig00417
	isotig10261	UniRef100_C6TJJ5 Putative uncharacterized protein n=1 Tax=Glycine max	contig04296
	isotig10263	UniRef100_B9GEP6 Predicted protein n=1 Tax=Populus trichocarpa RepID=B9GEP6_POPTR	contig02627
	isotig10268	UniRef100_UPI00015CDD00 PREDICTED: hypothetical protein n=1 Tax=Vitis vinifera	contig00005
	isotig10307	UniRef100_UPI000198399C PREDICTED: hypothetical protein n=1 Tax=Vitis vinifera	contig00110
	isotig10309	UniRef100_D7TFK4 Whole genome shotgun sequence of line PN40024,	contig01370
	isotig10315	UniRef100_UPI00015CDD00 PREDICTED: hypothetical protein n=1 Tax=Vitis vinifera	contig00005
	isotig10319	UniRef100_D7U975 Whole genome shotgun sequence of line PN40024,	contig02217
	isotig10331	UniRef100_UPI00015CB228 PREDICTED: hypothetical protein n=1 Tax=Vitis vinifera	contig04475
	isotig10343	UniRef100_D7UC26 Whole genome shotgun sequence of line PN40024,	contig00459
	isotig10402	UniRef100_UPI00019853E2 PREDICTED: hypothetical protein n=1 Tax=Vitis vinifera	contig02318
	isotig10411	UniRef100_B7FKV5 Putative uncharacterized protein n=1 Tax=Medicago truncatula	contig01720
	isotig10429	UniRef100_UPI0001985E25 PREDICTED: hypothetical protein, partial n=1 Tax=Vitis vinifera	contig06417
	isotig10430	UniRef100_UPI0001983AFD PREDICTED: hypothetical protein n=1 Tax=Vitis vinifera	contig01793
	isotig10459	UniRef100_B9I000 Predicted protein n=1 Tax=Populus trichocarpa RepID=B9I000_POPTR	contig00633
	isotig10464	UniRef100_UPI00015C9785 PREDICTED: hypothetical protein n=1 Tax=Vitis vinifera	contig00962
	isotig10468	UniRef100_UPI00015CAC88 PREDICTED: hypothetical protein n=1 Tax=Vitis vinifera	contig00347
	isotig10510	UniRef100_B9SRF5 Putative uncharacterized protein n=1 Tax=Ricinus communis	contig01640
	isotig10512	UniRef100_D7TTY8 Whole genome shotgun sequence of line PN40024,	contig06231
	isotig10514	UniRef100_B9HLN2 Predicted protein n=1 Tax=Populus trichocarpa RepID=B9HLN2_POPTR	contig02741
	isotig10519	UniRef100_D7SWE4 Whole genome shotgun sequence of line PN40024,	contig02196
	isotig10535	UniRef100_UPI0001984173 PREDICTED: hypothetical protein n=1 Tax=Vitis vinifera	contig00064
	isotig10536	UniRef100_B9N7I9 Predicted protein n=1 Tax=Populus trichocarpa RepID=B9N7I9_POPTR	contig00832
	isotig10550	UniRef100_B9MVE9 Predicted protein n=1 Tax=Populus trichocarpa RepID=B9MVE9_POPTR	contig05372
	isotig10553	UniRef100_UPI00019858CA PREDICTED: hypothetical protein n=1 Tax=Vitis vinifera	contig02488
	isotig10557	UniRef100_UPI0001985313 PREDICTED: hypothetical protein n=1 Tax=Vitis vinifera	contig02876
	isotig10558	UniRef100_B9HZV4 Predicted protein n=1 Tax=Populus trichocarpa RepID=B9HZV4_POPTR	contig01891
	isotig10569	UniRef100_D7SW33 Whole genome shotgun sequence of line PN40024,	contig05816
	isotig10582	UniRef100_C6TD87 Putative uncharacterized protein n=1 Tax=Glycine max	contig00892
	isotig10583	UniRef100_B9S7L8 Protein binding protein, putative n=1 Tax=Ricinus communis	contig07652
	isotig10594	UniRef100_B9R727 Hspc200, putative n=1 Tax=Ricinus communis RepID=B9R727_RICCO	contig00281
	isotig10611	UniRef100_A5C966 Putative uncharacterized protein n=1 Tax=Vitis vinifera	contig02358
	isotig10614	UniRef100_D7SVM8 Whole genome shotgun sequence of line PN40024,	contig05099
	isotig10650	UniRef100_UPI0001982D8F PREDICTED: hypothetical protein n=1 Tax=Vitis vinifera	contig04207
	isotig10686	UniRef100_B9NBI1 Predicted protein n=1 Tax=Populus trichocarpa RepID=B9NBI1_POPTR	contig02504
[truncated: 883 more rows]
