# Supplementary material for: Transcriptomic analysis of grain amaranth (Amaranthus hypochondriacus) using 454 pyrosequencing: comparison with A. tuberculatus, expression profiling in stems and in response to biotic and abiotic stress
Source: BMC Genomics. 2011 Jul 13;12:363. doi: 10.1186/1471-2164-12-363 (PMC3146458; doi:10.1186/1471-2164-12-363)
Supplement: Additional file 6 — Digital expression data; total contigs/isotigs that were differentially expressed in response to (a)biotic stress. [file 1471-2164-12-363-S6.XLS]

## Sheet: Hoja1
			Counts per library				Relative abundance				Statistical parameters
	Isotig	Gene ID and description	SS	WS	H	BI	SS	WS	H	BI	R	χ 2	Pearson correlation coeficient
1	isotig08262	gb|AAV84585.1| knotted-like homeobox protein [Populus tomentosa] 323 3e-86	0	0	0	11	0	0	0	0.1	0	0	1
2	isotig09712	emb|CAN74437.1| hypothetical protein [Vitis vinifera] 101 2e-20	0	0	1	11	0	0	0	0.1	0	0	1
3	isotig13145	ref|XP_001027423.1| hypothetical protein [Tetrahymena thermophil... 38 0.61	0	0	0	11	0	0	0	0.1	0	0	1
4	isotig17696	emb|CAO49772.1| unnamed protein product [Vitis vinifera] 293 6e-78	0	0	0	11	0	0	0	0.1	0	0	1
5	isotig04211	emb|CAO69579.1| unnamed protein product [Vitis vinifera] 119 1e-25	1	1	0	5	0	0	0	0.4	0.001149	3e-06	1
6	isotig04545	***** No hits found ******	0	1	0	5	0	0	0	0.4	0.000209	0	1
7	isotig04665	emb|CAO63331.1| unnamed protein product [Vitis vinifera] 260 8e-68	1	1	0	5	0	0	0	0.4	0.001149	3e-06	1
8	isotig04797	emb|CAO43277.1| unnamed protein product [Vitis vinifera] 437 e-121	1	0	0	5	0	0	0	0.4	0.000219	0	1
9	isotig05789	emb|CAO66952.1| unnamed protein product [Vitis vinifera] 177 5e-43	1	1	1	5	0	0	0	0.4	0.004902	3e-05	1
10	isotig08866	emb|CAO21405.1| unnamed protein product [Vitis vinifera] 280 1e-73	1	0	0	5	0	0	0	0.4	0.000219	0	1
11	isotig09224	dbj|BAB32662.1| beta-1,4-glucanase [Atriplex lentiformis] 383 e-122	1	0	0	5	0	0	0	0.4	0.000219	0	1
12	isotig09460	emb|CAO46880.1| unnamed protein product [Vitis vinifera] 127 3e-28	0	0	1	5	0	0	0	0.4	0.000151	0	1
13	isotig09524	emb|CAO71227.1| unnamed protein product [Vitis vinifera] 99 1e-19	1	1	1	5	0	0	0	0.4	0.004902	3e-05	1
14	isotig09738	emb|CAO48055.1| unnamed protein product [Vitis vinifera] 106 2e-21	0	1	0	5	0	0	0	0.4	0.000209	0	1
15	isotig09916	emb|CAN67381.1| hypothetical protein [Vitis vinifera] >gi|157342... 418 e-115	0	1	1	5	0	0	0	0.4	0.000792	3e-06	1
16	isotig09988	emb|CAO65502.1| unnamed protein product [Vitis vinifera] 75 6e-12	1	0	1	5	0	0	0	0.4	0.000831	3e-06	1
17	isotig10593	***** No hits found ******	1	0	1	5	0	0	0	0.4	0.000831	3e-06	1
18	isotig10846	gb|AAF67635.1|AF218257_1 12-oxo-phytodienoate reductase [Arabido... 414 e-114	0	1	1	5	0	0	0	0.4	0.000792	3e-06	1
19	isotig13407	ref|NP_566658.1| extracellular ligand-gated ion channel [Arabido... 262 3e-68	1	0	1	5	0	0	0	0.4	0.000831	3e-06	1
20	isotig15180	emb|CAO65791.1| unnamed protein product [Vitis vinifera] 322 4e-86	1	1	0	5	0	0	0	0.4	0.001149	3e-06	1
21	isotig17105	gb|AAQ05799.1|AF478458_1 DNA binding protein Rav [Capsicum annuum] 149 4e-34	0	1	0	5	0	0	0	0.4	0.000209	0	1
22	isotig17611	emb|CAO49809.1| unnamed protein product [Vitis vinifera] 260 2e-81	0	1	0	5	0	0	0	0.4	0.000209	0	1
23	isotig18144	emb|CAO64571.1| unnamed protein product [Vitis vinifera] 254 5e-66	1	1	0	5	0	0	0	0.4	0.001149	3e-06	1
24	isotig18802	gb|ABD28522.1| Cupin, RmlC-type [Medicago truncatula] 162 3e-38	1	1	0	5	0	0	0	0.4	0.001149	3e-06	1
25	isotig04315	gb|ACG37765.1| 3-5 exonuclease/ nucleic acid binding protein [Ze... 58 6e-07	0	1	1	6	0	0	0	0.5	0.000123	0	1
26	isotig04577	gb|ABK93842.1| unknown [Populus trichocarpa] >gi|118489953|gb|AB... 111 2e-23	1	1	0	6	0	0	0	0.5	0.000179	0	1
27	isotig04796	ref|XP_002134215.1| GA26205 [Drosophila pseudoobscura pseudoobsc... 38 0.35	0	0	0	6	0	0	0	0.5	5e-06	0	1
28	isotig06711	gb|ABR17621.1| unknown [Picea sitchensis] 65 2e-09	0	0	0	6	0	0	0	0.5	5e-06	0	1
29	isotig08108	gb|EAZ00999.1| hypothetical protein OsI_23033 [Oryza sativa Indi... 30 0.13	0	1	0	6	0	0	0	0.5	2.8e-05	0	1
30	isotig08382	emb|CAO67520.1| unnamed protein product [Vitis vinifera] 224 2e-57	0	0	0	6	0	0	0	0.5	5e-06	0	1
31	isotig08465	emb|CAO40901.1| unnamed protein product [Vitis vinifera] 323 8e-87	1	0	0	6	0	0	0	0.5	2.9e-05	0	1
32	isotig08857	gb|ABN08467.1| Haem peroxidase, plant/fungal/bacterial [Medicago... 218 6e-74	0	0	0	6	0	0	0	0.5	5e-06	0	1
33	isotig09042	gb|EAZ44286.1| hypothetical protein OsJ_027769 [Oryza sativa (ja... 39 0.19	0	0	1	6	0	0	0	0.5	2e-05	0	1
34	isotig09806	emb|CAO62972.1| unnamed protein product [Vitis vinifera] 152 1e-35	0	0	0	6	0	0	0	0.5	5e-06	0	1
35	isotig09905	emb|CAO63020.1| unnamed protein product [Vitis vinifera] 511 e-143	0	0	0	6	0	0	0	0.5	5e-06	0	1
36	isotig09917	emb|CAO64551.1| unnamed protein product [Vitis vinifera] 130 7e-29	0	0	0	6	0	0	0	0.5	5e-06	0	1
37	isotig10059	ref|NP_568001.1| BGAL3 (beta-galactosidase 3); beta-galactosidas... 196 6e-62	0	0	0	6	0	0	0	0.5	5e-06	0	1
38	isotig10673	emb|CAA71489.1| peroxidase [Spinacia oleracea] 416 e-115	1	0	0	6	0	0	0	0.5	2.9e-05	0	1
39	isotig10783	gb|AAL48235.1|AF446362_1 AT5g62430/K19B1_4 [Arabidopsis thaliana... 79 7e-13	0	1	0	6	0	0	0	0.5	2.8e-05	0	1
40	isotig10791	***** No hits found ******	0	1	0	6	0	0	0	0.5	2.8e-05	0	1
41	isotig11137	ref|YP_002530733.1| Sterol-regulatory element binding protein (S... 34 4.7	0	0	0	6	0	0	0	0.5	5e-06	0	1
42	isotig11745	emb|CAO45643.1| unnamed protein product [Vitis vinifera] 83 4e-14	0	0	1	6	0	0	0	0.5	2e-05	0	1
43	isotig15196	emb|CAO24095.1| unnamed protein product [Vitis vinifera] 356 3e-96	0	1	0	6	0	0	0	0.5	2.8e-05	0	1
44	isotig17036	emb|CAO42932.1| unnamed protein product [Vitis vinifera] 90 8e-17	0	0	0	6	0	0	0	0.5	5e-06	0	1
45	isotig17474	emb|CAO69361.1| unnamed protein product [Vitis vinifera] 149 7e-35	1	1	0	6	0	0	0	0.5	0.000179	0	1
46	isotig17876	gb|ABV90876.1| inositol-1,4,5-triphosphate-5-phosphatase [Solanu... 441 e-122	0	0	0	6	0	0	0	0.5	5e-06	0	1
47	isotig18102	emb|CAO23267.1| unnamed protein product [Vitis vinifera] 305 2e-81	1	1	0	6	0	0	0	0.5	0.000179	0	1
48	isotig18474	emb|CAO69379.1| unnamed protein product [Vitis vinifera] 100 2e-19	0	0	0	6	0	0	0	0.5	5e-06	0	1
49	isotig18674	emb|CAO49798.1| unnamed protein product [Vitis vinifera] 144 9e-33	1	1	0	6	0	0	0	0.5	0.000179	0	1
50	isotig19327	ref|YP_002422709.1| transposase IS204/IS1001/IS1096/IS1165 famil... 33 9.0	0	0	0	6	0	0	0	0.5	5e-06	0	1
51	isotig14187		1	0	0	6	0	0	0	0.5	2.9e-05	0	1
52	isotig04006	emb|CAN80285.1| hypothetical protein [Vitis vinifera] 207 1e-51	0	1	0	7	0	0	0	0.6	4e-06	0	1
53	isotig07906	ref|ZP_01860983.1| flagellar basal body rod modification protein... 33 6.0	0	0	0	7	0	0	0	0.6	1e-06	0	1
54	isotig07960	emb|CAN63025.1| hypothetical protein [Vitis vinifera] 244 8e-63	0	1	0	7	0	0	0	0.6	4e-06	0	1
55	isotig08679	***** No hits found ******	0	1	0	7	0	0	0	0.6	4e-06	0	1
56	isotig09017	gb|EAZ07066.1| hypothetical protein OsI_29313 [Oryza sativa Indi... 46 0.001	0	0	0	7	0	0	0	0.6	1e-06	0	1
57	isotig09124	ref|YP_053267.1| DNA uptake protein [Mesoplasma florum L1] >gi|5... 37 0.81	0	0	0	7	0	0	0	0.6	1e-06	0	1
58	isotig09660	ref|ZP_02863403.1| putative SpaQ [Clostridium perfringens C str.... 35 2.1	0	0	0	7	0	0	0	0.6	1e-06	0	1
59	isotig09711	gb|EDZ61166.1| putative transcriptional regulator [Campylobacter... 35 5.1	0	0	0	7	0	0	0	0.6	1e-06	0	1
60	isotig11152	ref|XP_679516.1| RNA helicase [Plasmodium berghei strain ANKA] >... 35 2.7	0	1	0	7	0	0	0	0.6	4e-06	0	1
61	isotig13014	gb|ABK92515.1| unknown [Populus trichocarpa] 320 7e-86	0	0	0	7	0	0	0	0.6	1e-06	0	1
62	isotig13750	emb|CAO15859.1| unnamed protein product [Vitis vinifera] 419 e-115	1	1	0	7	0	0	0	0.6	2.6e-05	0	1
63	isotig16035	emb|CAO44291.1| unnamed protein product [Vitis vinifera] 173 2e-41	1	0	0	7	0	0	0	0.6	4e-06	0	1
64	isotig17413	emb|CAF02296.1| Rho GDP dissociation inhibitor 2 [Medicago trunc... 260 7e-68	1	0	1	7	0	0	0	0.6	1.9e-05	0	1
65	isotig17982	emb|CAO67462.1| unnamed protein product [Vitis vinifera] 101 3e-20	0	1	0	7	0	0	0	0.6	4e-06	0	1
66	isotig18362	emb|CAO16227.1| unnamed protein product [Vitis vinifera] 100 5e-20	1	0	0	7	0	0	0	0.6	4e-06	0	1
67	isotig18402	emb|CAO41238.1| unnamed protein product [Vitis vinifera] 197 8e-53	0	0	0	7	0	0	0	0.6	1e-06	0	1
68	isotig19189	gb|ABO33637.1| auxin response factor [Solanum lycopersicum] 251 7e-65	1	1	1	7	0	0	0	0.6	0.000145	0	1
69	isotig19208	gb|ABK93201.1| unknown [Populus trichocarpa] 159 2e-37	0	0	0	7	0	0	0	0.6	1e-06	0	1
70	isotig07407	ref|XP_001633749.1| predicted protein [Nematostella vectensis] >... 44 0.005	0	0	0	8	0	0	0	0.7	0	0	1
71	isotig07817	emb|CAO41472.1| unnamed protein product [Vitis vinifera] 132 6e-29	0	0	0	8	0	0	0	0.7	0	0	1
72	isotig08002	emb|CAO43670.1| unnamed protein product [Vitis vinifera] 205 3e-51	0	0	0	8	0	0	0	0.7	0	0	1
73	isotig08137	gb|EAY89301.1| hypothetical protein OsI_10803 [Oryza sativa Indi... 615 e-174	0	0	1	8	0	0	0	0.7	0	0	1
74	isotig08481	emb|CAO14912.1| unnamed protein product [Vitis vinifera] 259 2e-67	0	0	0	8	0	0	0	0.7	0	0	1
75	isotig09824	gb|AAM65383.1| unknown [Arabidopsis thaliana] 84 9e-15	1	1	0	8	0	0	0	0.7	4e-06	0	1
76	isotig10686	gb|ABK95805.1| unknown [Populus trichocarpa] 408 e-112	0	1	0	8	0	0	0	0.7	0	0	1
77	isotig11774	emb|CAO14447.1| unnamed protein product [Vitis vinifera] 244 1e-62	1	0	1	8	0	0	0	0.7	3e-06	0	1
78	isotig13235	emb|CAN69475.1| hypothetical protein [Vitis vinifera] >gi|157343... 265 3e-69	0	1	0	8	0	0	0	0.7	0	0	1
79	isotig18948	dbj|BAA25546.1| NTH15 [Nicotiana tabacum] 333 1e-89	0	0	0	8	0	0	0	0.7	0	0	1
80	isotig19601	gb|AAK96490.1| AT5g67300/K8K14_2 [Arabidopsis thaliana] >gi|1697... 188 6e-52	0	0	0	8	0	0	0	0.7	0	0	1
81	isotig19995	emb|CAO22569.1| unnamed protein product [Vitis vinifera] 228 5e-58	0	0	0	8	0	0	0	0.7	0	0	1
82	isotig09239	gb|ACG41028.1| undecaprenyl pyrophosphate synthetase [Zea mays] 173 1e-41	0	0	0	9	0	0	0	0.8	0	0	1
83	isotig10606	emb|CAO49858.1| unnamed protein product [Vitis vinifera] 54 3e-06	0	0	0	9	0	0	0	0.8	0	0	1
84	isotig11403	ref|XP_001383704.2| hypothetical protein PICST_57288 [Pichia sti... 33 8.2	0	1	0	9	0	0	0	0.8	0	0	1
85	isotig18002	emb|CAO39902.1| unnamed protein product [Vitis vinifera] 431 e-119	1	1	1	9	0	0	0	0.8	3e-06	0	1
86	isotig18240	emb|CAO45408.1| unnamed protein product [Vitis vinifera] 111 6e-35	0	0	1	9	0	0	0	0.8	0	0	1
87	isotig19148	emb|CAO23659.1| unnamed protein product [Vitis vinifera] 283 8e-75	1	0	0	9	0	0	0	0.8	0	0	1
88	isotig07872	emb|CAO40580.1| unnamed protein product [Vitis vinifera] 135 4e-30	0	1	0	10	0	0	0	0.9	0	0	1
89	isotig08753	gb|ABK95756.1| unknown [Populus trichocarpa] 541 e-152	1	0	1	10	0	0	0	0.9	0	0	1
90	isotig08906	emb|CAO67354.1| unnamed protein product [Vitis vinifera] 575 e-162	0	1	0	10	0	0	0	0.9	0	0	1
91	isotig17171	emb|CAO23947.1| unnamed protein product [Vitis vinifera] 68 9e-10	0	0	0	10	0	0	0	0.9	0	0	1
92	isotig18025	ref|NP_178054.1| ATOCT2 (ARABIDOPSIS THALIANA ORGANIC CATION/CAR... 270 e-104	0	0	0	10	0	0	0	0.9	0	0	1
93	isotig19385	gb|AAK01176.1| RNA-binding protein [Triticum aestivum] 169 4e-40	1	1	0	10	0	0	0	0.9	0	0	1
94	isotig20335	emb|CAN74465.1| hypothetical protein [Vitis vinifera] 516 e-144	1	1	0	10	0	0	0	0.9	0	0	1
95	isotig09016	ref|YP_173423.1| hypothetical protein NitaMp081 [Nicotiana tabac... 221 3e-56	0	0	1	12	0	0	0	1.1	0	0	1
96	isotig09350	ref|NP_566738.1| xylucan:xylucosyl transferase, putative /... 381 e-104	1	0	0	22	0	0	0	1.1	0	0	1
97	isotig09652	gb|ACF24768.1| sesquiterpene synthase [Santalum album] 184 6e-69	0	0	1	12	0	0	0	1.1	0	0	1
98	isotig10508	emb|CAO14633.1| unnamed protein product [Vitis vinifera] 90 4e-16	1	0	1	12	0	0	0	1.1	0	0	1
99	isotig12188	gb|ABK96050.1| unknown [Populus trichocarpa] 590 e-178	0	0	0	12	0	0	0	1.1	0	0	1
100	isotig14561	emb|CAD70622.1| 1-aminocyclopropane-1-carboxylic acid oxidase [C... 322 3e-86	0	1	0	12	0	0	0	1.1	0	0	1
101	isotig08761	gb|EED89093.1| predicted protein [Thalassiosira pseudonana CCMP1... 37 3.7	0	0	0	13	0	0	0	1.2	0	0	1
102	isotig09413	emb|CAO49238.1| unnamed protein product [Vitis vinifera] 215 1e-54	0	0	0	13	0	0	0	1.2	0	0	1
103	isotig10740	emb|CAO44868.1| unnamed protein product [Vitis vinifera] 465 e-129	1	1	0	13	0	0	0	1.2	0	0	1
104	isotig18407	emb|CAN78386.1| hypothetical protein [Vitis vinifera] 120 3e-25	1	1	1	15	0	0	0	1.3	0	0	1
105	isotig20163	emb|CAN82126.1| hypothetical protein [Vitis vinifera] >gi|157343... 288 4e-78	0	0	0	14	0	0	0	1.3	0	0	1
106	isotig17686	emb|CAO17283.1| unnamed protein product [Vitis vinifera] 214 4e-54	0	0	0	16	0	0	0	1.4	0	0	1
107	isotig18008	emb|CAO61952.1| unnamed protein product [Vitis vinifera] 400 e-109	0	0	0	16	0	0	0	1.4	0	0	1
108	isotig17457	emb|CAO67392.1| unnamed protein product [Vitis vinifera] 869 0.0	0	0	0	17	0	0	0	1.5	0	0	1
109	isotig09982	ref|NP_180858.1| ATGH9B8 (ARABIDOPSIS THALIANA GLYCOSYL HYDROLAS... 616 e-174	1	0	0	18	0	0	0	1.6	0	0	1
110	isotig14405		1	0	0	18	0	0	0	1.6	0	0	1
111	isotig06382	emb|CAF74836.1| putative WD repeat protein [Silene noctiflora] 355 3e-96	1	0	1	19	0	0	0	1.7	0	0	1
112	isotig09275	emb|CAO66645.1| unnamed protein product [Vitis vinifera] 670 0.0	0	0	0	19	0	0	0	1.7	0	0	1
113	isotig01199	emb|CAO15786.1| unnamed protein product [Vitis vinifera] 388 e-106	0	1	1	20	0	0	0	1.8	0	0	1
114	isotig08530	ref|NP_179911.1| leucine-rich repeat transmembrane protein kinas... 210 8e-81	0	1	0	20	0	0	0	1.8	0	0	1
115	isotig11238	emb|CAO71224.1| unnamed protein product [Vitis vinifera] 82 7e-19	0	0	0	20	0	0	0	1.8	0	0	1
116	isotig03364	emb|CAA72994.1| men-9b [Silene latifolia] 67 1e-09	0	0	0	21	0	0	0	1.9	0	0	1
117	isotig12951	emb|CAN66874.1| hypothetical protein [Vitis vinifera] 233 2e-59	0	0	0	23	0	0	0	2.1	0	0	1
118	isotig14294		1	1	0	33	0	0	0	2.1	0	0	1
119	isotig07903	***** No hits found ******	0	0	0	24	0	0	0	2.2	0	0	1
120	isotig19381	gb|ACJ15472.1| galactinol synthase [Brassica napus] 521 e-146	0	0	0	24	0	0	0	2.2	0	0	1
121	isotig18723	emb|CAO49531.1| unnamed protein product [Vitis vinifera] 233 7e-60	0	1	0	27	0	0	0	2.4	0	0	1
122	isotig20355	ref|NP_670964.1| hypothetical protein y3666 [Yersinia pestis KIM... 35 5.3	0	1	0	27	0	0	0	2.4	0	0	1
123	isotig09149	emb|CAN66025.1| hypothetical protein [Vitis vinifera] 117 2e-24	0	0	0	29	0	0	0	2.6	0	0	1
124	isotig14446		0	0	0	29	0	0	0	2.6	0	0	1
125	isotig10401	ref|ZP_03317909.1| hypothetical protein PROVALCAL_00829 [Provide... 34 4.6	0	0	0	43	0	0	0	3.9	0	0	1
126	isotig13841	emb|CAO15998.1| unnamed protein product [Vitis vinifera] 557 e-157	1	1	0	50	0	0	0	4.5	0	0	1
127	isotig13012	emb|CAN71135.1| hypothetical protein [Vitis vinifera] 960 0.0	1	1	0	57	0	0	0	5.1	0	0	1
128	isotig17254	ref|XP_672262.1| hypothetical protein [Plasmodium berghei strain... 57 5e-06	0	0	0	68	0	0	0	6.1	0	0	1
129	isotig05699	gb|ABK92650.1| unknown [Populus trichocarpa] 121 8e-26	1	0	0	126	0	0	0	11.3	0	0	1
130	isotig05700	gb|AAM75351.1|AF520576_1 extensin-like protein [Glycine max] 121 5e-26	1	0	0	126	0	0	0	11.3	0	0	-0.333333
131	isotig07997	gb|AAC17053.1| Contains homoy to DNAJ heatshock protein gb|U3... 69 1e-10	0	0	7	0	0	0	0.3	0	0.000131	3.4e-05	1
132	isotig10919	***** No hits found ******	0	0	9	0	0	0	0.4	0	8e-06	1e-06	1
133	isotig15652	emb|CAO46630.1| unnamed protein product [Vitis vinifera] 256 1e-66	0	1	11	0	0	0	0.4	0	4e-06	1e-06	1
134	isotig17329	emb|CAO68095.1| unnamed protein product [Vitis vinifera] 179 2e-43	1	0	11	0	0	0	0.4	0	4e-06	1e-06	1
135	isotig18435	gb|ACF83655.1| unknown [Zea mays] 283 1e-74	1	1	11	0	0	0	0.4	0	4.5e-05	4e-06	1
136	isotig05739	gb|EEB03057.1| tRNA (guanine-N(7)-)-methyltransferase, putative ... 34 8.3	1	1	14	0	0	0	0.6	0	1e-06	0	1
137	isotig11129	***** No hits found ******	1	0	14	0	0	0	0.6	0	0	0	#REF!
138	isotig08294	emb|CAO46643.1| unnamed protein product [Vitis vinifera] 253 8e-66	0	11	0	0	0	0.3	0	0	1.7e-05	4.3e-05	1
139	isotig17741	gb|EDK37127.2| hypothetical protein PGUG_01225 [Pichia guillierm... 34 5.3	0	10	0	0	0	0.3	0	0	5.1e-05	0.000116	1
140	isotig06133	***** No hits found ******	0	13	1	0	0	0.4	0	0	1.6e-05	3.2e-05	1
141	isotig16903	ref|XP_725327.1| hypothetical protein [Plasmodium yoelii yoelii ... 34 4.6	0	22	1	0	0	0.6	0	0	0	0	-0.333333
142	isotig12092	emb|CAO66700.1| unnamed protein product [Vitis vinifera] 226 2e-57	10	0	0	0	0.3	0	0	0	8.4e-05	0.000242	1
143	isotig01316	emb|CAN63558.1| hypothetical protein [Vitis vinifera] 66 4e-09	13	1	0	0	0.4	0	0	0	4.1e-05	8.1e-05	1
144	isotig18007	emb|CAO46211.1| unnamed protein product [Vitis vinifera] 228 4e-58	16	0	0	0	0.4	0	0	0	0	1e-06	-0.57735
145	isotig15299	gb|ABK94979.1| unknown [Populus trichocarpa] 259 3e-67	0	0	2	11	0	0	0.1	0.1	0	0	0.816497
146	isotig09606	emb|CAO15952.1| unnamed protein product [Vitis vinifera] 69 1e-10	0	0	8	1	0	0	0.3	0.1	7.3e-05	4.2e-05	0.249029
147	isotig08047	ref|NP_181773.2| lipase class 3 family protein [Arabidopsis thal... 182 1e-60	0	0	2	4	0	0	0.1	0.4	0.000934	4.6e-05	1
148	isotig13386	gb|ABM91072.1| xylucan endotransglycosylase/hydrolase precurs... 365 3e-99	0	0	3	5	0	0	0.1	0.4	0.000108	5e-06	1
149	isotig18170	emb|CAO70963.1| unnamed protein product [Vitis vinifera] 113 2e-23	0	1	2	5	0	0	0.1	0.4	0.000921	1.7e-05	1
150	isotig18718	emb|CAA98160.1| RAB1C [Lotus japonicus] 233 1e-59	0	0	2	5	0	0	0.1	0.4	0.000153	1e-06	1
151	isotig19771	gb|ABL11220.1| putative inositol polyphosphate kinase [Thellungi... 169 8e-53	0	0	2	4	0	0	0.1	0.4	0.000934	4.6e-05	0.965581
152	isotig14144		0	0	4	5	0	0	0.2	0.4	6.2e-05	1.1e-05	0.950654
153	isotig07577	gb|AAB67868.1| plasma membrane major intrinsic protein 1 [Beta v... 401 e-110	0	1	2	6	0	0	0.1	0.5	0.000161	1e-06	0.977805
154	isotig09195	emb|CAO17737.1| unnamed protein product [Vitis vinifera] 310 8e-83	0	0	4	6	0	0	0.2	0.5	1.2e-05	1e-06	1
155	isotig18827	emb|CAA71274.1| L-ascorbate oxidase [Cucumis melo] 285 4e-75	0	1	5	6	0	0	0.2	0.5	6.1e-05	8e-06	0.970001
156	isotig10325	***** No hits found ******	0	0	4	8	0	0	0.2	0.7	0	0	0.992259
157	isotig09206	emb|CAO64289.1| unnamed protein product [Vitis vinifera] 122 4e-26	1	1	2	7	0	0	0.1	0.6	0.000232	0	1
158	isotig19822	gb|ABD96866.1| hypothetical protein [Cleome spinosa] 255 2e-66	0	0	2	7	0	0	0.1	0.6	3e-06	0	0.999703
159	isotig04504	ref|NP_001049422.1| Os03g0223000 [Oryza sativa (japonica cultiva... 168 3e-40	0	0	2	8	0	0	0.1	0.7	0	0	1
160	isotig09323	emb|CAO16750.1| unnamed protein product [Vitis vinifera] 55 6e-06	1	1	2	8	0	0	0.1	0.7	4e-05	0	1
161	isotig11198	***** No hits found ******	0	0	2	9	0	0	0.1	0.8	0	0	0.998845
162	isotig15296	emb|CAO46319.1| unnamed protein product [Vitis vinifera] 561 e-158	1	1	3	15	0	0	0.1	1.3	0	0	0.999985
163	isotig16120	emb|CAN81654.1| hypothetical protein [Vitis vinifera] 428 e-118	0	1	2	16	0	0	0.1	1.4	0	0	0.998083
164	isotig03977	emb|CAO64065.1| unnamed protein product [Vitis vinifera] 242 7e-62	1	0	9	34	0	0	0.4	3	0	0	#REF!
165	isotig08096	ref|NP_179967.3| 5' nucleotidase family protein [Arabidopsis tha... 235 2e-60	1	5	1	11	0	0.1	0	0.1	1e-06	0	1
166	isotig09153	emb|CAO65794.1| unnamed protein product [Vitis vinifera] 640 0.0	1	2	0	11	0	0.1	0	0.1	0	0	1
167	isotig10898	emb|CAO39883.1| unnamed protein product [Vitis vinifera] 322 3e-86	0	3	1	11	0	0.1	0	0.1	0	0	0.904534
168	isotig12344	emb|CAO39196.1| unnamed protein product [Vitis vinifera] 369 e-100	1	8	0	11	0	0.2	0	0.1	0	0	0.41382
169	isotig04955	gb|AAB39950.1| xylucan endotransglycosylase 107 7e-22	1	2	0	5	0	0.1	0	0.4	0.001846	2.3e-05	1
170	isotig07005	gb|EAZ12622.1| hypothetical protein OsJ_002447 [Oryza sativa (ja... 63 1e-08	0	2	1	5	0	0.1	0	0.4	0.001273	2.1e-05	1
171	isotig08125	emb|CAO69161.1| unnamed protein product [Vitis vinifera] 416 e-114	0	3	1	5	0	0.1	0	0.4	0.001406	8.3e-05	1
172	isotig08307	emb|CAO41420.1| unnamed protein product [Vitis vinifera] 77 7e-13	0	2	0	4	0	0.1	0	0.4	0.001783	6.8e-05	1
173	isotig09294	emb|CAN68728.1| hypothetical protein [Vitis vinifera] 157 7e-37	1	2	0	5	0	0.1	0	0.4	0.001846	2.3e-05	1
174	isotig15644	ref|NP_001044827.1| Os01g0852400 [Oryza sativa (japonica cultiva... 96 3e-18	1	2	0	5	0	0.1	0	0.4	0.001846	2.3e-05	1
175	isotig17968	ref|NP_190421.1| CYP94B3 (cytochrome P450, family 94, subfamily ... 578 e-163	1	2	0	5	0	0.1	0	0.4	0.001846	2.3e-05	1
176	isotig18378	gb|ABK95127.1| unknown [Populus trichocarpa] 102 6e-36	0	2	0	5	0	0.1	0	0.4	0.000294	2e-06	1
177	isotig19331	ref|NP_565175.1| RNA recognition motif (RRM)-containing protein ... 176 3e-42	1	2	0	5	0	0.1	0	0.4	0.001846	2.3e-05	0.998631
178	isotig02393	emb|CAO18117.1| unnamed protein product [Vitis vinifera] 251 5e-65	0	3	0	6	0	0.1	0	0.5	5e-05	0	1
179	isotig04544	***** No hits found ******	0	2	0	6	0	0.1	0	0.5	4.5e-05	0	1
180	isotig09786	emb|CAO40030.1| unnamed protein product [Vitis vinifera] 94 6e-18	0	2	0	6	0	0.1	0	0.5	4.5e-05	0	1
181	isotig18245	ref|NP_849712.1| transcription regulator [Arabidopsis thaliana] ... 97 1e-18	0	2	1	6	0	0.1	0	0.5	0.000223	1e-06	1
182	isotig19078	emb|CAN80244.1| hypothetical protein [Vitis vinifera] 125 4e-27	0	2	0	6	0	0.1	0	0.5	4.5e-05	0	1
183	isotig19222	emb|CAO42839.1| unnamed protein product [Vitis vinifera] 79 2e-13	1	4	0	6	0	0.1	0	0.5	0.00039	1.2e-05	1
184	isotig20258	emb|CAO70854.1| unnamed protein product [Vitis vinifera] 684 0.0	0	3	1	6	0	0.1	0	0.5	0.000274	3e-06	0.999406
185	isotig09278	dbj|BAC66627.1| F-box [Prunus mume] 62 3e-08	0	2	1	7	0	0.1	0	0.6	3.7e-05	0	1
186	isotig18196	ref|NP_054924.1| RNA polymerase beta subunit [Spinacia oleracea]... 370 e-101	0	5	1	7	0	0.1	0	0.6	4.8e-05	2e-06	1
187	isotig20016	emb|CAO71696.1| unnamed protein product [Vitis vinifera] 379 e-103	1	2	1	7	0	0.1	0	0.6	0.000322	0	0.999703
188	isotig06414	gb|AAK66161.1| pectate lyase [Fragaria x ananassa] 430 e-118	1	2	0	8	0	0.1	0	0.7	8e-06	0	1
189	isotig13150	emb|CAO49131.1| unnamed protein product [Vitis vinifera] 262 1e-68	0	2	0	8	0	0.1	0	0.7	1e-06	0	0.999836
190	isotig17991	emb|CAO22948.1| unnamed protein product [Vitis vinifera] 430 e-133	1	2	0	9	0	0.1	0	0.8	1e-06	0	0.999902
191	isotig10804	gb|ABD32376.1| Lipolytic enzyme, G-D-S-L [Medicago truncatula] >... 426 e-117	1	4	0	10	0	0.1	0	0.9	0	0	1
192	isotig18737	emb|CAO24009.1| unnamed protein product [Vitis vinifera] 672 0.0	1	3	0	10	0	0.1	0	0.9	0	0	0.999796
193	isotig10823	emb|CAN78287.1| hypothetical protein [Vitis vinifera] 414 e-114	0	2	0	12	0	0.1	0	1.1	0	0	1
194	isotig12704	emb|CAO40044.1| unnamed protein product [Vitis vinifera] 793 0.0	1	2	1	12	0	0.1	0	1.1	0	0	0.999904
195	isotig14295		0	3	0	15	0	0.1	0	1.3	0	0	0.999949
196	isotig19200	emb|CAO41891.1| unnamed protein product [Vitis vinifera] 531 e-149	0	2	1	17	0	0.1	0	1.5	0	0	0.999941
197	isotig20222	emb|CAO39778.1| unnamed protein product [Vitis vinifera] 310 1e-82	0	2	0	20	0	0.1	0	1.8	0	0	0.999909
198	isotig10535	emb|CAO40457.1| unnamed protein product [Vitis vinifera] 641 0.0	1	5	0	27	0	0.1	0	2.4	0	0	0.999999
199	isotig14254		0	2	0	28	0	0.1	0	2.5	0	0	0.999234
200	isotig08339	emb|CAO40098.1| unnamed protein product [Vitis vinifera] 855 0.0	0	7	1	28	0	0.2	0	2.5	0	0	-0.458149
201	isotig13009	ref|ZP_01308190.1| methyl-accepting chemotaxis domain/unknown do... 37 0.80	0	2	11	0	0	0.1	0.4	0	1.1e-05	3e-06	1
202	isotig13904	emb|CAO48528.1| unnamed protein product [Vitis vinifera] 98 9e-19	0	4	11	0	0	0.1	0.4	0	2.6e-05	3.5e-05	1
203	isotig16689	emb|CAN60336.1| hypothetical protein [Vitis vinifera] 398 e-109	1	3	11	0	0	0.1	0.4	0	0.000237	6.4e-05	0.998631
204	isotig07645	gb|ABD65058.1| GRF zinc finger containing protein [Brassica oler... 46 0.002	0	4	13	0	0	0.1	0.5	0	3e-06	2e-06	1
205	isotig07646	emb|CAJ17963.1| hypothetical protein [Candidatus Phytoplasma sol... 33 9.8	0	4	13	0	0	0.1	0.5	0	3e-06	2e-06	0.950654
206	isotig09429	emb|CAO16984.1| unnamed protein product [Vitis vinifera] 391 e-106	0	8	10	0	0	0.2	0.4	0	4.8e-05	0.000687	0.984732
207	isotig13761	***** No hits found ******	0	8	14	0	0	0.2	0.6	0	1e-06	1.1e-05	0.984732
208	isotig11303	sp|Q9XGX4.1|RBS3_AMAHP RecName: Full=Ribulose bisphosphate carbo... 322 2e-86	1	10	23	0	0	0.3	0.9	0	0	0	0.703526
209	isotig12962	emb|CAO21594.1| unnamed protein product [Vitis vinifera] 333 1e-89	0	8	29	0	0	0.2	1.2	0	0	0	0.980196
210	isotig07154	ref|NP_200336.1| IAMT1 (IAA CARBOXYLMETHYLTRANSFERASE 1); S-aden... 298 e-118	0	11	8	0	0	0.3	0.3	0	5.5e-05	0.001628	1
211	isotig06322	emb|CAN62522.1| hypothetical protein [Vitis vinifera] 81 1e-13	0	10	9	0	0	0.3	0.4	0	4.8e-05	0.001299	1
212	isotig06323	ref|ZP_03327722.1| conserved hypothetical protein [Anaerocellum ... 36 2.6	0	10	9	0	0	0.3	0.4	0	4.8e-05	0.001299	0.990148
213	isotig18556	emb|CAO66108.1| unnamed protein product [Vitis vinifera] 189 1e-46	0	10	11	0	0	0.3	0.4	0	1.1e-05	0.00032	1
214	isotig07506	emb|CAO22162.1| unnamed protein product [Vitis vinifera] 401 e-110	0	9	12	0	0	0.3	0.5	0	6e-06	0.000125	0.942809
215	isotig15215	gb|AAT40504.2| Polyprotein, putative [Solanum demissum] 309 2e-82	0	13	11	0	0	0.4	0.4	0	3e-06	0.000209	1
216	isotig16761	emb|CAO14809.1| unnamed protein product [Vitis vinifera] 133 4e-29	1	15	10	0	0	0.4	0.4	0	3.8e-05	0.000569	0.855186
217	isotig04648	emb|CAO39130.1| unnamed protein product [Vitis vinifera] 162 3e-38	1	18	4	0	0	0.5	0.2	0	1.3e-05	3.1e-05	0.997509
218	isotig15280	sp|Q05045.1|CH61_CUCMA RecName: Full=Chaperonin CPN60-1, mitocho... 402 e-110	0	20	6	0	0	0.6	0.2	0	0	5e-06	0.998727
219	isotig15739	emb|CAO17654.1| unnamed protein product [Vitis vinifera] 435 e-120	1	25	4	0	0	0.7	0.2	0	0	0	0.986086
220	isotig09443	ref|NP_180741.1| ankyrin repeat family protein [Arabidopsis thal... 310 1e-82	0	27	3	0	0	0.8	0.1	0	0	0	-0.672692
221	isotig03616	emb|CAO63256.1| unnamed protein product [Vitis vinifera] 68 4e-10	4	1	0	11	0.1	0	0	0.1	0	0	1
222	isotig10500	ref|NP_001061954.1| Os08g0452500 [Oryza sativa (japonica cultiva... 84 2e-14	2	0	1	11	0.1	0	0	0.1	0	0	1
223	isotig19375	emb|CAO62148.1| unnamed protein product [Vitis vinifera] 244 8e-63	2	0	1	11	0.1	0	0	0.1	0	0	0.816497
224	isotig10435	***** No hits found ******	9	1	1	7	0.2	0	0	0.6	0.000265	6.6e-05	0.996116
225	isotig12679	emb|CAO39937.1| unnamed protein product [Vitis vinifera] 338 7e-91	7	0	0	7	0.2	0	0	0.6	5e-06	1e-06	1
226	isotig11819	emb|CAO43166.1| unnamed protein product [Vitis vinifera] 149 2e-34	8	0	0	5	0.2	0	0	0.4	5e-05	0.000166	1
227	isotig07378	ref|NP_564532.1| protease inhibitor/seed storage/lipid transfer ... 97 6e-19	10	1	0	8	0.3	0	0	0.7	5e-06	2e-06	1
228	isotig00528	gb|AAQ14305.1| ABRH15 [Marsilea quadrifolia] 40 0.065	2	0	0	4	0.1	0	0	0.4	0.001964	7.2e-05	1
229	isotig05310	emb|CAO64337.1| unnamed protein product [Vitis vinifera] 70 1e-10	2	0	0	4	0.1	0	0	0.4	0.001964	7.2e-05	1
230	isotig06565	ref|YP_001617544.1| hypothetical protein sce6895 [Sorangium cell... 49 6e-04	3	0	0	5	0.1	0	0	0.4	0.000334	1.2e-05	1
231	isotig07794	ref|NP_181292.1| ATORC2/ORC2 (ORIGIN RECOGNITION COMPLEX SECOND ... 338 5e-91	2	0	0	4	0.1	0	0	0.4	0.001964	7.2e-05	1
232	isotig07968	emb|CAN67205.1| hypothetical protein [Vitis vinifera] 229 9e-59	2	0	0	4	0.1	0	0	0.4	0.001964	7.2e-05	1
233	isotig08031	ref|XP_002230958.1| hypothetical protein BRAFLDRAFT_93617 [Branc... 37 0.90	2	0	0	5	0.1	0	0	0.4	0.000325	2e-06	1
234	isotig08132	ref|NP_001118567.1| myb family transcription factor [Arabidopsis... 142 5e-32	2	0	1	5	0.1	0	0	0.4	0.001403	2.2e-05	1
235	isotig09185	emb|CAO46925.1| unnamed protein product [Vitis vinifera] 149 2e-34	2	0	0	5	0.1	0	0	0.4	0.000325	2e-06	1
236	isotig09242	emb|CAO41802.1| unnamed protein product [Vitis vinifera] 281 1e-73	4	0	0	5	0.1	0	0	0.4	0.000281	3.8e-05	1
237	isotig09261	emb|CAO24511.1| unnamed protein product [Vitis vinifera] 338 6e-91	5	0	0	5	0.1	0	0	0.4	0.000206	8.1e-05	1
238	isotig11456	gb|ABR67407.1| integrase [Cucumis melo] 48 3e-04	2	0	0	5	0.1	0	0	0.4	0.000325	2e-06	1
239	isotig13606	emb|CAO70913.1| unnamed protein product [Vitis vinifera] 197 2e-52	2	0	1	5	0.1	0	0	0.4	0.001403	2.2e-05	1
240	isotig14533	gb|ABK93187.1| unknown [Populus trichocarpa] 267 6e-70	2	1	0	5	0.1	0	0	0.4	0.001937	2.3e-05	0.998631
241	isotig20084	emb|CAO48193.1| unnamed protein product [Vitis vinifera] 185 1e-45	3	1	0	5	0.1	0	0	0.4	0.002244	9.6e-05	1
242	isotig14365		5	0	0	5	0.1	0	0	0.4	0.000206	8.1e-05	1
243	isotig11361	ref|NP_201508.1| RALFL34 (RALF-LIKE 34) [Arabidopsis thaliana] >... 100 1e-19	7	1	0	9	0.2	0	0	0.8	3e-06	0	1
244	isotig06225	emb|CAN65087.1| hypothetical protein [Vitis vinifera] 293 2e-77	2	0	1	6	0.1	0	0	0.5	0.000246	1e-06	1
245	isotig08425	ref|XP_001194033.1| PREDICTED: hypothetical protein [Strongyloce... 36 3.0	2	0	0	6	0.1	0	0	0.5	5e-05	0	1
246	isotig08670	ref|NP_174321.2| unknown protein [Arabidopsis thaliana] >gi|3856... 238 e-136	2	1	0	6	0.1	0	0	0.5	0.000341	1e-06	1
247	isotig10323	***** No hits found ******	2	1	0	6	0.1	0	0	0.5	0.000341	1e-06	1
248	isotig10768	gb|ABU45187.1| unknown [Capsicum frutescens] 155 1e-36	3	0	0	6	0.1	0	0	0.5	5.8e-05	0	1
249	isotig11815	emb|CAO46669.1| unnamed protein product [Vitis vinifera] 153 2e-35	3	0	0	6	0.1	0	0	0.5	5.8e-05	0	1
250	isotig13112	emb|CAN64609.1| hypothetical protein [Vitis vinifera] 374 e-101	4	1	0	6	0.1	0	0	0.5	0.000452	1.4e-05	1
251	isotig17729	emb|CAA35182.1| unnamed protein product [Arabidopsis thaliana] 214 4e-54	5	0	0	6	0.1	0	0	0.5	4.4e-05	5e-06	0.999406
252	isotig17856	emb|CAO71086.1| unnamed protein product [Vitis vinifera] 292 4e-77	2	1	0	6	0.1	0	0	0.5	0.000341	1e-06	1
253	isotig18106	gb|ABK95126.1| unknown [Populus trichocarpa] 296 1e-78	5	0	1	6	0.1	0	0	0.5	0.000287	3.1e-05	1
254	isotig18335	emb|CAO71999.1| unnamed protein product [Vitis vinifera] 221 1e-55	4	0	0	6	0.1	0	0	0.5	5.4e-05	2e-06	1
255	isotig02192	emb|CAO45968.1| unnamed protein product [Vitis vinifera] 58 7e-07	3	1	0	7	0.1	0	0	0.6	8e-05	0	1
256	isotig06564	ref|ZP_01910956.1| hypothetical protein PPSIR1_31368 [Plesiocyst... 42 0.043	3	0	0	7	0.1	0	0	0.6	9e-06	0	1
257	isotig07542	emb|CAO49232.1| unnamed protein product [Vitis vinifera] 421 e-116	3	0	0	7	0.1	0	0	0.6	9e-06	0	1
258	isotig09204	emb|CAO70421.1| unnamed protein product [Vitis vinifera] 139 4e-31	4	0	0	7	0.1	0	0	0.6	1e-05	0	1
259	isotig16969	emb|CAO17784.1| unnamed protein product [Vitis vinifera] 296 8e-97	4	0	1	7	0.1	0	0	0.6	6.4e-05	1e-06	0.984732
260	isotig17030	emb|CAO16734.1| unnamed protein product [Vitis vinifera] 249 3e-64	2	0	1	7	0.1	0	0	0.6	4e-05	0	1
261	isotig18135	emb|CAO64208.1| unnamed protein product [Vitis vinifera] 354 e-106	2	1	1	7	0.1	0	0	0.6	0.000338	0	0.980196
262	isotig19645	emb|CAN81695.1| hypothetical protein [Vitis vinifera] 45 0.003	3	0	0	7	0.1	0	0	0.6	9e-06	0	1
263	isotig09560	ref|NP_174170.1| GRX480; thiol-disulfide exchange intermediate [... 69 1e-10	2	1	0	8	0.1	0	0	0.7	9e-06	0	1
264	isotig12705	emb|CAO44794.1| unnamed protein product [Vitis vinifera] 102 7e-20	2	1	0	8	0.1	0	0	0.7	9e-06	0	1
265	isotig20396	emb|CAO61020.1| unnamed protein product [Vitis vinifera] 200 1e-49	3	0	1	8	0.1	0	0	0.7	1e-05	0	0.999836
266	isotig04556	gb|ABK95405.1| unknown [Populus trichocarpa] 167 3e-39	2	0	1	9	0.1	0	0	0.8	1e-06	0	1
267	isotig07804	emb|CAO47646.1| unnamed protein product [Vitis vinifera] 68 4e-10	2	0	0	9	0.1	0	0	0.8	0	0	1
268	isotig09787	emb|CAO71776.1| unnamed protein product [Vitis vinifera] 98 3e-19	5	1	0	9	0.1	0	0	0.8	3e-06	0	1
269	isotig14497	ref|NP_565978.1| unknown protein [Arabidopsis thaliana] >gi|3068... 128 3e-28	3	1	1	9	0.1	0	0	0.8	1.7e-05	0	1
270	isotig14309		3	0	0	9	0.1	0	0	0.8	0	0	0.999836
271	isotig03715	emb|CAO66680.1| unnamed protein product [Vitis vinifera] 89 4e-16	4	1	0	10	0.1	0	0	0.9	0	0	0.999484
272	isotig16224	emb|CAO42094.1| unnamed protein product [Vitis vinifera] 386 e-105	4	0	0	10	0.1	0	0	0.9	0	0	1
273	isotig17742	emb|CAO61273.1| unnamed protein product [Vitis vinifera] 627 e-178	4	0	0	10	0.1	0	0	0.9	0	0	1
274	isotig18424	emb|CAO47501.1| unnamed protein product [Vitis vinifera] 801 0.0	4	1	0	12	0.1	0	0	1.1	0	0	0.999796
275	isotig09009	emb|CAN66283.1| hypothetical protein [Vitis vinifera] 145 2e-33	3	0	0	13	0.1	0	0	1.2	0	0	0.999972
276	isotig09033	gb|AAQ82628.1| xylucan endotransglucosylase [Beta vulgaris su... 468 e-130	3	1	0	13	0.1	0	0	1.2	0	0	1
277	isotig10619	emb|CAO38932.1| unnamed protein product [Vitis vinifera] 536 e-150	4	0	1	13	0.1	0	0	1.2	0	0	1
278	isotig12789	emb|CAO48028.1| unnamed protein product [Vitis vinifera] 632 e-179	3	1	1	13	0.1	0	0	1.2	0	0	1
279	isotig17235	emb|CAO47861.1| unnamed protein product [Vitis vinifera] 223 1e-56	3	0	1	13	0.1	0	0	1.2	0	0	1
280	isotig06758	gb|ABI55339.1| Wzx [Shigella boydii] 37 2.0	2	0	0	15	0.1	0	0	1.3	0	0	0.99998
281	isotig06759	ref|XP_677374.1| tumor metastasis-suppressor [Plasmodium berghei... 37 1.8	4	0	0	15	0.1	0	0	1.3	0	0	1
282	isotig10019	emb|CAO49052.1| unnamed protein product [Vitis vinifera] 75 6e-12	2	0	0	14	0.1	0	0	1.3	0	0	1
283	isotig15935	emb|CAO43273.1| unnamed protein product [Vitis vinifera] 427 e-118	3	1	0	15	0.1	0	0	1.3	0	0	1
284	isotig11124	emb|CAO14824.1| unnamed protein product [Vitis vinifera] 124 1e-26	3	1	0	20	0.1	0	0	1.8	0	0	0.99978
285	isotig13766	emb|CAO70436.1| unnamed protein product [Vitis vinifera] 637 0.0	5	1	0	21	0.1	0	0	1.9	0	0	0.999996
286	isotig11702	gb|ABC17856.1| allene oxide synthase protein [Lonicera japonica] 652 0.0	5	1	0	31	0.1	0	0	2.8	0	0	0.999866
287	isotig09912	ref|NP_176213.1| nodulin-related [Arabidopsis thaliana] >gi|4249... 179 4e-43	3	1	0	34	0.1	0	0	3	0	0	0.999997
288	isotig16107	gb|ABY25278.1| cellulose synthase [Eucalyptus grandis] 716 0.0	2	0	1	34	0.1	0	0	3	0	0	1
289	isotig17518	emb|CAO44180.1| unnamed protein product [Vitis vinifera] 612 e-173	2	0	0	37	0.1	0	0	3.3	0	0	0.999996
290	isotig03785	gb|AAR19769.1| sucrose synthase [Beta vulgaris] 1417 0.0	9	0	1	85	0.2	0	0	7.6	0	0	0.999999
291	isotig18284	emb|CAC16734.1| arabinogalactan protein [Daucus carota] 154 9e-36	3	1	1	39	0.1	0	0	3.5	0	0	0.99996
292	isotig16769	gb|AAN86683.1| beta expansin EXPB2.1 [Mirabilis jalapa] 315 5e-84	2	1	0	58	0.1	0	0	5.2	0	0	1
293	isotig19254	emb|CAN76156.1| hypothetical protein [Vitis vinifera] 352 6e-95	7	1	1	11	0.2	0	0	0.1	1e-06	0	-0.444696
294	isotig14401		3	1	11	0	0.1	0	0.4	0	0.000262	6.6e-05	0.996116
295	isotig16705	emb|CAN68431.1| hypothetical protein [Vitis vinifera] 414 e-113	8	1	16	0	0.2	0	0.6	0	5e-06	6e-06	0.399004
296	isotig13194	gb|ABK95303.1| unknown [Populus trichocarpa] 469 e-130	19	1	4	0	0.5	0	0.2	0	1.4e-05	4e-05	0.366508
297	isotig07115	emb|CAO61962.1| unnamed protein product [Vitis vinifera] 377 e-102	15	13	0	0	0.4	0.4	0	0	4.5e-05	0.002766	1
298	isotig14345		13	14	0	0	0.4	0.4	0	0	6.4e-05	0.003382	0.904534
299	isotig17440	emb|CAO46706.1| unnamed protein product [Vitis vinifera] 324 5e-90	6	15	0	0	0.2	0.4	0	0	8.2e-05	0.0007	0.984732
300	isotig16434	emb|CAO68934.1| unnamed protein product [Vitis vinifera] 608 e-172	10	30	0	0	0.3	0.9	0	0	0	0	0.990148
301	isotig20297	sp|P49297.1|ACEA_SOLLC RecName: Full=Isocitrate lyase; Short=ICL... 891 0.0	36	17	0	0	0.1	0.5	0	0	0	0	0.6123
302	isotig13982	emb|CAO46682.1| unnamed protein product [Vitis vinifera] 181 3e-44	18	14	0	0	0.5	0.4	0	0	8e-06	0.000898	1
303	isotig15742	gb|AAL47004.1|AF448811_1 unknown [Davidia involucrata] 315 2e-84	19	14	1	0	0.5	0.4	0	0	9.4e-05	0.001858	1
304	isotig04615	emb|CAO22222.1| unnamed protein product [Vitis vinifera] 571 e-161	37	28	1	0	1	0.8	0	0	0	1e-06	0.999055
305	isotig06827	emb|CAO72004.1| unnamed protein product [Vitis vinifera] 99 5e-19	15	12	0	0	0.4	0.3	0	0	6.2e-05	0.003173	1
306	isotig14324		16	10	0	0	0.4	0.3	0	0	5.9e-05	0.002134	1
307	isotig19317	emb|CAO63869.1| unnamed protein product [Vitis vinifera] 244 5e-63	29	22	0	0	0.8	0.6	0	0	0	8e-06	0.990148
308	isotig06190	gb|ABC88375.1| Smad4 [Nematostella vectensis] 35 3.0	18	9	0	0	0.5	0.3	0	0	1.9e-05	0.000598	1
309	isotig11890	emb|CAO41610.1| unnamed protein product [Vitis vinifera] >gi|157... 224 1e-56	20	11	1	0	0.5	0.3	0	0	8.6e-05	0.000957	1
310	isotig13508	dbj|BAD91179.1| putative mitochondrial dicarboxylate transporter... 473 e-131	19	11	0	0	0.5	0.3	0	0	9e-06	0.000523	0.9996
311	isotig07236	gb|AAD55090.1| thaumatin [Vitis riparia] 298 7e-79	52	28	1	0	1.4	0.8	0	0	0	0	1
312	isotig17338	ref|XP_810084.1| universal minicircle sequence binding protein (... 99 4e-19	27	13	0	0	0.7	0.4	0	0	0	8e-06	0.999265
313	isotig08036	gb|AAO63022.1| flavanone 3-hydroxylase [Allium cepa] 493 e-140	56	28	1	0	1.5	0.8	0	0	0	0	0.99942
314	isotig07114	gb|ABL67651.1| putative auxin-repressed/dormancy-associated prot... 62 3e-08	16	8	0	0	0.4	0.2	0	0	7.2e-05	0.001487	1
315	isotig05944	emb|CAN62706.1| hypothetical protein [Vitis vinifera] 160 9e-38	24	11	0	0	0.6	0.3	0	0	0	2.7e-05	1
316	isotig05945	gb|ABK93023.1| unknown [Populus trichocarpa] 75 4e-12	24	11	0	0	0.6	0.3	0	0	0	2.7e-05	1
317	isotig07149	emb|CAK18840.1| subunit IV of photosystem I (PSI-E) precursor [P... 57 7e-07	24	11	0	0	0.6	0.3	0	0	0	2.7e-05	1
318	isotig07150	emb|CAO63076.1| unnamed protein product [Vitis vinifera] 225 4e-57	22	11	0	0	0.6	0.3	0	0	1e-06	9.5e-05	1
319	isotig16361	gb|ABW80999.1| PI-phospholipase C PLC5 [Solanum lycopersicum] 216 2e-54	23	9	1	0	0.6	0.3	0	0	1.2e-05	7.9e-05	1
320	isotig16655	emb|CAO45904.1| unnamed protein product [Vitis vinifera] 384 e-104	23	12	1	0	0.6	0.3	0	0	1.4e-05	0.000222	1
321	isotig07863	gb|AAT37529.1| purple acid phosphatase 1 [Solanum tuberosum] 427 e-118	29	14	1	0	0.8	0.4	0	0	0	1.1e-05	0.997241
322	isotig17140	tpe|CAG29028.1| TPA: putative cystatin [Zea mays] 53 2e-05	27	11	0	0	0.7	0.3	0	0	0	4e-06	0.999548
323	isotig08366	gb|ACJ84828.1| unknown [Medicago truncatula] 44 0.013	20	8	0	0	0.5	0.2	0	0	5e-06	0.000114	1
324	isotig12066	emb|CAN73664.1| hypothetical protein [Vitis vinifera] 154 5e-36	18	8	0	0	0.5	0.2	0	0	1.9e-05	0.000431	1
325	isotig16736	gb|ABM55247.1| calmodulin-binding protein [Beta vulgaris] 295 5e-78	19	8	0	0	0.5	0.2	0	0	1e-05	0.000223	1
326	isotig14149		17	6	0	0	0.5	0.2	0	0	3e-05	0.000333	1
327	isotig11730	gb|ACF74276.1| putative dehydrin [Arachis hypogaea] 68 9e-10	129	49	0	0	3.5	1.4	0	0	0	0	0.999651
328	isotig11005	ref|XP_001632375.1| predicted protein [Nematostella vectensis] >... 37 0.90	31	11	1	0	0.8	0.3	0	0	0	1e-06	1
329	isotig15759	emb|CAO22665.1| unnamed protein product [Vitis vinifera] 192 3e-47	29	11	0	0	0.8	0.3	0	0	0	1e-06	1
330	isotig15774	emb|CAO21577.1| unnamed protein product [Vitis vinifera] 299 2e-79	28	9	1	0	0.8	0.3	0	0	0	2e-06	1
331	isotig14480	gb|AAT34987.1| putative cysteine protease [Gossypium hirsutum] 350 4e-94	60	21	0	0	1.6	0.6	0	0	0	0	0.999025
332	isotig00584	gb|AAC60537.1| Kunitz chymotrypsin inhibitor x; WCI-x [Psophocar... 46 0.005	76	25	1	0	2.1	0.7	0	0	0	0	1
333	isotig16303	gb|AAK51119.1| xylucan endo-transglycosylase [Carica papaya] 442 e-122	23	7	0	0	0.6	0.2	0	0	0	7e-06	1
334	isotig17326	gb|ACL14907.1| L-isoaspartyl methyltransferase 2 TIS II alpha-om... 34 3.5	23	6	0	0	0.6	0.2	0	0	0	3e-06	1
335	isotig20371	emb|CAN76903.1| hypothetical protein [Vitis vinifera] >gi|157356... 181 5e-44	23	7	0	0	0.6	0.2	0	0	0	7e-06	0.998727
336	isotig15335	emb|CAO47506.1| unnamed protein product [Vitis vinifera] 112 8e-23	27	8	0	0	0.7	0.2	0	0	0	1e-06	1
337	isotig16649	gb|ABB52080.1| putative 9-cis epoxycarotenoid dioxygenase [Daucu... 372 e-101	26	8	0	0	0.7	0.2	0	0	0	1e-06	0.999797
338	isotig11067	gb|AAY15221.1| antifungal protein [Sinapis alba] 44 0.008	56	13	1	0	1.5	0.4	0	0	0	0	0.999846
339	isotig13354	emb|CAO71008.1| unnamed protein product [Vitis vinifera] 150 1e-34	14	2	0	0	0.4	0.1	0	0	5.1e-05	0.000127	1
340	isotig16018	***** No hits found ******	15	4	0	0	0.4	0.1	0	0	7.7e-05	0.000392	1
341	isotig19674	emb|CAO49546.1| unnamed protein product [Vitis vinifera] 204 3e-51	14	2	0	0	0.4	0.1	0	0	5.1e-05	0.000127	1
342	isotig19878	emb|CAO64198.1| unnamed protein product [Vitis vinifera] 355 3e-96	15	4	0	0	0.4	0.1	0	0	7.7e-05	0.000392	1
343	isotig14253		16	5	0	0	0.4	0.1	0	0	5e-05	0.000375	0.998631
344	isotig02981	emb|CAO46168.1| unnamed protein product [Vitis vinifera] 122 3e-42	18	4	1	0	0.5	0.1	0	0	8.3e-05	0.000131	1
345	isotig07841	gb|AAP74755.1| chalcone synthase [Gypsophila paniculata] 442 e-122	17	5	0	0	0.5	0.1	0	0	2.3e-05	0.000175	1
346	isotig08059	emb|CAO39797.1| unnamed protein product [Vitis vinifera] 86 1e-15	19	5	0	0	0.5	0.1	0	0	5e-06	3.6e-05	1
347	isotig12353	gb|AAG13524.1|AC068924_29 putative non-LTR retroelement reverse ... 111 5e-27	18	3	0	0	0.5	0.1	0	0	3e-06	1.2e-05	0.999406
348	isotig05070	emb|CAO62914.1| unnamed protein product [Vitis vinifera] 136 3e-30	21	3	0	0	0.6	0.1	0	0	0	1e-06	#REF!
349	isotig09147	emb|CAO63600.1| unnamed protein product [Vitis vinifera] 451 e-125	0	4	2	11	0	0.1	0.1	0.1	0	0	0.68313
350	isotig20283	ref|XP_001350560.1| hypothetical protein [Plasmodium falciparum ... 36 3.7	0	14	2	2	0	0.4	0.1	0.2	7e-05	0.000321	0.312984
351	isotig16219	emb|CAO44455.1| unnamed protein product [Vitis vinifera] >gi|157... 282 5e-74	0	11	10	10	0	0.3	0.4	0.9	1e-06	8e-06	0.989743
352	isotig12230	gb|ABK95947.1| unknown [Populus trichocarpa] >gi|118489829|gb|AB... 136 3e-30	0	2	4	6	0	0.1	0.2	0.5	0.000245	2.6e-05	1
353	isotig04136	ref|NP_197195.2| AAA-type ATPase family protein [Arabidopsis tha... 375 e-102	0	12	6	6	0	0.3	0.2	0.5	6.6e-05	0.001412	0.889499
354	isotig20205	emb|CAO65376.1| unnamed protein product [Vitis vinifera] 420 e-136	0	2	10	13	0	0.1	0.4	1.2	0	0	0.839052
355	isotig03779	emb|CAO61281.1| unnamed protein product [Vitis vinifera] 325 3e-87	1	3	4	7	0	0.1	0.2	0.6	0.001065	3.4e-05	0.996192
356	isotig09550	emb|CAO45573.1| unnamed protein product [Vitis vinifera] 185 8e-45	0	4	10	14	0	0.1	0.4	1.3	0	0	0.996206
357	isotig17711	emb|CAN64194.1| hypothetical protein [Vitis vinifera] >gi|157342... 270 3e-70	0	4	9	14	0	0.1	0.4	1.3	0	0	1
358	isotig10149	emb|CAO68205.1| unnamed protein product [Vitis vinifera] 166 3e-39	0	2	5	8	0	0.1	0.2	0.7	8e-06	0	0.996711
359	isotig09714	gb|ABV27475.1| fasciclin-like arabinogalactan protein 4 [Gossypi... 174 2e-41	1	2	8	13	0	0.1	0.3	1.2	0	0	0.998274
360	isotig07847	ref|NP_568974.1| ATFP3 (Arabidopsis thaliana farnesylated protei... 141 5e-45	1	2	5	9	0	0.1	0.2	0.8	2.2e-05	0	0.999068
361	isotig06902	dbj|BAC67189.1| expansin [Pyrus communis] 404 e-110	1	7	5	9	0	0.2	0.2	0.8	0.000143	1.1e-05	0.990637
362	isotig05200	dbj|BAC86022.1| unnamed protein product [Homo sapiens] 64 2e-08	1	9	4	9	0	0.3	0.2	0.8	0.000106	1.4e-05	0.989554
363	isotig07162	emb|CAO22634.1| unnamed protein product [Vitis vinifera] 160 1e-37	0	5	6	10	0	0.1	0.2	0.9	1e-06	0	0.959616
364	isotig20010	ref|XP_001950202.1| PREDICTED: hypothetical protein [Acyrthosiph... 39 0.47	0	3	3	6	0	0.1	0.1	0.5	0.000468	4.8e-05	0.994221
365	isotig19115	emb|CAB82852.1| protein kinase MK6 [Mesembryanthemum crystallinum] 102 3e-20	1	5	4	12	0	0.1	0.2	1.1	1e-06	0	0.994039
366	isotig12435	emb|CAO41955.1| unnamed protein product [Vitis vinifera] 234 1e-62	0	3	2	7	0	0.1	0.1	0.6	8.7e-05	1e-06	0.996156
367	isotig16129	emb|CAO63710.1| unnamed protein product [Vitis vinifera] 100 7e-27	1	4	3	7	0	0.1	0.1	0.6	0.001471	4.5e-05	1
368	isotig18446	emb|CAO71175.1| unnamed protein product [Vitis vinifera] 240 1e-61	0	5	3	7	0	0.1	0.1	0.6	0.00013	2.1e-05	1
369	isotig18970	***** No hits found ******	0	5	3	7	0	0.1	0.1	0.6	0.00013	2.1e-05	1
370	isotig06819	dbj|BAE98780.1| pectinesterase like protein [Arabidopsis thaliana] 255 5e-66	1	8	8	21	0	0.2	0.3	1.9	0	0	0.998121
371	isotig19136	emb|CAO48777.1| unnamed protein product [Vitis vinifera] 229 3e-58	1	2	6	15	0	0.1	0.2	1.3	0	0	0.999624
372	isotig02740	gb|ACJ85538.1| unknown [Medicago truncatula] 469 e-131	0	3	2	8	0	0.1	0.1	0.7	1.6e-05	0	0.997262
373	isotig12607	emb|CAO15382.1| unnamed protein product [Vitis vinifera] 285 3e-75	0	9	3	9	0	0.3	0.1	0.8	4e-06	1e-06	0.965383
374	isotig06082	ref|NP_568721.1| short-chain dehydrogenase/reductase (SDR) famil... 377 e-103	1	4	3	9	0	0.1	0.1	0.8	7.3e-05	0	0.96272
375	isotig18686	gb|ABO31952.1| ribosomal protein S3 [Peridiscus lucidus] 317 e-118	1	4	2	10	0	0.1	0.1	0.9	9e-06	0	0.999884
376	isotig04555	ref|NP_177158.1| DNA-binding family protein [Arabidopsis thalian... 175 7e-42	0	2	2	10	0	0.1	0.1	0.9	0	0	0.998412
377	isotig01430	gb|ACL81159.1| putative auxin/aluminum-responsive protein [Mirab... 420 e-115	0	15	7	66	0	0.4	0.3	5.9	0	0	0.999738
378	isotig13652	gb|ABO77632.1| peroxidase [Medicago truncatula] 301 7e-80	1	2	2	27	0	0.1	0.1	2.4	0	0	0.999782
379	isotig02369	gb|AAT35231.1| nodulin 26-like protein [Medicago truncatula] 377 e-102	1	4	5	62	0	0.1	0.2	5.6	0	0	#REF!
380	isotig14438		0	4	15	1	0	0.1	0.6	0.1	1e-06	1e-06	0.655251
381	isotig19512	ref|YP_001691680.1| N-acetylmuramoyl-L-alanine amidase [Finegold... 37 1.4	1	18	13	1	0	0.5	0.5	0.1	1.3e-05	0.000182	0.957987
382	isotig16539	emb|CAO44067.1| unnamed protein product [Vitis vinifera] 323 3e-86	0	17	18	2	0	0.5	0.7	0.2	0	9e-06	0.992774
383	isotig11895	gb|AAA53547.1| polygalacturonase inhibitor protein 231 2e-58	1	17	15	2	0	0.5	0.6	0.2	1.5e-05	0.000213	0.678879
384	isotig18330	emb|CAO64758.1| unnamed protein product [Vitis vinifera] 661 0.0	1	20	5	1	0	0.6	0.2	0.1	2.1e-05	3.8e-05	0.987878
385	isotig08212	emb|CAO44052.1| unnamed protein product [Vitis vinifera] 36 4.0	0	14	3	1	0	0.4	0.1	0.1	9.2e-05	0.000391	#REF!
386	isotig18242	emb|CAN74282.1| hypothetical protein [Vitis vinifera] 387 e-105	2	0	2	5	0.1	0	0.1	0.4	0.001836	9.7e-05	0.998115
387	isotig07800	gb|EAZ31548.1| hypothetical protein OsJ_015031 [Oryza sativa (ja... 67 9e-10	2	1	3	6	0.1	0	0.1	0.5	0.003122	8e-05	1
388	isotig17981	gb|AAB49626.1| chromoplast-associated hsp20 [Lycopersicon escule... 63 9e-09	2	0	2	6	0.1	0	0.1	0.5	0.000359	4e-06	0.999229
389	isotig14931	emb|CAO17149.1| unnamed protein product [Vitis vinifera] 270 1e-70	3	0	2	7	0.1	0	0.1	0.6	0.000101	1e-06	0.998059
390	isotig11460	emb|CAO23550.1| unnamed protein product [Vitis vinifera] 92 2e-17	4	1	3	10	0.1	0	0.1	0.9	1.7e-05	0	1
391	isotig19809	emb|CAO41545.1| unnamed protein product [Vitis vinifera] 400 e-110	4	0	2	10	0.1	0	0.1	0.9	1e-06	0	0.999765
392	isotig07270	***** No hits found ******	4	0	2	12	0.1	0	0.1	1.1	0	0	0.999892
393	isotig08337	emb|CAO68288.1| unnamed protein product [Vitis vinifera] 385 e-105	4	1	2	15	0.1	0	0.1	1.3	0	0	0.999355
394	isotig14863	emb|CAN71240.1| hypothetical protein [Vitis vinifera] >gi|157353... 298 1e-78	3	1	2	27	0.1	0	0.1	2.4	0	0	0.93828
395	isotig04422	ref|NP_176476.1| cornichon family protein [Arabidopsis thaliana]... 86 3e-15	3	0	4	6	0.1	0	0.2	0.5	0.000452	9.5e-05	1
396	isotig08976	emb|CAO64405.1| unnamed protein product [Vitis vinifera] 418 e-115	2	0	4	6	0.1	0	0.2	0.5	0.00027	2.7e-05	0.997415
397	isotig15643	emb|CAN61449.1| hypothetical protein [Vitis vinifera] 79 2e-13	2	1	5	7	0.1	0	0.2	0.6	0.000461	1.6e-05	1
398	isotig16572	emb|CAO66271.1| unnamed protein product [Vitis vinifera] 118 5e-25	3	1	4	7	0.1	0	0.2	0.6	0.001173	3.6e-05	0.998753
399	isotig14375		5	0	5	8	0.1	0	0.2	0.7	3.7e-05	7e-06	0.993005
400	isotig04176	emb|CAN74575.1| hypothetical protein [Vitis vinifera] 316 3e-84	5	0	6	13	0.1	0	0.2	1.2	0	0	0.963076
401	isotig11839	emb|CAO21314.1| unnamed protein product [Vitis vinifera] 159 1e-72	6	0	3	7	0.2	0	0.1	0.6	0.000161	4.6e-05	1
402	isotig19779	emb|CAA65982.1| cdc2MsF [Medicago sativa] 492 e-148	6	0	2	7	0.2	0	0.1	0.6	0.000114	1.7e-05	0.993473
403	isotig08627	emb|CAO23558.1| unnamed protein product [Vitis vinifera] 268 8e-70	7	1	3	10	0.2	0	0.1	0.9	3.1e-05	0	1
404	isotig20189	emb|CAO62487.1| unnamed protein product [Vitis vinifera] 711 0.0	9	0	3	10	0.2	0	0.1	0.9	2e-06	0	1.47938e-17
405	isotig10856	gb|ABR13301.1| putative proline-rich cell wall protein [Prunus d... 135 3e-30	6	1	4	11	0.2	0	0.2	0.1	9e-06	0	0.145741
406	isotig14489	gb|AAK43960.1|AF370145_1 unknown protein [Arabidopsis thaliana] 226 2e-57	6	1	4	8	0.2	0	0.2	0.7	0.000642	4e-05	0.987069
407	isotig03061	emb|CAO43723.1| unnamed protein product [Vitis vinifera] 496 e-138	7	0	5	15	0.2	0	0.2	1.3	0	0	0.999922
408	isotig18483	ref|NP_564075.1| JAZ1/TIFY10A (JASMONATE-ZIM-DOMAIN PROTEIN 1); ... 101 1e-19	9	1	4	16	0.2	0	0.2	1.4	0	0	0.950117
409	isotig12397	gb|ABK24073.1| unknown [Picea sitchensis] 47 0.004	12	0	3	8	0.3	0	0.1	0.7	9e-06	2.5e-05	0.975847
410	isotig13152	gb|ABK95626.1| unknown [Populus trichocarpa] 426 e-117	10	1	2	16	0.3	0	0.1	1.4	0	0	#REF!
411	isotig07856	emb|CAO40952.1| unnamed protein product [Vitis vinifera] 672 0.0	2	3	0	11	0.1	0.1	0	0.1	0	0	1
412	isotig08564	emb|CAO61742.1| unnamed protein product [Vitis vinifera] 464 e-147	5	4	1	11	0.1	0.1	0	0.1	1.8e-05	0	1
413	isotig08918	ref|NP_196408.2| leucine-rich repeat family protein [Arabidopsis... 342 2e-92	2	2	0	11	0.1	0.1	0	0.1	0	0	1
414	isotig09354	ref|XP_002022368.1| GL24088 [Drosophila persimilis] >gi|19410432... 38 0.40	2	3	0	11	0.1	0.1	0	0.1	0	0	1
415	isotig09993	emb|CAO40471.1| unnamed protein product [Vitis vinifera] 616 e-174	5	5	1	11	0.1	0.1	0	0.1	2.7e-05	0	1
416	isotig12798	emb|CAO23171.1| unnamed protein product [Vitis vinifera] 145 6e-33	2	2	1	11	0.1	0.1	0	0.1	1e-06	0	0.526152
417	isotig05543	emb|CAO38960.1| unnamed protein product [Vitis vinifera] 266 e-130	2	4	0	6	0.1	0.1	0	0.5	0.00099	6e-05	1
418	isotig07032	emb|CAO21679.1| unnamed protein product [Vitis vinifera] 49 4e-09	4	2	0	6	0.1	0.1	0	0.5	0.001091	6.5e-05	1
419	isotig09391	gb|AAY40250.1| Cys2/His2 zinc-finger transcription factor [Silen... 61 3e-08	2	2	0	6	0.1	0.1	0	0.5	0.000688	5e-06	1
420	isotig13547	emb|CAN78958.1| hypothetical protein [Vitis vinifera] 103 2e-20	2	2	0	6	0.1	0.1	0	0.5	0.000688	5e-06	1
421	isotig18937	emb|CAN83525.1| hypothetical protein [Vitis vinifera] 175 5e-42	2	2	1	6	0.1	0.1	0	0.5	0.004048	3.5e-05	0.999229
422	isotig07739	emb|CAN61602.1| hypothetical protein [Vitis vinifera] 295 e-110	3	3	0	7	0.1	0.1	0	0.6	0.00031	4e-06	1
423	isotig10320	emb|CAO42499.1| unnamed protein product [Vitis vinifera] 168 5e-40	2	5	0	7	0.1	0.1	0	0.6	0.000208	8e-06	1
424	isotig10505	emb|CAO24324.1| unnamed protein product [Vitis vinifera] 543 e-153	3	3	0	7	0.1	0.1	0	0.6	0.00031	4e-06	1
425	isotig10543	emb|CAO61356.1| unnamed protein product [Vitis vinifera] 433 e-119	3	3	0	7	0.1	0.1	0	0.6	0.00031	4e-06	1
426	isotig10610	emb|CAO24068.1| unnamed protein product [Vitis vinifera] 142 1e-32	4	2	0	7	0.1	0.1	0	0.6	0.000235	3e-06	1
427	isotig11994	emb|CAO69362.1| unnamed protein product [Vitis vinifera] 58 4e-07	2	2	1	7	0.1	0.1	0	0.6	0.000818	1e-06	1
428	isotig12478	gb|ABK93065.1| unknown [Populus trichocarpa] 210 5e-53	2	3	0	7	0.1	0.1	0	0.6	0.000185	1e-06	1
429	isotig12850	gb|EEC70813.1| hypothetical protein OsI_02277 [Oryza sativa Indi... 119 1e-40	3	4	0	7	0.1	0.1	0	0.6	0.000385	1.3e-05	1
430	isotig14983	emb|CAN61977.1| hypothetical protein [Vitis vinifera] >gi|157340... 157 1e-36	3	2	0	7	0.1	0.1	0	0.6	0.000194	1e-06	1
431	isotig19316	emb|CAN60554.1| hypothetical protein [Vitis vinifera] >gi|157343... 181 5e-44	3	2	0	7	0.1	0.1	0	0.6	0.000194	1e-06	1
432	isotig20164	ref|NP_001099678.1| poly(A) binding protein, cytoplasmic 3 [Ratt... 35 2.6	3	4	1	7	0.1	0.1	0	0.6	0.003084	6.5e-05	0.99963
433	isotig00705	ref|NP_001066915.1| Os12g0528500 [Oryza sativa (japonica cultiva... 93 2e-26	3	5	1	8	0.1	0.1	0	0.7	0.00085	1e-05	1
434	isotig01886	emb|CAO69337.1| unnamed protein product [Vitis vinifera] 188 1e-75	3	3	0	8	0.1	0.1	0	0.7	6.2e-05	0	1
435	isotig05565	emb|CAB89490.1| CRK1 protein [Beta vulgaris subsp. vulgaris] >gi... 947 0.0	4	3	1	8	0.1	0.1	0	0.7	0.000755	4e-06	1
436	isotig07086	emb|CAO24059.1| unnamed protein product [Vitis vinifera] 577 e-162	4	4	1	8	0.1	0.1	0	0.7	0.001133	1.3e-05	1
437	isotig13567	emb|CAO61716.1| unnamed protein product [Vitis vinifera] 301 4e-80	3	2	0	8	0.1	0.1	0	0.7	3.6e-05	0	1
438	isotig15159	ref|NP_173857.2| methyltransferase [Arabidopsis thaliana] >gi|97... 268 6e-70	5	3	0	8	0.1	0.1	0	0.7	0.000102	2e-06	1
439	isotig17647	ref|NP_174971.2| unknown protein [Arabidopsis thaliana] 484 e-135	3	2	0	8	0.1	0.1	0	0.7	3.6e-05	0	0.999802
440	isotig07031	emb|CAN60303.1| hypothetical protein [Vitis vinifera] 56 5e-06	2	2	0	9	0.1	0.1	0	0.8	3e-06	0	1
441	isotig10718	emb|CAO48044.1| unnamed protein product [Vitis vinifera] 475 e-132	5	3	1	9	0.1	0.1	0	0.8	0.000215	1e-06	1
442	isotig19444	emb|CAO69686.1| unnamed protein product [Vitis vinifera] 427 e-118	4	2	0	9	0.1	0.1	0	0.8	9e-06	0	0.999884
443	isotig14203		3	5	1	10	0.1	0.1	0	0.9	4.2e-05	0	0.999765
444	isotig10043	emb|CAO40229.1| unnamed protein product [Vitis vinifera] 344 6e-93	4	2	1	12	0.1	0.1	0	1.1	0	0	1
445	isotig15009	dbj|BAE92730.1| 3-hydroxy-3-methylglutaryl coenzyme A reductase ... 442 e-122	2	3	0	12	0.1	0.1	0	1.1	0	0	0.999892
446	isotig07284	emb|CAO65838.1| unnamed protein product [Vitis vinifera] 101 3e-20	3	2	1	15	0.1	0.1	0	1.3	0	0	1
447	isotig08421	emb|CAO47862.1| unnamed protein product [Vitis vinifera] 355 5e-96	2	3	0	14	0.1	0.1	0	1.3	0	0	1
448	isotig16155	emb|CAN67405.1| hypothetical protein [Vitis vinifera] 441 e-122	5	3	0	14	0.1	0.1	0	1.3	0	0	1
449	isotig18248	emb|CAA61158.1| SIEP1L protein [Beta vulgaris subsp. vulgaris] 458 e-127	5	2	0	14	0.1	0.1	0	1.3	0	0	0.999944
450	isotig13870	gb|EEC82670.1| hypothetical protein OsI_27314 [Oryza sativa Indi... 538 e-151	4	3	0	17	0.1	0.1	0	1.5	0	0	1
451	isotig19365	emb|CAO23423.1| unnamed protein product [Vitis vinifera] 267 1e-69	2	2	1	17	0.1	0.1	0	1.5	0	0	0.999968
452	isotig15607	emb|CAN59837.1| hypothetical protein [Vitis vinifera] >gi|157351... 528 e-148	3	3	0	19	0.1	0.1	0	1.7	0	0	0.999994
453	isotig05979	gb|ABK95538.1| unknown [Populus trichocarpa] 741 0.0	5	3	0	20	0.1	0.1	0	1.8	0	0	0.999996
454	isotig03920	gb|ABD98040.1| epicotyl-specific tissue protein [Striga asiatica] 70 4e-10	2	2	1	21	0.1	0.1	0	1.9	0	0	1
455	isotig03921	emb|CAA66109.3| specific tissue protein 2 [Cicer arietinum] 77 4e-12	2	2	1	21	0.1	0.1	0	1.9	0	0	1
456	isotig06087	gb|AAP83138.1| lipoxygenase [Nicotiana attenuata] 822 0.0	5	3	0	21	0.1	0.1	0	1.9	0	0	0.999878
457	isotig16826	emb|CAO47651.1| unnamed protein product [Vitis vinifera] 164 1e-38	4	3	0	30	0.1	0.1	0	2.7	0	0	0.999999
458	isotig13115	ref|NP_001078202.2| unknown protein [Arabidopsis thaliana] >gi|1... 230 2e-58	2	2	0	31	0.1	0.1	0	2.8	0	0	0.999999
459	isotig03898	emb|CAO45812.1| unnamed protein product [Vitis vinifera] 315 9e-84	3	4	0	32	0.1	0.1	0	2.9	0	0	0.999968
460	isotig08519	gb|AAP96920.1| pyruvate decarboxylase [Dianthus caryophyllus] 911 0.0	2	3	0	42	0.1	0.1	0	3.8	0	0	0.999997
461	isotig03917	sp|P83304.1|LEC_PARPC RecName: Full=Mannose/glucose-specific lec... 107 2e-21	2	2	0	47	0.1	0.1	0	4.2	0	0	0.978085
462	isotig04370	gb|ABB72441.1| xylucan endotransglucosylase [Betula pendula] 523 e-146	4	6	0	9	0.1	0.2	0	0.8	3.6e-05	1e-06	1
463	isotig19060	emb|CAO24484.1| unnamed protein product [Vitis vinifera] 146 2e-33	5	6	1	9	0.1	0.2	0	0.8	0.0006	1.3e-05	0.999613
464	isotig19500	emb|CAO65276.1| unnamed protein product [Vitis vinifera] 103 9e-21	4	6	1	10	0.1	0.2	0	0.9	9.4e-05	0	0.997816
465	isotig14099	emb|CAO50168.1| unnamed protein product [Vitis vinifera] >gi|157... 224 8e-57	3	7	0	14	0.1	0.2	0	1.3	0	0	1
466	isotig19494	emb|CAO21408.1| unnamed protein product [Vitis vinifera] 784 0.0	3	7	0	15	0.1	0.2	0	1.3	0	0	0.997336
467	isotig16292	sp|P09887.1|HS22C_SOYBN RecName: Full=Small heat shock protein, ... 89 3e-16	5	11	1	45	0.1	0.3	0	4	0	0	0.710392
468	isotig18271	gb|AAN62354.1|AF506028_23 CTV.22 [Poncirus trifoliata] 531 e-149	5	22	1	8	0.1	0.6	0	0.7	6e-06	1.7e-05	0.946157
469	isotig11204	***** No hits found ******	36	29	0	7	0.1	0.8	0	0.6	0	3.6e-05	0.105703
470	isotig17041	gb|AAP55714.1| GDSL-lipase [Chenopodium rubrum] 467 e-130	6	3	0	11	0.2	0.1	0	0.1	1e-06	0	0.852803
471	isotig09130	gb|ABK23275.1| unknown [Picea sitchensis] >gi|148910616|gb|ABR18... 41 0.18	6	8	0	11	0.2	0.2	0	0.1	5e-06	0	0.0176749
472	isotig05127	emb|CAN69737.1| hypothetical protein [Vitis vinifera] 216 4e-54	6	6	1	12	0.2	0.2	0	1.1	1.2e-05	0	1
473	isotig09087	emb|CAO47652.1| unnamed protein product [Vitis vinifera] 191 9e-47	7	7	0	12	0.2	0.2	0	1.1	1e-06	0	1
474	isotig13046	emb|CAO23259.1| unnamed protein product [Vitis vinifera] 343 1e-92	8	6	0	12	0.2	0.2	0	1.1	1e-06	0	1
475	isotig15383	emb|CAO40802.1| unnamed protein product [Vitis vinifera] 536 e-150	9	7	0	22	0.2	0.2	0	1.1	0	0	0.999475
476	isotig04977	emb|CAO17549.1| unnamed protein product [Vitis vinifera] 417 0.0	9	6	1	14	0.2	0.2	0	1.3	1e-06	0	0.999922
477	isotig18212	emb|CAN62237.1| hypothetical protein [Vitis vinifera] 1013 0.0	9	8	1	16	0.2	0.2	0	1.4	0	0	0.991485
478	isotig20246	ref|XP_001370609.1| PREDICTED: similar to mas-related protein X1... 37 5.5	6	12	1	22	0.2	0.3	0	1.1	0	0	0.993999
479	isotig18750	gb|ABK92986.1| unknown [Populus trichocarpa] 125 2e-27	6	10	1	20	0.2	0.3	0	1.8	0	0	0.999382
480	isotig13516	emb|CAO69042.1| unnamed protein product [Vitis vinifera] 204 7e-51	6	10	1	26	0.2	0.3	0	2.3	0	0	-0.0740008
481	isotig10347	emb|CAN73490.1| hypothetical protein [Vitis vinifera] 575 e-162	10	3	1	11	0.3	0.1	0	0.1	1.2e-05	0	1
482	isotig12027	emb|CAO38868.1| unnamed protein product [Vitis vinifera] 247 1e-63	11	4	1	11	0.3	0.1	0	0.1	2.3e-05	1e-06	0.278111
483	isotig03663	emb|CAO66177.1| unnamed protein product [Vitis vinifera] 360 e-115	6	3	0	9	0.2	0.1	0	0.8	2.4e-05	0	1
484	isotig10162	emb|CAO63442.1| unnamed protein product [Vitis vinifera] 137 8e-31	6	3	0	9	0.2	0.1	0	0.8	2.4e-05	0	1
485	isotig10600	emb|CAO42347.1| unnamed protein product [Vitis vinifera] 213 9e-54	6	4	1	9	0.2	0.1	0	0.8	0.000434	5e-06	1
486	isotig13210	gb|AAD55473.1|AC009322_13 Hypothetical protein [Arabidopsis thal... 276 2e-72	6	3	1	9	0.2	0.1	0	0.8	0.000246	2e-06	0.999613
487	isotig06505	emb|CAN63228.1| hypothetical protein [Vitis vinifera] 223 2e-56	9	5	0	10	0.2	0.1	0	0.9	1.4e-05	2e-06	0.998543
488	isotig11752	gb|ACG30449.1| PGPS/D12 [Zea mays] 110 2e-22	7	4	0	13	0.2	0.1	0	1.2	0	0	0.999926
489	isotig07280	gb|AAR95998.1| hypothetical protein kinase [Musa acuminata] 196 2e-48	6	2	0	14	0.2	0.1	0	1.3	0	0	0.999947
490	isotig18506	emb|CAO42370.1| unnamed protein product [Vitis vinifera] 556 e-156	6	3	1	16	0.2	0.1	0	1.4	0	0	0.999864
491	isotig10362	emb|CAN81917.1| hypothetical protein [Vitis vinifera] 746 0.0	8	4	1	18	0.2	0.1	0	1.6	0	0	0.999977
492	isotig07279	emb|CAO71862.1| unnamed protein product [Vitis vinifera] 259 5e-67	6	2	0	19	0.2	0.1	0	1.7	0	0	0.999937
493	isotig15265	gb|ABO48369.1| TINY-like protein 2 [Populus trichocarpa] 92 4e-17	9	3	1	21	0.2	0.1	0	1.9	0	0	0.999917
494	isotig01989	***** No hits found ******	7	2	0	24	0.2	0.1	0	2.2	0	0	1
495	isotig01991	***** No hits found ******	7	2	0	24	0.2	0.1	0	2.2	0	0	1
496	isotig04573	ref|NP_565824.1| DNAJ heat shock N-terminal domain-containing pr... 40 0.34	9	3	1	24	0.2	0.1	0	2.2	0	0	0.999889
497	isotig15069	ref|NP_973902.1| NHL repeat-containing protein [Arabidopsis thal... 76 4e-12	9	2	0	30	0.2	0.1	0	2.7	0	0	#REF!
498	isotig13705	ref|NP_192169.1| ATMLO1/MLO1 (MILDEW RESISTANCE LOCUS O 1); calm... 457 e-127	12	2	0	7	0.3	0.1	0	0.6	2.7e-05	5.7e-05	1
499	isotig17207	emb|CAO49641.1| unnamed protein product [Vitis vinifera] 502 e-140	12	2	0	7	0.3	0.1	0	0.6	2.7e-05	5.7e-05	0.997097
500	isotig15627	gb|AAP31307.1| histone H1 [Lens nigricans] 94 1e-17	10	2	1	8	0.3	0.1	0	0.7	0.000217	3.5e-05	0.986885
501	isotig09978	emb|CAN72815.1| hypothetical protein [Vitis vinifera] 226 3e-57	10	5	1	12	0.3	0.1	0	1.1	1.3e-05	0	1
502	isotig11295	emb|CAO68421.1| unnamed protein product [Vitis vinifera] 451 e-125	11	2	0	12	0.3	0.1	0	1.1	0	0	0.99974
503	isotig06421	emb|CAN70448.1| hypothetical protein [Vitis vinifera] 690 0.0	11	3	1	13	0.3	0.1	0	1.2	1e-06	0	0.999818
504	isotig08955	gb|ACJ85269.1| unknown [Medicago truncatula] 176 2e-42	12	3	0	15	0.3	0.1	0	1.3	0	0	0.998609
505	isotig16453	gb|ABK95753.1| unknown [Populus trichocarpa] 376 e-102	11	4	0	19	0.3	0.1	0	1.7	0	0	0.999287
506	isotig01987	dbj|BAD91079.1| beta-D-galactosidase [Pyrus pyrifolia] 311 1e-82	12	5	1	24	0.3	0.1	0	2.2	0	0	0.998181
507	isotig16311	emb|CAO21886.1| unnamed protein product [Vitis vinifera] 380 e-103	10	5	1	48	0.3	0.1	0	4.3	0	0	0.822122
508	isotig06630	emb|CAN65070.1| hypothetical protein [Vitis vinifera] 189 4e-46	15	5	0	7	0.4	0.1	0	0.6	6.9e-05	0.000476	0.995227
509	isotig02527	emb|CAO62488.1| unnamed protein product [Vitis vinifera] 553 e-155	16	3	1	8	0.4	0.1	0	0.7	5.4e-05	6.3e-05	1
510	isotig07678	pir||JC5562 trypsin inhibitor ETIb precursor - Erythrina variegata 55 1e-05	16	3	1	8	0.4	0.1	0	0.7	5.4e-05	6.3e-05	1
511	isotig12756	gb|AAK62444.1|AF386999_1 similar to wpk4 protein kinase [Arabido... 412 e-113	13	4	0	8	0.4	0.1	0	0.7	3.4e-05	8e-05	0.9972
512	isotig09874	emb|CAO61291.1| unnamed protein product [Vitis vinifera] 561 e-158	15	3	0	9	0.4	0.1	0	0.8	2e-06	5e-06	1
513	isotig12183	ref|NP_191705.1| BRH1 (BRASSINOSTEROID-RESPONSIVE RING-H2); prot... 139 2e-31	14	2	0	9	0.4	0.1	0	0.8	1e-06	1e-06	0.998287
514	isotig06883	emb|CAO21804.1| unnamed protein product [Vitis vinifera] 200 2e-49	13	3	1	10	0.4	0.1	0	0.9	2.1e-05	3e-06	0.993251
515	isotig14078	emb|CAO42349.1| unnamed protein product [Vitis vinifera] 262 4e-68	14	3	0	13	0.4	0.1	0	1.2	0	0	0.999651
516	isotig12964	gb|ABK96114.1| unknown [Populus trichocarpa] 134 3e-30	13	3	0	14	0.4	0.1	0	1.3	0	0	0.993122
517	isotig12448	ref|NP_200149.1| ATPMEPCRF; pectinesterase [Arabidopsis thaliana... 576 e-162	15	5	1	33	0.4	0.1	0	2.1	0	0	-0.0536072
518	isotig02405	emb|CAO66145.1| unnamed protein product [Vitis vinifera] 57 9e-07	19	4	0	1	0.5	0.1	0	0.1	1.7e-05	5.2e-05	0.974245
519	isotig13535	emb|CAO66005.1| unnamed protein product [Vitis vinifera] 100 2e-19	18	7	0	11	0.5	0.2	0	0.1	1e-06	6e-06	0.822951
520	isotig15313	gb|AAN87551.1|AF376053_1 gamma-tubulin [Lupinus albus] 726 0.0	10	9	0	11	0.3	0.3	0	0.1	1e-05	5e-06	0.973729
521	isotig18158	ref|NP_195570.1| ATFP6 (FARNESYLATED PROTEIN 6); metal ion bindi... 239 1e-61	15	9	1	11	0.4	0.3	0	0.1	0.00011	6.8e-05	0.943629
522	isotig19376	emb|CAO62526.1| unnamed protein product [Vitis vinifera] 340 1e-91	26	10	0	1	0.7	0.3	0	0.1	1e-06	1.5e-05	0.979257
523	isotig11346	emb|CAO44267.1| unnamed protein product [Vitis vinifera] 340 5e-94	49	12	1	1	1.3	0.3	0	0.1	0	0	0.897922
524	isotig02043	emb|CAO70983.1| unnamed protein product [Vitis vinifera] 530 e-148	23	15	0	1	0.6	0.4	0	0.1	5e-06	0.000314	0.955033
525	isotig10641	gb|ABK95795.1| unknown [Populus trichocarpa] 1105 0.0	19	18	1	11	0.5	0.5	0	0.1	8.2e-05	0.000722	0.916769
526	isotig15495	emb|CAO42464.1| unnamed protein product [Vitis vinifera] 696 0.0	35	19	1	11	0.9	0.5	0	0.1	1e-06	4e-05	0.989484
527	isotig13020	emb|CAO21811.1| unnamed protein product [Vitis vinifera] 421 e-116	45	16	1	11	1.2	0.5	0	0.1	0	0	0.850633
528	isotig20157	dbj|BAC77693.1| salt-induced hydrophilic protein [Atriplex nummu... 74 6e-12	24	21	0	1	0.6	0.6	0	0.1	1e-06	0.000142	0.753461
529	isotig17143	gb|ABK94069.1| unknown [Populus trichocarpa] 140 7e-32	8	25	1	1	0.2	0.7	0	0.1	8e-06	1.1e-05	-0.0496292
530	isotig15760	emb|CAO68805.1| unnamed protein product [Vitis vinifera] 334 8e-90	20	3	0	2	0.5	0.1	0	0.2	6e-06	2e-05	0.981023
531	isotig19336	emb|CAO21764.1| unnamed protein product [Vitis vinifera] 438 e-121	21	7	0	2	0.6	0.2	0	0.2	2.8e-05	0.000233	0.981023
532	isotig07379	sp|P29126.1|XYNA_RUMFL RecName: Full=Bifunctional endo-1,4-beta-... 46 0.005	38	13	0	2	1	0.4	0	0.2	0	0	0.99892
533	isotig07091	emb|CAO39368.1| unnamed protein product [Vitis vinifera] 613 e-173	45	19	0	2	1.2	0.5	0	0.2	0	0	1
534	isotig19394	emb|CAO45219.1| unnamed protein product [Vitis vinifera] 516 e-144	46	16	0	2	1.2	0.5	0	0.2	0	0	0.999414
535	isotig03727	emb|CAO44046.1| unnamed protein product [Vitis vinifera] 433 e-119	48	18	1	2	1.3	0.5	0	0.2	0	0	0.926371
536	isotig05253	emb|CAO23370.1| unnamed protein product [Vitis vinifera] 762 0.0	29	20	0	2	0.8	0.6	0	0.2	0	6e-05	0.682191
537	isotig14190		11	23	0	2	0.3	0.7	0	0.2	9e-06	0.000156	0.345349
538	isotig01551	emb|CAN60802.1| hypothetical protein [Vitis vinifera] >gi|157351... 501 e-140	69	23	0	2	1.9	0.7	0	0.2	0	0	0.793576
539	isotig05595	gb|ACJ84980.1| unknown [Medicago truncatula] 264 7e-69	17	3	0	3	0.5	0.1	0	0.3	6e-05	0.000306	0.97714
540	isotig15833	gb|ABL86674.1| PDF [Gossypium barbadense] 109 4e-22	24	7	0	3	0.6	0.2	0	0.3	5e-06	4.9e-05	0.996404
541	isotig13839	emb|CAO22545.1| unnamed protein product [Vitis vinifera] 80 1e-13	26	6	1	3	0.7	0.2	0	0.3	1.3e-05	1.9e-05	0.985521
542	isotig08667	emb|CAO71058.1| unnamed protein product [Vitis vinifera] 77 6e-13	25	9	0	3	0.7	0.3	0	0.3	5e-06	8.2e-05	1
543	isotig13554	emb|CAO23245.1| unnamed protein product [Vitis vinifera] 332 2e-89	25	10	0	3	0.7	0.3	0	0.3	6e-06	0.000132	0.96323
544	isotig14478	emb|CAN71155.1| hypothetical protein [Vitis vinifera] 134 1e-29	22	14	0	3	0.6	0.4	0	0.3	3.8e-05	0.001791	0.978601
545	isotig13803	gb|ABD28734.1| UDP-N-acetylglucosamine transferase subunit ALG14... 276 2e-72	29	15	1	3	0.8	0.4	0	0.3	2.4e-05	0.000204	0.864594
546	isotig04975	gb|AAY51975.1| GIR1 [Vigna radiata] 99 3e-19	20	16	0	3	0.5	0.5	0	0.3	6.6e-05	0.003727	0.88754
547	isotig15633	emb|CAO64390.1| unnamed protein product [Vitis vinifera] 310 2e-82	33	17	1	3	0.9	0.5	0	0.3	3e-06	3.7e-05	0.950933
548	isotig02296	gb|AAB62947.1| LTCOR11 [Lavatera thuringiaca] 132 3e-29	245	84	0	3	6.6	2.4	0	0.3	0	0	0.885328
549	isotig03704	***** No hits found ******	30	13	1	5	0.8	0.4	0	0.4	1.7e-05	0.00014	0.967244
550	isotig13173	emb|CAO65232.1| unnamed protein product [Vitis vinifera] 490 e-136	53	16	1	4	1.4	0.5	0	0.4	0	0	0.893173
551	isotig06692	emb|CAO22495.1| unnamed protein product [Vitis vinifera] 898 0.0	35	26	0	5	0.9	0.7	0	0.4	0	3.1e-05	0.963588
552	isotig16877	emb|CAO45885.1| unnamed protein product [Vitis vinifera] 400 e-109	49	25	0	5	1.3	0.7	0	0.4	0	0	0.989537
553	isotig06761	ref|NP_001056591.1| Os06g0112100 [Oryza sativa (japonica cultiva... 178 9e-43	64	25	0	5	1.7	0.7	0	0.4	0	0	0.994755
554	isotig18905	dbj|BAG74565.1| alkaline alpha galactosidase [Tetragonia tetrago... 769 0.0	79	36	1	5	2.1	1	0	0.4	0	0	0.966409
555	isotig09877	gb|ABT18100.1| FERONIA receptor-like kinase [Arabidopsis thaliana] 251 7e-65	86	20	0	6	2.3	0.6	0	0.5	0	0	0.137977
556	isotig13197	sp|Q05957.1|PDP_DIACA RecName: Full=Petal death protein; AltName... 481 e-134	17	2	0	14	0.5	0.1	0	1.3	0	0	0.998575
557	isotig02128	emb|CAO24755.1| unnamed protein product [Vitis vinifera] 164 4e-39	18	5	0	17	0.5	0.1	0	1.5	0	0	0.481145
558	isotig13849	gb|ACD62790.1| BURP domain-containing protein [Phaseolus vulgaris] 164 2e-38	91	34	0	14	2.5	0.1	0	1.3	0	0	0.344457
559	isotig06619	emb|CAN60572.1| hypothetical protein [Vitis vinifera] 251 e-130	10	7	0	15	0.3	0.2	0	1.3	0	0	0.991713
560	isotig17089	emb|CAO22724.1| unnamed protein product [Vitis vinifera] 472 e-131	11	8	1	34	0.3	0.2	0	3	0	0	0.881089
561	isotig14556	gb|ABR87939.1| sucrose synthase 1 [Beta vulgaris] 591 e-167	15	6	0	8	0.4	0.2	0	0.7	4.5e-05	0.000284	0.958243
562	isotig06168	emb|CAO21859.1| unnamed protein product [Vitis vinifera] 473 e-140	13	6	1	14	0.4	0.2	0	1.3	1e-06	0	0.998234
563	isotig11534	gb|ABK94941.1| unknown [Populus trichocarpa] 350 8e-95	15	6	0	18	0.4	0.2	0	1.6	0	0	0.999225
564	isotig04926	emb|CAO62605.1| unnamed protein product [Vitis vinifera] 464 e-128	13	6	0	21	0.4	0.2	0	1.9	0	0	0.905018
565	isotig02509	gb|ABK95874.1| unknown [Populus trichocarpa] 173 1e-41	18	8	0	9	0.5	0.2	0	0.8	1.2e-05	0.000157	0.856961
566	isotig03512	gb|ABK94298.1| unknown [Populus trichocarpa] 610 e-173	18	8	0	56	0.5	0.2	0	5	0	0	0.960254
567	isotig16647	emb|CAO62011.1| unnamed protein product [Vitis vinifera] 692 0.0	28	7	0	23	0.8	0.2	0	2.1	0	0	0.950368
568	isotig19748	emb|CAN73287.1| hypothetical protein [Vitis vinifera] 77 4e-12	11	12	0	9	0.3	0.3	0	0.8	7.7e-05	0.000566	0.998404
569	isotig06504	gb|EEC80221.1| hypothetical protein OsI_22145 [Oryza sativa Indi... 170 1e-40	11	9	0	10	0.3	0.3	0	0.9	3e-05	5.3e-05	0.996841
570	isotig00048	ref|YP_136259.1| chromosome segregation protein [Haloarcula mari... 49 0.002	12	11	1	12	0.3	0.3	0	1.1	6.5e-05	1.6e-05	1
571	isotig12560	emb|CAO47979.1| unnamed protein product [Vitis vinifera] 303 2e-80	11	9	1	22	0.3	0.3	0	1.1	0	0	0.999584
572	isotig13084	gb|EAZ24911.1| hypothetical protein OsJ_008394 [Oryza sativa (ja... 447 e-124	11	10	1	13	0.3	0.3	0	1.2	1.7e-05	1e-06	0.999713
573	isotig10692	emb|CAN61201.1| hypothetical protein [Vitis vinifera] 729 0.0	10	10	1	14	0.3	0.3	0	1.3	4e-06	0	0.906647
574	isotig07922	gb|ACJ83961.1| unknown [Medicago truncatula] 273 2e-71	18	10	0	9	0.5	0.3	0	0.8	2e-05	0.000405	0.961606
575	isotig08272	emb|CAO16491.1| unnamed protein product [Vitis vinifera] 432 e-119	19	12	0	15	0.5	0.3	0	1.3	0	0	0.979226
576	isotig17573	ref|NP_176252.1| dynamin family protein [Arabidopsis thaliana] >... 529 e-148	17	9	1	29	0.5	0.3	0	2.6	0	0	0.969756
577	isotig11967	gb|ABK76265.1| beta-amyrin synthase [Vaccaria hispanica] 1174 0.0	21	9	0	16	0.6	0.3	0	1.4	0	0	0.833685
578	isotig15184	emb|CAO22614.1| unnamed protein product [Vitis vinifera] 324 2e-86	25	12	1	8	0.7	0.3	0	0.7	7.9e-05	0.000713	0.962948
579	isotig12670	gb|ACJ84083.1| unknown [Medicago truncatula] 156 1e-36	31	9	1	12	0.8	0.3	0	1.1	0	1e-06	0.96292
580	isotig03684	***** No hits found ******	28	12	0	19	0.8	0.3	0	1.7	0	0	0.64589
581	isotig12500	ref|NP_568914.1| gibberellin-regulated family protein [Arabidops... 89 3e-16	42	9	0	8	1.1	0.3	0	0.7	0	0	0.385622
582	isotig10695	ref|XP_001351923.1| E1-E2_ATPase/hydrolase [Plasmodium falciparu... 35 3.4	12	13	1	15	0.3	0.4	0	1.3	2e-06	0	1
583	isotig14015	ref|NP_850867.1| uridylate kinase / uridine monophosphate kinase... 314 6e-84	10	14	1	14	0.3	0.4	0	1.3	4e-06	0	0.996095
584	isotig16600	emb|CAO68966.1| unnamed protein product [Vitis vinifera] 393 e-107	15	14	1	15	0.4	0.4	0	1.3	3e-06	1e-06	0.968345
585	isotig04030	emb|CAN68737.1| hypothetical protein [Vitis vinifera] 356 4e-96	18	13	0	51	0.5	0.4	0	4.6	0	0	0.887935
586	isotig04513	emb|CAO15740.1| unnamed protein product [Vitis vinifera] 69 2e-09	23	13	1	12	0.6	0.4	0	1.1	1.4e-05	7.2e-05	0.934755
587	isotig01687	gb|ACK99529.1| LEA [Knorringia sibirica] 199 2e-49	31	15	0	10	0.8	0.4	0	0.9	0	2.6e-05	0.980206
588	isotig03683	***** No hits found ******	32	17	0	14	0.9	0.5	0	1.3	0	2e-06	0.799376
589	isotig10337	emb|CAA64143.1| CCLS4 protein [Silene latifolia] 70 2e-10	41	27	0	135	1.1	0.8	0	12.1	0	0	0.137194
590	isotig00917	gb|ABP35583.1| CBL-interacting protein kinase [Gossypium hirsutum] 251 8e-65	53	27	1	9	1.4	0.8	0	0.8	0	0	0.404477
591	isotig03953	emb|CAO66555.1| unnamed protein product [Vitis vinifera] 717 0.0	91	29	0	71	2.5	0.8	0	6.4	0	0	-0.721909
592	isotig18847	gb|EEC66535.1| hypothetical protein OsI_32679 [Oryza sativa Indi... 232 3e-59	3	2	12	0	0.1	0.1	0.5	0	0.000294	6.4e-05	0.999229
593	isotig12043	emb|CAO61031.1| unnamed protein product [Vitis vinifera] 141 2e-32	2	4	14	0	0.1	0.1	0.6	0	5.6e-05	1.2e-05	1
594	isotig18757	emb|CAO43926.1| unnamed protein product [Vitis vinifera] 387 e-105	5	3	16	0	0.1	0.1	0.6	0	3.5e-05	8e-06	1
595	isotig14411		4	3	15	0	0.1	0.1	0.6	0	5.7e-05	1.1e-05	0.982876
596	isotig05880	gb|AAC06319.1| putative cinnamyl alcohol dehydrogenase [Malus x ... 424 e-117	3	6	15	0	0.1	0.2	0.6	0	0.000118	5.4e-05	0.996262
597	isotig11158	emb|CAO16439.1| unnamed protein product [Vitis vinifera] 257 1e-66	2	6	20	0	0.1	0.2	0.8	0	0	0	0.726524
598	isotig07502	emb|CAO71266.1| unnamed protein product [Vitis vinifera] 588 e-166	36	11	8	0	0.1	0.3	0.3	0	2e-06	1.1e-05	0.70565
599	isotig14091	emb|CAN77669.1| hypothetical protein [Vitis vinifera] 171 7e-41	36	15	2	0	0.1	0.4	0.1	0	0	1e-06	0.695174
600	isotig00289	ref|NP_001052410.1| Os04g0303100 [Oryza sativa (japonica cultiva... 174 9e-42	4	19	13	0	0.1	0.5	0.5	0	9.7e-05	0.00087	0.942826
601	isotig20103	ref|XP_001758094.1| predicted protein [Physcomitrella patens sub... 134 1e-29	2	18	20	0	0.1	0.5	0.8	0	0	3e-06	0.991704
602	isotig16506	ref|NP_190741.1| saposin B domain-containing protein [Arabidopsi... 167 2e-39	2	17	26	0	0.1	0.5	1	0	0	0	0.243689
603	isotig13523	ref|XP_002091405.1| GE13635 [Drosophila yakuba] >gi|194177506|gb... 33 9.9	4	20	2	0	0.1	0.6	0.1	0	2.8e-05	2.7e-05	1
604	isotig16537	emb|CAO46021.1| unnamed protein product [Vitis vinifera] 256 e-108	4	20	24	0	0.1	0.6	0.1	0	0	1e-06	0.895274
605	isotig08393	ref|YP_001736674.1| leucyl-tRNA synthetase [Candidatus Korarchae... 35 7.0	2	25	11	0	0.1	0.7	0.4	0	0	7e-06	0.921479
606	isotig12499	dbj|BAG14302.1| sinapate glucosyltransferase [Gomphrena globosa] 626 e-177	2	25	18	0	0.1	0.7	0.7	0	0	2e-06	0.838542
607	isotig15350	emb|CAN81476.1| hypothetical protein [Vitis vinifera] 259 4e-67	5	23	46	0	0.1	0.7	1.8	0	0	0	0.965363
608	isotig16884	gb|ABY65114.1| putative expansin [Gerbera hybrid cultivar] 401 e-110	2	30	36	0	0.1	0.9	1.4	0	0	0	0.91189
609	isotig01225	emb|CAO61667.1| unnamed protein product [Vitis vinifera] 228 9e-58	36	49	31	0	0.1	1.4	1.2	0	4e-06	0.00094	0.481309
610	isotig03938	ref|YP_534971.1| neopullulanase / cyclomaltodextrinase / maltoge... 35 4.8	7	5	20	0	0.2	0.1	0.8	0	8e-06	2e-06	0.960607
611	isotig14124		6	10	21	0	0.2	0.3	0.8	0	1.4e-05	1e-05	0.99738
612	isotig12829	emb|CAO42078.1| unnamed protein product [Vitis vinifera] 629 e-178	7	14	28	0	0.2	0.4	1.1	0	0	0	1
613	isotig13580	emb|CAO71349.1| unnamed protein product [Vitis vinifera] 239 2e-61	6	13	28	0	0.2	0.4	1.1	0	0	0	0.945715
614	isotig11325	dbj|BAD08329.1| cysteine synthase like protein [Spinacia olerace... 424 e-117	8	21	22	0	0.2	0.6	0.9	0	1.5e-05	0.000134	1
615	isotig15764	dbj|BAG71125.1| glucosyltransferase [Phytolacca americana] >gi|2... 397 e-109	9	21	23	0	0.2	0.6	0.9	0	1.6e-05	0.000139	0.997563
616	isotig13192	emb|CAO41328.1| unnamed protein product [Vitis vinifera] 214 5e-67	8	20	25	0	0.2	0.6	1	0	3e-06	1.6e-05	0.994334
617	isotig00672	ref|NP_191530.1| short-chain dehydrogenase/reductase (SDR) famil... 273 3e-71	9	21	30	0	0.2	0.6	1.2	0	0	1e-06	0.316439
618	isotig01871	ref|NP_174211.1| Dof-type zinc finger domain-containing protein ... 51 1e-04	6	23	5	0	0.2	0.7	0.2	0	8.9e-05	0.000153	0.87964
619	isotig12318	gb|AAC33198.1| Similar to MtN21, gi|2598575, Megicago truncatula... 279 3e-73	8	26	13	0	0.2	0.7	0.5	0	9.1e-05	0.000744	0.973035
620	isotig18916	emb|CAO70463.1| unnamed protein product [Vitis vinifera] 310 1e-82	7	29	9	0	0.2	0.8	0.4	0	9e-06	3.1e-05	0.989842
621	isotig05395	gb|AAX77218.1| Rac2 [Gossypium hirsutum] 110 1e-22	6	27	13	0	0.2	0.8	0.5	0	1.1e-05	0.000103	0.991117
622	isotig05396	gb|ABG66964.1| small GTPase [Gossypium hirsutum] 348 5e-94	6	28	14	0	0.2	0.8	0.6	0	5e-06	5.9e-05	0.974176
623	isotig01162	***** No hits found ******	9	27	20	0	0.2	0.8	0.8	0	1.3e-05	0.000234	1
624	isotig07324	emb|CAO71475.1| unnamed protein product [Vitis vinifera] 299 2e-79	6	27	21	0	0.2	0.8	0.8	0	1e-06	1.6e-05	0.984892
625	isotig01160	***** No hits found ******	9	29	25	0	0.2	0.8	1	0	1e-06	1.6e-05	0.997569
626	isotig06818	emb|CAO49299.1| unnamed protein product [Vitis vinifera] 298 6e-79	9	28	27	0	0.2	0.8	1.1	0	0	6e-06	0.97301
627	isotig15203	gb|AAX19898.1| phytoene synthase [Salicornia europaea] 699 0.0	7	29	39	0	0.2	0.8	1.6	0	0	0	0.615827
628	isotig05071	***** No hits found ******	9	31	12	0	0.2	0.9	0.5	0	1.2e-05	8.3e-05	0.992503
629	isotig11367	gb|ABK96551.1| unknown [Populus trichocarpa x Populus deltoides] 48 0.001	6	31	16	0	0.2	0.9	0.6	0	1e-06	1e-05	0.923532
630	isotig16440	emb|CAO46935.1| unnamed protein product [Vitis vinifera] 135 1e-29	8	30	25	0	0.2	0.9	1	0	0	6e-06	0.990692
631	isotig15225	emb|CAO40357.1| unnamed protein product [Vitis vinifera] 343 2e-92	7	32	30	0	0.2	0.9	1.2	0	0	0	0.931798
632	isotig16777	gb|ABK27327.1| vacuolar citrate/H+ symporter [Citrus sinensis] 771 0.0	7	40	23	0	0.2	1.1	0.9	0	0	0	0.980292
633	isotig19193	emb|CAO42521.1| unnamed protein product [Vitis vinifera] 477 e-132	9	44	20	0	0.2	1.3	0.8	0	0	0	0.214112
634	isotig05072	ref|XP_652434.1| protein kinase domain containing protein [Entam... 37 5.9	11	34	18	0	0.3	0.1	0.7	0	5e-06	8.5e-05	0.986885
635	isotig15546	gb|ABB02409.1| chloroplast lipocalin [Ipomoea nil] 455 e-126	10	35	28	0	0.3	0.1	1.1	0	0	2e-06	0.980367
636	isotig18524	emb|CAN68413.1| hypothetical protein [Vitis vinifera] 105 8e-21	11	12	28	0	0.3	0.3	1.1	0	1e-06	1e-06	0.966728
637	isotig18200	emb|CAO60949.1| unnamed protein product [Vitis vinifera] 419 e-115	11	17	26	0	0.3	0.5	1	0	1e-05	3.4e-05	0.986757
638	isotig06025	emb|CAO47740.1| unnamed protein product [Vitis vinifera] 226 3e-57	10	18	34	0	0.3	0.5	1.4	0	0	0	0.987603
639	isotig10945	emb|CAN67678.1| hypothetical protein [Vitis vinifera] 267 1e-69	12	21	31	0	0.3	0.6	1.2	0	0	2e-06	0.110335
640	isotig05604	emb|CAO68186.1| unnamed protein product [Vitis vinifera] 290 1e-76	10	24	3	0	0.3	0.7	0.1	0	5.7e-05	0.000177	0.318354
641	isotig07813	emb|CAO42139.1| unnamed protein product [Vitis vinifera] 145 1e-32	12	26	26	0	0.3	0.7	1	0	7e-06	0.000108	0.992093
642	isotig02753	emb|CAO47458.1| unnamed protein product [Vitis vinifera] 707 0.0	11	24	29	0	0.3	0.7	1.2	0	1e-06	8e-06	0.979111
643	isotig16023	gb|ACG42414.1| protein binding protein [Zea mays] 309 3e-82	11	36	32	0	0.3	1	1.3	0	0	0	0.232307
644	isotig15369	gb|ABK94924.1| unknown [Populus trichocarpa] 147 7e-34	13	16	24	0	0.4	0.5	0.1	0	8.4e-05	0.000369	0.0140262
645	isotig16196	sp|O49939.1|TLP40_SPIOL RecName: Full=Peptidyl-prolyl cis-trans ... 635 e-180	15	18	31	0	0.4	0.5	1.2	0	2e-06	6e-06	0.975023
646	isotig14574	emb|CAO43656.1| unnamed protein product [Vitis vinifera] 301 1e-79	16	18	54	0	0.4	0.5	2.2	0	0	0	0.972246
647	isotig16532	gb|AAS46243.1| xylucan endotransglucosylase-hydrolase XTH7 [L... 374 e-102	15	29	44	0	0.4	0.8	1.8	0	0	0	0.380534
648	isotig01038	ref|NP_174533.1| ferredoxin family protein [Arabidopsis thaliana... 242 3e-62	16	33	10	0	0.4	0.9	0.4	0	5.5e-05	0.00046	0.69393
649	isotig16041	sp|P16016.2|CAHC_SPIOL RecName: Full=Carbonic anhydrase, chlorop... 469 e-130	14	61	50	0	0.4	1.7	2	0	0	0	0.977303
650	isotig04204	emb|CAO69696.1| unnamed protein product [Vitis vinifera] 409 e-112	14	109	69	0	0.4	3.1	2.8	0	0	0	0.361858
651	isotig16916	***** No hits found ******	20	34	26	0	0.5	0.1	1	0	2.9e-05	0.001241	0.992433
652	isotig00865	ref|XP_001021001.2| hypothetical protein [Tetrahymena thermophil... 38 2.0	17	8	22	0	0.5	0.2	0.9	0	4.5e-05	0.00018	0.993996
653	isotig03939	emb|CAO70055.1| unnamed protein product [Vitis vinifera] 93 2e-17	18	6	27	0	0.5	0.2	1.1	0	0	1e-06	0.88719
654	isotig17273	gb|AAR99078.1| CAX [Suaeda maritima subsp. salsa] 383 e-104	17	21	26	0	0.5	0.6	1	0	8.8e-05	0.000997	0.351898
655	isotig04682	emb|CAO21730.1| unnamed protein product [Vitis vinifera] 119 4e-25	18	26	4	0	0.5	0.7	0.2	0	7.1e-05	0.000863	0.363351
656	isotig06240	emb|CAO17622.1| unnamed protein product [Vitis vinifera] 423 e-116	20	25	28	0	0.5	0.7	1.1	0	5.5e-05	0.001129	0.997869
657	isotig16817	emb|CAO62029.1| unnamed protein product [Vitis vinifera] 471 e-131	20	28	29	0	0.5	0.8	1.2	0	2.7e-05	0.000721	0.24435
658	isotig05317	emb|CAO45127.1| unnamed protein product [Vitis vinifera] 265 4e-69	19	31	24	0	0.5	0.9	0.1	0	8.9e-05	0.002833	0.529049
659	isotig11776	ref|NP_566609.1| tetratricopeptide repeat (TPR)-containing prote... 310 3e-82	19	36	26	0	0.5	1	1	0	1.2e-05	0.000547	0.887905
660	isotig15552	gb|EAY89757.1| hypothetical protein OsI_11300 [Oryza sativa Indi... 339 2e-91	19	39	14	0	0.5	1.1	0.6	0	1.3e-05	0.00021	0.883159
661	isotig06887	gb|EAZ22018.1| hypothetical protein OsJ_005501 [Oryza sativa (ja... 191 2e-46	19	37	28	0	0.5	1.1	1.1	0	4e-06	0.000239	0.952927
662	isotig14424		17	37	40	0	0.5	1.1	1.6	0	0	0	0.955253
663	isotig13650	emb|CAO65929.1| unnamed protein product [Vitis vinifera] 612 e-173	20	42	31	0	0.5	1.2	1.2	0	1e-06	4.3e-05	0.952778
664	isotig11581	emb|CAO41070.1| unnamed protein product [Vitis vinifera] 182 4e-44	19	58	60	0	0.5	1.7	2.4	0	0	0	0.998234
665	isotig01474	ref|ZP_01724111.1| hypothetical protein BB14905_03300 [Bacillus ... 39 2.2	20	86	86	0	0.5	2.4	3.4	0	0	0	-0.236166
666	isotig16559	emb|CAN67385.1| hypothetical protein [Vitis vinifera] 69 6e-10	24	7	2	0	0.6	0.2	0.1	0	1.6e-05	3.7e-05	0.93202
667	isotig04138	gb|ABK94787.1| unknown [Populus trichocarpa] 157 2e-36	23	15	2	0	0.6	0.4	0.1	0	6.1e-05	0.000914	0.138951
668	isotig01603	emb|CAO39088.1| unnamed protein product [Vitis vinifera] 271 6e-71	21	15	28	0	0.6	0.4	1.1	0	2e-05	0.000158	0.995334
669	isotig16863	emb|CAO69750.1| unnamed protein product [Vitis vinifera] 178 1e-42	24	18	31	0	0.6	0.5	1.2	0	9e-06	0.000111	0.0687139
670	isotig15982	emb|CAO61607.1| unnamed protein product [Vitis vinifera] 624 e-177	23	20	3	0	0.6	0.6	0.1	0	7.8e-05	0.00159	0.127515
671	isotig03569	emb|CAN65730.1| hypothetical protein [Vitis vinifera] 294 1e-77	22	22	30	0	0.6	0.6	1.2	0	2.6e-05	0.000427	0.994832
672	isotig14249		22	23	30	0	0.6	0.7	1.2	0	2.8e-05	0.000512	0.987127
673	isotig01708	emb|CAO45105.1| unnamed protein product [Vitis vinifera] 356 3e-96	24	27	28	0	0.6	0.8	1.1	0	9.4e-05	0.003157	0.997319
674	isotig15641	gb|ACG40942.1| 3-beta hydroxysteroid dehydrogenase/isomerase fam... 342 4e-92	21	29	30	0	0.6	0.8	1.2	0	1.9e-05	0.000605	0.996751
675	isotig16786	emb|CAO65700.1| unnamed protein product [Vitis vinifera] 285 5e-75	22	31	36	0	0.6	0.9	1.4	0	1e-06	3.4e-05	0.995371
676	isotig20212	emb|CAO61338.1| unnamed protein product [Vitis vinifera] 338 4e-91	23	31	41	0	0.6	0.9	1.6	0	0	2e-06	0.931586
677	isotig19783	ref|XP_137270.7| PREDICTED: similar to Kifc1 protein [Mus muscul... 47 0.006	22	39	29	0	0.6	1.1	1.2	0	5e-06	0.000374	0.684848
678	isotig06755	emb|CAO67343.1| unnamed protein product [Vitis vinifera] 692 0.0	21	41	10	0	0.6	1.2	0.4	0	2e-06	2.7e-05	0.946854
679	isotig03731	emb|CAO67743.1| unnamed protein product [Vitis vinifera] 412 e-113	24	49	21	0	0.6	1.4	0.8	0	1e-06	4.1e-05	0.980196
680	isotig06542	emb|CAO48554.1| unnamed protein product [Vitis vinifera] 604 e-171	21	52	14	0	0.6	1.5	0.6	0	0	0	0.609034
681	isotig15963	sp|P22418.2|F16P1_SPIOL RecName: Full=Fructose-1,6-bisphosphatas... 585 e-165	22	85	81	0	0.6	2.4	3.2	0	0	0	-0.235865
682	isotig15476	emb|CAO62261.1| unnamed protein product [Vitis vinifera] 174 5e-42	27	6	2	0	0.7	0.2	0.1	0	1e-06	2e-06	0.983282
683	isotig16209	emb|CAO18146.1| unnamed protein product [Vitis vinifera] 120 1e-25	26	10	4	0	0.7	0.3	0.2	0	8.2e-05	0.000289	0.966755
684	isotig14298		26	14	2	0	0.7	0.4	0.1	0	1.3e-05	0.000179	0.137215
685	isotig08061	emb|CAO43591.1| unnamed protein product [Vitis vinifera] 446 e-123	27	17	33	0	0.7	0.5	1.3	0	2e-06	3e-05	0.17417
686	isotig15743	gb|ABN11121.1| MYB transcription factor [Capsicum annuum] 224 6e-57	27	25	6	0	0.7	0.7	0.2	0	9.3e-05	0.002128	0.12815
687	isotig03153	emb|CAO69844.1| unnamed protein product [Vitis vinifera] 234 2e-59	27	37	52	0	0.7	1.1	2.1	0	0	0	0.799922
688	isotig15264	emb|CAO42498.1| unnamed protein product [Vitis vinifera] 574 e-161	26	44	28	0	0.7	1.3	1.1	0	5e-06	0.000495	0.992298
689	isotig12454	ref|NP_001051784.1| Os03g0830200 [Oryza sativa (japonica cultiva... 187 5e-46	25	53	49	0	0.7	1.5	1.1	0	0	0	0.280398
690	isotig15670	emb|CAN64807.1| hypothetical protein [Vitis vinifera] 309 2e-82	28	34	35	0	0.8	0.1	1.4	0	5e-06	0.000407	0.437234
691	isotig05859	gb|AAC69177.1| peroxisomal targeting signal 1 receptor; PTS1 rec... 906 0.0	30	12	7	0	0.8	0.3	0.3	0	8.2e-05	0.000413	0.971008
692	isotig04020	sp|P82010.1|AX2_BETVU RecName: Full=Antifungal protein AX2 >gi|1... 65 5e-09	30	14	4	0	0.8	0.4	0.2	0	1.5e-05	0.000111	1
693	isotig13932	emb|CAO39474.1| unnamed protein product [Vitis vinifera] 276 1e-72	31	15	5	0	0.8	0.4	0.2	0	2.3e-05	0.000182	0.976733
694	isotig08850	emb|CAO44074.1| unnamed protein product [Vitis vinifera] 387 e-106	28	18	3	0	0.8	0.5	0.1	0	1.3e-05	0.000276	0.991837
695	isotig13165	emb|CAO71774.1| unnamed protein product [Vitis vinifera] 308 7e-82	28	18	4	0	0.8	0.5	0.2	0	4.2e-05	0.000634	0.498161
696	isotig07063	emb|CAO67524.1| unnamed protein product [Vitis vinifera] 701 0.0	28	18	26	0	0.8	0.5	1	0	9.6e-05	0.002337	0.940565
697	isotig01604	gb|ACG42167.1| DAG protein [Zea mays] 289 2e-76	29	19	40	0	0.8	0.5	1.6	0	0	1e-06	0.0160972
698	isotig16909	emb|CAO18244.1| unnamed protein product [Vitis vinifera] 611 e-173	28	20	3	0	0.8	0.6	0.1	0	1e-05	0.000286	0.907552
699	isotig18724	emb|CAO41520.1| unnamed protein product [Vitis vinifera] 406 e-111	29	30	9	0	0.8	0.9	0.4	0	9.3e-05	0.002739	0.56787
700	isotig08311	emb|CAO43666.1| unnamed protein product [Vitis vinifera] 617 e-175	28	39	38	0	0.8	1.1	1.5	0	1e-06	9.8e-05	0.123693
701	isotig15445	emb|CAO14476.1| unnamed protein product [Vitis vinifera] 371 e-101	35	9	2	0	0.9	0.3	0.1	0	0	0	0.578596
702	isotig02370	emb|CAO50110.1| unnamed protein product [Vitis vinifera] 665 0.0	33	15	23	0	0.9	0.4	0.9	0	3.9e-05	0.001149	0.605404
703	isotig15601	emb|CAO64359.1| unnamed protein product [Vitis vinifera] 442 e-122	32	16	4	0	0.9	0.5	0.2	0	5e-06	6.2e-05	0.992503
704	isotig16442	ref|NP_001130417.1| hypothetical protein LOC100191513 [Zea mays]... 593 e-167	33	20	6	0	0.9	0.6	0.2	0	2e-05	0.000341	0.993496
705	isotig07356	emb|CAN75496.1| hypothetical protein [Vitis vinifera] 68 2e-09	33	25	5	0	0.9	0.7	0.2	0	4e-06	0.000182	0.973723
706	isotig07305	gb|ABD28410.1| Exostosin-like [Medicago truncatula] >gi|11683175... 494 e-138	33	28	10	0	0.9	0.8	0.4	0	8.9e-05	0.002899	0.587738
707	isotig16039	emb|CAO21889.1| unnamed protein product [Vitis vinifera] 675 0.0	32	29	33	0	0.9	0.8	1.3	0	1.9e-05	0.001303	0.975569
708	isotig03073	emb|CAO64285.1| unnamed protein product [Vitis vinifera] 266 2e-69	34	31	28	0	0.9	0.9	1.1	0	9.6e-05	0.008169	0.811572
709	isotig05750	ref|YP_002493342.1| hypothetical protein A2cp1_2939 [Anaeromyxob... 58 6e-07	32	38	16	0	0.9	1.1	0.6	0	6.4e-05	0.003709	0.919189
710	isotig05731	emb|CAO64480.1| unnamed protein product [Vitis vinifera] 262 7e-68	32	37	26	0	0.9	1.1	1	0	8.3e-05	0.008076	0.982013
711	isotig06716	gb|ABD32666.1| conserved hypothetical protein [Medicago truncatula] 61 2e-07	33	44	32	0	0.9	1.3	1.3	0	7e-06	0.0013	0.981525
712	isotig13631	emb|CAO71280.1| unnamed protein product [Vitis vinifera] 301 9e-80	34	45	41	0	0.9	1.3	1.6	0	0	0.000108	0.483778
713	isotig19750	emb|CAA04157.1| Rieske iron-sulfur protein Tic55 [Pisum sativum] 737 0.0	37	15	12	0	1	0.4	0.5	0	2.3e-05	0.000251	0.91535
714	isotig05475	ref|NP_192996.1| unknown protein [Arabidopsis thaliana] >gi|5823... 449 e-124	38	25	10	0	1	0.7	0.4	0	2.2e-05	0.000644	0.70833
715	isotig11803	gb|ABV25893.1| starch synthase isoform I [Manihot esculenta] 841 0.0	37	33	29	0	1	0.9	1.2	0	5.7e-05	0.006704	0.882614
716	isotig13818	gb|ABK95489.1| unknown [Populus trichocarpa] 560 e-157	37	40	20	0	1	1.1	0.8	0	4.4e-05	0.004637	0.828979
717	isotig11856	emb|CAO42404.1| unnamed protein product [Vitis vinifera] 219 1e-55	38	43	40	0	1	1.2	1.6	0	1e-06	0.000369	0.99068
718	isotig14026	emb|CAO68223.1| unnamed protein product [Vitis vinifera] 168 6e-40	37	48	41	0	1	1.4	1.6	0	0	0.000169	0.273905
719	isotig13542	***** No hits found ******	40	13	4	0	1.1	0.4	0.2	0	0	0	0.994557
720	isotig01504	***** No hits found ******	39	18	5	0	1.1	0.5	0.2	0	0	4e-06	1
721	isotig01505	***** No hits found ******	39	18	5	0	1.1	0.5	0.2	0	0	4e-06	0.978497
722	isotig12864	emb|CAO41035.1| unnamed protein product [Vitis vinifera] 464 e-129	40	16	11	0	1.1	0.5	0.4	0	5e-06	5.2e-05	0.975642
723	isotig11519	dbj|BAA22083.1| RNA binding protein [Nicotiana sylvestris] 147 4e-34	40	18	16	0	1.1	0.5	0.6	0	2.2e-05	0.000492	0.890487
724	isotig01502	***** No hits found ******	40	20	5	0	1.1	0.6	0.2	0	0	4e-06	1
725	isotig01503	***** No hits found ******	40	20	5	0	1.1	0.6	0.2	0	0	4e-06	0.995069
726	isotig04839	ref|NP_172203.2| phosphoesterase family protein [Arabidopsis tha... 832 0.0	41	23	5	0	1.1	0.7	0.2	0	0	5e-06	0.980475
727	isotig08012	emb|CAC09491.2| H0811E11.7 [Oryza sativa (indica cultivar-group)] 379 e-103	42	23	11	0	1.1	0.7	0.4	0	6e-06	0.00015	0.97665
728	isotig14481	emb|CAO47410.1| unnamed protein product [Vitis vinifera] 278 4e-73	40	25	16	0	1.1	0.7	0.6	0	6.6e-05	0.002547	0.876243
729	isotig15488	emb|CAO68898.1| unnamed protein product [Vitis vinifera] 230 1e-58	39	23	27	0	1.1	0.7	1.1	0	2.8e-05	0.001942	0.964606
730	isotig11313	gb|ABN08102.1| Nitrogen-fixing NifU, C-terminal [Medicago trunca... 218 4e-55	42	30	37	0	1.1	0.9	1.5	0	2e-06	0.000384	0.964029
731	isotig16931	emb|CAO69826.1| unnamed protein product [Vitis vinifera] 964 0.0	39	45	39	0	1.1	1.3	1.6	0	2e-06	0.000543	0.922397
732	isotig04222	gb|ABK95513.1| unknown [Populus trichocarpa] 279 2e-73	42	48	28	0	1.1	1.4	1.1	0	7e-06	0.002075	0.905094
733	isotig16569	emb|CAO16802.1| unnamed protein product [Vitis vinifera] 393 e-107	42	62	17	0	1.1	1.8	0.7	0	0	1e-06	0.544697
734	isotig10749	gb|ACG44280.1| hypothetical protein [Zea mays] 204 9e-51	43	18	3	0	1.2	0.5	0.1	0	0	0	0.961907
735	isotig01236	emb|CAO64675.1| unnamed protein product [Vitis vinifera] 421 e-115	44	24	11	0	1.2	0.7	0.4	0	3e-06	7.1e-05	0.96048
736	isotig16905	emb|CAO62908.1| unnamed protein product [Vitis vinifera] 321 5e-86	44	28	18	0	1.2	0.8	0.7	0	2.5e-05	0.001507	0.874785
737	isotig03240	***** No hits found ******	44	31	32	0	1.2	0.9	1.3	0	1e-05	0.001705	0.704595
738	isotig19232	gb|ABK93615.1| unknown [Populus trichocarpa] 244 3e-79	44	40	13	0	1.2	1.1	0.5	0	1e-06	0.000189	0.81402
739	isotig16352	emb|CAN65825.1| hypothetical protein [Vitis vinifera] 276 2e-72	43	40	31	0	1.2	1.1	1.2	0	1.6e-05	0.004086	0.957292
740	isotig02620	gb|AAY23355.1| 3-ketoacyl-CoA reductase 2 [Gossypium hirsutum] 259 2e-67	44	54	42	0	1.2	1.5	1.7	0	0	0.000237	0.976563
741	isotig08978	emb|CAN82646.1| hypothetical protein [Vitis vinifera] 560 e-157	44	73	74	0	1.2	2.1	2.1	0	0	0	0.873502
742	isotig05617	emb|CAO68697.1| unnamed protein product [Vitis vinifera] 317 1e-84	48	39	45	0	1.3	1.1	1.8	0	0	9.9e-05	0.376446
743	isotig13702	emb|CAO47873.1| unnamed protein product [Vitis vinifera] 327 3e-90	53	25	5	0	1.4	0.7	0.2	0	0	0	0.988236
744	isotig03711	emb|CAO42350.1| unnamed protein product [Vitis vinifera] 398 e-109	50	31	7	0	1.4	0.9	0.3	0	0	1e-06	0.489539
745	isotig03767	emb|CAN83526.1| hypothetical protein [Vitis vinifera] 763 0.0	52	52	47	0	1.4	1.5	1.9	0	0	0.000167	0.863144
746	isotig12468	emb|CAO46413.1| unnamed protein product [Vitis vinifera] 193 1e-47	51	73	35	0	1.4	2.1	1.4	0	0	1.2e-05	0.676293
747	isotig03398	emb|CAO21283.1| unnamed protein product [Vitis vinifera] 288 5e-76	53	77	94	0	1.4	2.2	3.8	0	0	0	0.145786
748	isotig02742	gb|AAR84643.1| defensin [Picea glauca] 64 1e-08	59	21	12	0	1.6	0.6	0.5	0	0	0	0.975194
749	isotig00422	gb|ABG74821.1| YCF3 protein [Jasminum subhumile] 243 2e-85	60	31	13	0	1.6	0.9	0.5	0	0	0	0.489314
750	isotig02205	emb|CAO43888.1| unnamed protein product [Vitis vinifera] 201 1e-49	59	107	54	0	1.6	3	2.2	0	0	0	0.290291
751	isotig14952	emb|CAO43774.1| unnamed protein product [Vitis vinifera] 411 e-133	64	24	5	0	1.7	0.7	0.2	0	0	0	0.968403
752	isotig00419	gb|ABU85615.1| photosystem I assembly protein ycf3 [Scaevola aem... 162 1e-61	64	32	14	0	1.7	0.9	0.6	0	0	0	0.965234
753	isotig07854	ref|NP_196765.2| carbon-nitrogen hydrolase family protein [Arabi... 363 1e-98	64	47	21	0	1.7	1.3	0.8	0	0	1.7e-05	0.815679
754	isotig07586	emb|CAA53507.1| phosphoglucomutase [Spinacia oleracea] 844 0.0	64	62	48	0	1.7	1.8	1.9	0	0	0.000141	0.996821
755	isotig02076	emb|CAO49009.1| unnamed protein product [Vitis vinifera] 482 e-134	63	65	52	0	1.7	1.9	2.1	0	0	6.5e-05	0.941289
756	isotig03797	emb|CAO40818.1| unnamed protein product [Vitis vinifera] 419 e-115	64	112	78	0	1.7	3.2	3.1	0	0	0	0.937917
757	isotig13148	emb|CAO18305.1| unnamed protein product [Vitis vinifera] 233 2e-59	64	165	159	0	1.7	4.7	6.4	0	0	0	-0.0104175
758	isotig09288	emb|CAO71769.1| unnamed protein product [Vitis vinifera] 174 1e-41	66	31	10	0	1.8	0.9	0.4	0	0	0	0.988489
759	isotig19821	emb|CAO21411.1| unnamed protein product [Vitis vinifera] 592 e-167	72	41	10	0	1.9	1.2	0.4	0	0	0	0.117401
760	isotig02634	emb|CAO49411.1| unnamed protein product [Vitis vinifera] 492 e-137	72	152	136	0	1.9	4.3	5.5	0	0	0	0.942103
761	isotig07964	emb|CAO39696.1| unnamed protein product [Vitis vinifera] 267 1e-69	75	82	82	0	2	2.3	3.3	0	0	0	0.367671
762	isotig00425	pir||A05190 hypothetical protein 77 - common tobacco chloroplast... 108 1e-21	77	43	13	0	2.1	1.2	0.5	0	0	0	0.99861
763	isotig05786	gb|AAD17804.1| nodule-enhanced protein phosphatase type 2C [Lotu... 257 1e-66	77	43	14	0	2.1	1.2	0.6	0	0	0	0.64825
764	isotig00453	emb|CAN74023.1| hypothetical protein [Vitis vinifera] 47 0.001	78	77	61	0	2.1	2.2	2.4	0	0	1.1e-05	0.912644
765	isotig06834	gb|ABK25211.1| unknown [Picea sitchensis] 139 2e-63	77	94	105	0	2.1	2.7	4.2	0	0	0	0.0424715
766	isotig00582	emb|CAO44335.1| unnamed protein product [Vitis vinifera] 400 e-109	81	29	2	0	2.2	0.8	0.1	0	0	0	0.904296
767	isotig11262	gb|AAO63778.1| unknown [Populus tremuloides] 94 1e-17	81	57	21	0	2.2	1.6	0.8	0	0	0	0.992924
768	isotig11622	emb|CAO44422.1| unnamed protein product [Vitis vinifera] 441 e-122	80	61	16	0	2.2	1.7	0.6	0	0	0	0.965705
769	isotig06779	gb|ABN09130.1| DC1; C1-like [Medicago truncatula] 94 2e-17	86	42	11	0	2.3	1.2	0.4	0	0	0	0.774173
770	isotig12602	emb|CAO21401.1| unnamed protein product [Vitis vinifera] 442 e-122	84	50	44	0	2.3	1.4	1.8	0	0	3e-06	0.513131
771	isotig05148	sp|P37224.1|MAOM_AMAHP RecName: Full=NAD-dependent malic enzyme ... 1123 0.0	86	231	209	0	2.3	6.6	8.4	0	0	0	0.24356
772	isotig03601	emb|CAO24293.1| unnamed protein product [Vitis vinifera] 491 e-137	88	43	31	0	2.4	1.2	1.2	0	0	0	0.841458
773	isotig03633	emb|CAC10358.1| protein phosphatase 2C [Nicotiana tabacum] >gi|2... 355 e-118	87	61	5	0	2.4	1.7	0.2	0	0	0	0.119172
774	isotig06833	gb|AAC18788.1|AAC18788 Contains similarity to beta scruin gb|Z47... 140 4e-45	90	117	125	0	2.4	3.3	5	0	0	0	0.752699
775	isotig15468	emb|CAN68620.1| hypothetical protein [Vitis vinifera] 494 e-137	92	73	51	0	2.5	2.1	2	0	0	6e-06	0.946126
776	isotig11360	ref|NP_187290.1| integral membrane family protein [Arabidopsis t... 114 7e-24	95	93	78	0	2.6	2.6	3.1	0	0	0	0.868021
777	isotig14557	ref|NP_192259.1| ankyrin repeat family protein [Arabidopsis thal... 75 1e-11	97	172	181	0	2.6	4.9	7.3	0	0	0	0.653306
778	isotig15782	gb|ABR16631.1| unknown [Picea sitchensis] >gi|148909086|gb|ABR17... 119 7e-25	98	67	54	0	2.7	1.9	2.2	0	0	1e-06	0.622413
779	isotig04427	emb|CAN71762.1| hypothetical protein [Vitis vinifera] >gi|157348... 204 1e-50	99	187	74	0	2.7	5.3	2.1	0	0	0	0.577049
780	isotig01272	gb|ABK58702.1| anti-microbial protein 2 [Amaranthus caudatus] >g... 79 3e-13	105	56	34	0	2.8	1.6	1.4	0	0	0	0.3424
781	isotig05545	gb|AAZ79231.1| cellulose synthase-like protein CslG [Nicotiana t... 857 0.0	103	227	204	0	2.8	6.5	8.2	0	0	0	0.886505
782	isotig07497	emb|CAO66196.1| unnamed protein product [Vitis vinifera] 560 e-157	109	95	106	0	2.9	2.7	4.3	0	0	0	0.84329
783	isotig12620	emb|CAO39538.1| unnamed protein product [Vitis vinifera] 838 0.0	111	124	70	0	3	3.5	2.8	0	0	0	0.999524
784	isotig08231	emb|CAO49291.1| unnamed protein product [Vitis vinifera] 286 2e-75	112	124	72	0	3	3.5	2.9	0	0	0	0.534913
785	isotig02049	sp|Q9M571.1|PEAMT_SPIOL RecName: Full=Phosphoethanolamine N-meth... 628 e-178	115	45	5	0	3.1	1.3	0.2	0	0	0	0.998039
786	isotig01362	ref|YP_001533860.1| FAD-dependent pyridine nucleotide-disulphide... 39 0.40	116	50	11	0	3.1	1.4	0.4	0	0	0	0.990219
787	isotig09335	ref|XP_002118052.1| hypothetical protein TRIADDRAFT_62108 [Trich... 43 0.042	116	50	19	0	3.1	1.4	0.8	0	0	0	0.992877
788	isotig03919	dbj|BAD93291.1| beta-amylase [Glycine max] 322 4e-86	119	52	13	0	3.2	1.5	0.5	0	0	0	0.315862
789	isotig00676	ref|XP_001740670.1| hypothetical protein [Entamoeba dispar SAW76... 35 6.7	124	156	131	0	3.4	4.4	5.3	0	0	0	0.989821
790	isotig00101	gb|AAA87042.1| putative 32.7 kDa jasmonate-induced protein [Hord... 75 3e-12	128	144	146	0	3.5	4.1	5.9	0	0	0	0.986936
791	isotig00678	emb|CAN71829.1| hypothetical protein [Vitis vinifera] 50 2e-04	130	155	130	0	3.5	4.4	5.2	0	0	0	0.999262
792	isotig00075	gb|ACF88449.1| unknown [Zea mays] 72 3e-11	133	152	149	0	3.6	4.3	5.1	0	0	0	0.876317
793	isotig07657	ref|XP_001351443.1| phosphoglycerate mutase [Plasmodium falcipar... 39 0.84	206	153	108	0	5.6	4.4	4.3	0	0	0	0.797903
794	isotig00674	gb|AAW48295.1| pore-forming toxin-like protein Hfr-2 [Triticum a... 187 4e-45	211	273	250	0	5.7	7.8	10	0	0	0	0.107774
795	isotig08191	emb|CAN65022.1| hypothetical protein [Vitis vinifera] 94 1e-17	225	83	2	0	6.1	2.4	0.1	0	0	0	0.612673
796	isotig00465	sp|P52765.1|NU3C_LUPLU RecName: Full=NAD(P)H-quinone oxidoreduct... 211 8e-53	246	189	145	0	6.7	5.4	5.8	0	0	0	0.924632
797	isotig00775	ref|XP_501468.1| YALI0C05302p [Yarrowia lipolytica] >gi|49647335... 36 9.4	302	196	124	0	8.2	5.6	4.1	0	0	0	0.938154
798	isotig01875	ref|YP_002221869.1| hypothetical protein BDU_209 [Borrelia dutto... 63 1e-07	312	157	37	0	8.4	4.5	1.5	0	0	0	0.998891
799	isotig01873	ref|XP_629940.1| hypothetical protein [Dictyostelium discoideum ... 62 1e-07	365	171	46	0	9.9	4.9	1.8	0	0	0	#REF!
800	isotig17590	emb|CAO16818.1| unnamed protein product [Vitis vinifera] 226 2e-57	3	2	2	7	0.1	0.1	0.1	0.6	0.002759	2.6e-05	1
801	isotig19904	gb|ABO28522.1| kinesin-related protein [Gossypium hirsutum] 240 2e-61	2	2	3	7	0.1	0.1	0.1	0.6	0.001906	2e-05	1
802	isotig01777	emb|CAO61697.1| unnamed protein product [Vitis vinifera] 534 e-150	2	4	2	8	0.1	0.1	0.1	0.7	0.000813	4e-06	1
803	isotig11692	emb|CAN60306.1| hypothetical protein [Vitis vinifera] >gi|157358... 53 6e-05	5	2	2	8	0.1	0.1	0.1	0.7	0.001111	1.2e-05	1
804	isotig15022	gb|ABK93677.1| unknown [Populus trichocarpa] 171 5e-41	2	2	3	8	0.1	0.1	0.1	0.7	0.000415	1e-06	1
805	isotig15102	emb|CAO68114.1| unnamed protein product [Vitis vinifera] 115 2e-23	4	2	3	8	0.1	0.1	0.1	0.7	0.00134	1.4e-05	1
806	isotig16982	gb|AAD17428.2| expressed protein [Arabidopsis thaliana] 171 4e-41	2	3	2	9	0.1	0.1	0.1	0.8	0.000117	0	1
807	isotig17734	emb|CAO67356.1| unnamed protein product [Vitis vinifera] 331 6e-89	3	2	3	9	0.1	0.1	0.1	0.8	0.000185	0	1
808	isotig05760	emb|CAO23169.1| unnamed protein product [Vitis vinifera] 370 e-100	5	2	3	10	0.1	0.1	0.1	0.9	9.7e-05	0	1
809	isotig07403	emb|CAO15764.1| unnamed protein product [Vitis vinifera] 513 e-143	4	4	2	10	0.1	0.1	0.1	0.9	0.000164	0	1
810	isotig08407	emb|CAO21334.1| unnamed protein product [Vitis vinifera] 288 4e-76	4	4	3	10	0.1	0.1	0.1	0.9	0.000302	1e-06	1
811	isotig17673	emb|CAO18236.1| unnamed protein product [Vitis vinifera] 240 2e-61	3	3	2	10	0.1	0.1	0.1	0.9	5.2e-05	0	1
812	isotig02686	ref|NP_200682.1| nuclear movement family protein [Arabidopsis th... 293 2e-77	2	4	2	12	0.1	0.1	0.1	1.1	1e-06	0	1
813	isotig04707	gb|ABN08767.1| Amine oxidase [Medicago truncatula] 594 e-168	2	2	2	12	0.1	0.1	0.1	1.1	0	0	1
814	isotig03131	emb|CAO66035.1| unnamed protein product [Vitis vinifera] 387 e-140	3	2	2	14	0.1	0.1	0.1	1.3	0	0	1
815	isotig03132	emb|CAC82999.1| calcium-dependent protein kinase 3 [Nicotiana ta... 386 e-143	3	2	2	14	0.1	0.1	0.1	1.3	0	0	1
816	isotig09381	emb|CAO24056.1| unnamed protein product [Vitis vinifera] 437 e-121	2	5	3	15	0.1	0.1	0.1	1.3	0	0	1
817	isotig14652	emb|CAN66719.1| hypothetical protein [Vitis vinifera] 480 e-133	3	3	3	15	0.1	0.1	0.1	1.3	0	0	1
818	isotig18450	emb|CAO40921.1| unnamed protein product [Vitis vinifera] 284 3e-85	3	2	2	14	0.1	0.1	0.1	1.3	0	0	1
819	isotig18569	gb|ABB89006.1| CXE carboxylesterase [Malus pumila] 291 9e-77	3	3	3	19	0.1	0.1	0.1	1.7	0	0	1
820	isotig12965	emb|CAO70326.1| unnamed protein product [Vitis vinifera] 817 0.0	4	5	2	20	0.1	0.1	0.1	1.8	0	0	1
821	isotig04317	emb|CAO65236.1| unnamed protein product [Vitis vinifera] 577 0.0	2	2	2	26	0.1	0.1	0.1	2.3	0	0	1
822	isotig13134	emb|CAO64420.1| unnamed protein product [Vitis vinifera] 139 6e-31	4	3	3	27	0.1	0.1	0.1	2.4	0	0	1
823	isotig15932	gb|ABK95290.1| unknown [Populus trichocarpa] 492 e-137	5	3	2	84	0.1	0.1	0.1	7.5	0	0	0.98644
824	isotig04700	emb|CAO22715.1| unnamed protein product [Vitis vinifera] 436 e-120	2	2	4	8	0.1	0.1	0.2	0.7	0.000424	3e-06	1
825	isotig05842	emb|CAO71899.1| unnamed protein product [Vitis vinifera] 266 3e-69	4	2	5	8	0.1	0.1	0.2	0.7	0.001462	5.2e-05	0.999703
826	isotig08230	gb|ABK96190.1| unknown [Populus trichocarpa] 243 1e-62	5	2	4	9	0.1	0.1	0.2	0.8	0.000543	6e-06	1
827	isotig14525	emb|CAO41515.1| unnamed protein product [Vitis vinifera] 476 e-132	2	4	5	9	0.1	0.1	0.2	0.8	0.000339	4e-06	1
828	isotig16146	gb|AAK71662.1|AF395901_1 mature anther-specific protein LAT61 [L... 311 7e-83	5	3	4	9	0.1	0.1	0.2	0.8	0.001381	2e-05	0.999836
829	isotig03493	emb|CAO48295.1| unnamed protein product [Vitis vinifera] 320 2e-85	4	5	6	10	0.1	0.1	0.2	0.9	0.00082	1.6e-05	1
830	isotig04679	ref|NP_001077892.1| unknown protein [Arabidopsis thaliana] >gi|1... 94 1e-17	2	4	6	10	0.1	0.1	0.2	0.9	7.3e-05	1e-06	1
831	isotig14140		2	3	4	10	0.1	0.1	0.2	0.9	4.3e-05	0	0.999684
832	isotig13049	ref|NP_197535.2| TIP1 (TIP GROWTH DEFECTIVE 1) [Arabidopsis thal... 548 e-154	2	5	6	12	0.1	0.1	0.2	1.1	7e-06	0	0.999862
833	isotig07953	emb|CAO60993.1| unnamed protein product [Vitis vinifera] 734 0.0	4	2	6	14	0.1	0.1	0.2	1.3	0	0	0.999789
834	isotig14393		4	3	5	19	0.1	0.1	0.2	1.7	0	0	0.999899
835	isotig19358	emb|CAO42594.1| unnamed protein product [Vitis vinifera] 511 e-143	5	2	7	30	0.1	0.1	0.3	2.7	0	0	0.952423
836	isotig18035	emb|CAO71612.1| unnamed protein product [Vitis vinifera] 588 e-166	2	5	9	10	0.1	0.1	0.4	0.9	5.3e-05	3e-06	0.996841
837	isotig20109	gb|ABK95061.1| unknown [Populus trichocarpa] 415 e-114	3	4	9	12	0.1	0.1	0.4	1.1	7e-06	0	0.163272
838	isotig18915	emb|CAO61453.1| unnamed protein product [Vitis vinifera] 124 2e-26	2	2	14	2	0.1	0.1	0.6	0.2	8.8e-05	1.1e-05	-0.420084
839	isotig08051	dbj|BAD06717.1| WRKY transcription factor 1 [Spinacia oleracea] 329 3e-88	5	7	3	11	0.1	0.2	0.1	0.1	0.00034	2e-06	1
840	isotig08860	emb|CAO62489.1| unnamed protein product [Vitis vinifera] 360 1e-97	4	7	3	11	0.1	0.2	0.1	0.1	0.000181	1e-06	-0.19803
841	isotig08120	dbj|BAA11766.1| high mobility group protein [Canavalia gladiata]... 118 8e-25	5	7	2	9	0.1	0.2	0.1	0.8	0.002109	7.7e-05	0.999836
842	isotig02918	emb|CAO70928.1| unnamed protein product [Vitis vinifera] 258 7e-67	4	8	3	10	0.1	0.2	0.1	0.9	0.000742	1.5e-05	0.998845
843	isotig17267	emb|CAO71656.1| unnamed protein product [Vitis vinifera] 563 e-158	2	7	3	16	0.1	0.2	0.1	1.4	0	0	0.999985
844	isotig06544	emb|CAN81991.1| hypothetical protein [Vitis vinifera] 336 4e-90	4	8	3	17	0.1	0.2	0.1	1.5	0	0	0.993873
845	isotig16279	dbj|BAB40710.1| BY-2 kinesin-like protein 10 [Nicotiana tabacum] 280 2e-73	4	6	6	10	0.1	0.2	0.2	0.9	0.001208	3.4e-05	0.99932
846	isotig16299	emb|CAN83356.1| hypothetical protein [Vitis vinifera] >gi|157348... 265 4e-69	4	6	6	13	0.1	0.2	0.2	1.2	2.2e-05	0	0.999968
847	isotig09710	emb|CAO71923.1| unnamed protein product [Vitis vinifera] 299 6e-79	3	8	4	14	0.1	0.2	0.2	1.3	2e-06	0	0.993365
848	isotig11161	gb|ACJ02356.1| GAST-like protein [Populus euphratica] 122 2e-26	4	6	7	12	0.1	0.2	0.3	1.1	9e-05	1e-06	0.997852
849	isotig13717	gb|AAA80675.1| fructokinase [Beta vulgaris] 583 e-164	5	7	10	26	0.1	0.2	0.4	2.3	0	0	0.747776
850	isotig04040	emb|CAO49390.1| unnamed protein product [Vitis vinifera] 276 2e-72	3	7	17	9	0.1	0.2	0.7	0.8	1.8e-05	1.2e-05	-0.148704
851	isotig00321	ref|NP_680660.2| BTB/POZ domain-containing protein [Arabidopsis ... 303 5e-80	36	12	3	2	0.1	0.3	0.1	0.2	3e-06	3e-06	0.41382
852	isotig13577	emb|CAO65996.1| unnamed protein product [Vitis vinifera] 473 e-131	5	11	3	10	0.1	0.3	0.1	0.9	0.001176	9.8e-05	0.215666
853	isotig01602	emb|CAO22468.1| unnamed protein product [Vitis vinifera] 100 2e-19	36	10	5	2	0.1	0.3	0.2	0.2	1.1e-05	6e-06	0.178529
854	isotig19826	gb|AAM61093.1| unknown [Arabidopsis thaliana] 154 2e-35	4	10	4	12	0.1	0.3	0.2	1.1	9.8e-05	1e-06	0.994312
855	isotig06366	emb|CAO66168.1| unnamed protein product [Vitis vinifera] 492 e-137	5	11	8	12	0.1	0.3	0.3	1.1	0.00063	4.3e-05	0.999229
856	isotig13296	gb|AAT39969.1| 60S ribosomal protein L34, putative [Solanum demi... 182 2e-44	5	9	7	15	0.1	0.3	0.3	1.3	1e-05	0	0.99963
857	isotig05790	ref|NP_201227.3| calmodulin-binding protein [Arabidopsis thalian... 383 e-104	2	12	8	17	0.1	0.3	0.3	1.5	0	0	0.997023
858	isotig08014	emb|CAO43763.1| unnamed protein product [Vitis vinifera] 218 9e-55	4	11	8	32	0.1	0.3	0.3	2.9	0	0	0.992754
859	isotig15489	gb|ABK95079.1| unknown [Populus trichocarpa] 540 e-151	4	12	10	18	0.1	0.3	0.4	1.6	0	0	0.978284
860	isotig03709	emb|CAO70243.1| unnamed protein product [Vitis vinifera] 580 e-163	4	11	12	12	0.1	0.3	0.5	1.1	0.000137	3.1e-05	1
861	isotig15694	emb|CAO49846.1| unnamed protein product [Vitis vinifera] 367 1e-99	5	10	13	12	0.1	0.3	0.5	1.1	0.000238	4.5e-05	-0.109109
862	isotig13314	emb|CAO22110.1| unnamed protein product [Vitis vinifera] 353 1e-95	2	12	17	1	0.1	0.3	0.7	0.1	4.7e-05	7.5e-05	1
863	isotig16362	emb|CAO38843.1| unnamed protein product [Vitis vinifera] 450 e-124	3	12	18	1	0.1	0.3	0.7	0.1	9e-05	8.5e-05	0.900306
864	isotig14241		3	10	23	4	0.1	0.3	0.9	0.4	5e-06	2e-06	-0.0994525
865	isotig01867	emb|CAN70908.1| hypothetical protein [Vitis vinifera] >gi|157355... 252 4e-78	4	13	3	19	0.1	0.4	0.1	1.7	0	0	0.992595
866	isotig06634	dbj|BAB11940.1| Na/H antiporter Nhx1 [Atriplex gmelini] 849 0.0	36	14	8	23	0.1	0.4	0.3	2.1	0	0	0.994783
867	isotig13774	gb|AAD31848.1|AF133532_1 water channel protein MipK [Mesembryant... 378 e-103	2	15	18	69	0.1	0.4	0.7	6.2	0	0	-0.217845
868	isotig16148	emb|CAO17643.1| unnamed protein product [Vitis vinifera] 152 2e-35	36	13	39	3	0.1	0.4	1.6	0.3	1e-06	1e-06	0.0519262
869	isotig14462	emb|CAO21760.1| unnamed protein product [Vitis vinifera] 189 3e-46	36	19	6	1	0.1	0.5	0.2	0.1	7e-05	0.000189	-0.0944859
870	isotig05868	emb|CAO47615.1| unnamed protein product [Vitis vinifera] 257 2e-66	3	16	11	12	0.1	0.5	0.4	1.1	4e-05	3.8e-05	0.891079
871	isotig10931	gb|ACJ83335.1| unknown [Medicago truncatula] 113 1e-23	2	17	15	9	0.1	0.5	0.6	0.8	2.6e-05	0.000281	0.846154
872	isotig12323	emb|CAO23340.1| unnamed protein product [Vitis vinifera] 161 6e-38	2	17	21	7	0.1	0.5	0.8	0.6	3e-06	4e-05	-6.2854e-17
873	isotig02712	emb|CAO21431.1| unnamed protein product [Vitis vinifera] 406 e-111	36	20	3	1	0.1	0.6	0.1	0.1	2e-06	1.9e-05	1
874	isotig14507	emb|CAO14883.1| unnamed protein product [Vitis vinifera] 434 e-120	4	20	2	1	0.1	0.6	0.1	0.1	0.000193	8.8e-05	0.174078
875	isotig16086	emb|CAO70344.1| unnamed protein product [Vitis vinifera] 222 4e-56	3	22	27	1	0.1	0.6	1.1	0.1	0	0	0.174078
876	isotig04193	ref|NP_001061632.1| Os08g0359600 [Oryza sativa (japonica cultiva... 155 2e-36	4	23	3	1	0.1	0.7	0.1	0.1	4.7e-05	1.8e-05	-0.0358748
877	isotig03392	emb|CAO48267.1| unnamed protein product [Vitis vinifera] 455 e-153	5	25	23	13	0.1	0.7	0.9	1.2	3e-06	2.6e-05	0.865448
878	isotig11947	gb|ACJ85913.1| unknown [Medicago truncatula] 309 7e-85	36	28	36	46	0.1	0.8	1.4	4.1	0	0	-0.05001
879	isotig07655	emb|CAN74696.1| hypothetical protein [Vitis vinifera] 62 6e-08	5	32	36	4	0.1	0.9	1.4	0.4	0	0	1
880	isotig07656	ref|XP_001471192.1| hypothetical protein [Tetrahymena thermophil... 37 1.7	5	32	36	4	0.1	0.9	1.4	0.4	0	0	0.969046
881	isotig14898	gb|ACL54019.1| unknown [Zea mays] 454 e-126	4	33	44	8	0.1	0.9	1.8	0.7	0	0	0.957093
882	isotig19272	emb|CAO21296.1| unnamed protein product [Vitis vinifera] 672 0.0	2	56	60	7	0.1	1.6	2.4	0.6	0	0	-0.177731
883	isotig10497	emb|CAO44349.1| unnamed protein product [Vitis vinifera] 1056 0.0	36	58	16	45	0.1	1.7	0.6	4	0	0	-0.246489
884	isotig20114	emb|CAN76819.1| hypothetical protein [Vitis vinifera] >gi|157347... 476 e-132	36	63	34	1	0.1	1.8	1.4	0.1	1e-06	4e-05	0.921269
885	isotig06765	emb|CAN64392.1| hypothetical protein [Vitis vinifera] 355 6e-96	3	63	35	9	0.1	1.8	1.4	0.8	0	0	0.888589
886	isotig15674	emb|CAO43949.1| unnamed protein product [Vitis vinifera] 291 9e-77	36	82	60	1	0.1	2.3	2.4	0.1	0	0	0.938866
887	isotig00794	emb|CAO42668.1| unnamed protein product [Vitis vinifera] 160 2e-37	3	140	130	7	0.1	3.1	5.2	0.6	0	0	0.98593
888	isotig00800	gb|ABG47806.1| pectin methlyesterase inhibitor protein 1 [Capsic... 146 3e-33	3	122	114	6	0.1	3.5	4.6	0.5	0	0	-0.623919
889	isotig13656	emb|CAN60741.1| hypothetical protein [Vitis vinifera] 236 1e-60	7	5	3	11	0.2	0.1	0.1	0.1	0.000375	2e-06	1
890	isotig17873	emb|CAO71001.1| unnamed protein product [Vitis vinifera] 404 e-110	9	4	3	11	0.2	0.1	0.1	0.1	0.000257	3e-06	-0.19803
891	isotig17682	emb|CAN68094.1| hypothetical protein [Vitis vinifera] 387 e-105	7	2	2	9	0.2	0.1	0.1	0.8	0.000299	4e-06	0.999836
892	isotig09291	emb|CAN63106.1| hypothetical protein [Vitis vinifera] >gi|157329... 336 e-103	7	4	3	10	0.2	0.1	0.1	0.9	0.000811	9e-06	1
893	isotig09927	emb|CAO61686.1| unnamed protein product [Vitis vinifera] 434 e-119	6	4	2	10	0.2	0.1	0.1	0.9	0.00033	1e-06	1
894	isotig19848	emb|CAO71164.1| unnamed protein product [Vitis vinifera] 330 8e-89	6	4	3	10	0.2	0.1	0.1	0.9	0.000663	4e-06	1
895	isotig14456		9	2	2	10	0.2	0.1	0.1	0.9	6.4e-05	1e-06	0.999684
896	isotig03550	gb|ABK93135.1| unknown [Populus trichocarpa] 195 6e-48	6	2	2	22	0.2	0.1	0.1	1.1	0	0	1
897	isotig04676	emb|CAO61496.1| unnamed protein product [Vitis vinifera] 608 e-172	8	3	3	12	0.2	0.1	0.1	1.1	2.6e-05	0	0.999862
898	isotig17794	emb|CAN81218.1| hypothetical protein [Vitis vinifera] 535 e-150	8	2	2	15	0.2	0.1	0.1	1.3	0	0	1
899	isotig20169	emb|CAO63032.1| unnamed protein product [Vitis vinifera] 234 5e-60	6	5	3	14	0.2	0.1	0.1	1.3	4e-06	0	0.999789
900	isotig06592	***** No hits found ******	6	5	3	19	0.2	0.1	0.1	1.7	0	0	0.999895
901	isotig13074	emb|CAN63370.1| hypothetical protein [Vitis vinifera] >gi|157338... 200 2e-49	9	5	3	25	0.2	0.1	0.1	2.2	0	0	0.999905
902	isotig10039	gb|ABK92955.1| unknown [Populus trichocarpa] 568 e-160	7	4	3	35	0.2	0.1	0.1	3.1	0	0	0.999998
903	isotig14305		7	2	3	37	0.2	0.1	0.1	3.3	0	0	-0.564945
904	isotig14502	emb|CAO64823.1| unnamed protein product [Vitis vinifera] 335 4e-90	7	5	6	11	0.2	0.1	0.2	0.1	0.001048	2e-05	-0.450835
905	isotig14926	emb|CAN61251.1| hypothetical protein [Vitis vinifera] 154 2e-35	6	2	4	9	0.2	0.1	0.2	0.8	0.000684	1.3e-05	0.997902
906	isotig13895	gb|AAM65911.1| unknown [Arabidopsis thaliana] 57 2e-06	7	2	4	14	0.2	0.1	0.2	1.3	1e-06	0	0.999167
907	isotig15258	gb|ABK28493.1| unknown [Arabidopsis thaliana] 238 6e-61	6	3	4	27	0.2	0.1	0.2	2.4	0	0	0.99998
908	isotig13335	emb|CAN66597.1| hypothetical protein [Vitis vinifera] 162 1e-37	9	5	6	31	0.2	0.1	0.2	2.8	0	0	-0.495473
909	isotig13064	ref|NP_564495.1| unknown protein [Arabidopsis thaliana] >gi|1232... 229 2e-59	8	5	8	11	0.2	0.1	0.3	0.1	0.001449	7.9e-05	-0.361593
910	isotig01166	emb|CAN70903.1| hypothetical protein [Vitis vinifera] 547 e-153	8	4	8	12	0.2	0.1	0.3	1.1	0.0002	4e-06	0.999845
911	isotig10313	emb|CAN72346.1| hypothetical protein [Vitis vinifera] 281 8e-74	7	5	7	13	0.2	0.1	0.3	1.2	8.9e-05	0	0.999895
912	isotig19581	emb|CAO65175.1| unnamed protein product [Vitis vinifera] 587 e-166	6	3	8	14	0.2	0.1	0.3	1.3	2e-06	0	0.999334
913	isotig18812	emb|CAO48045.1| unnamed protein product [Vitis vinifera] 338 3e-91	6	5	11	19	0.2	0.1	0.4	1.7	0	0	-0.284068
914	isotig14447		8	4	12	11	0.2	0.1	0.5	0.1	0.000241	3.8e-05	-0.457496
915	isotig02738	ref|NP_001043644.1| Os01g0631100 [Oryza sativa (japonica cultiva... 827 0.0	8	7	3	11	0.2	0.2	0.1	0.1	0.000996	2e-05	1
916	isotig02940	emb|CAO14970.1| unnamed protein product [Vitis vinifera] 130 4e-55	9	8	2	11	0.2	0.2	0.1	0.1	0.000569	2.3e-05	-0.468521
917	isotig17020	emb|CAO21849.1| unnamed protein product [Vitis vinifera] 664 0.0	7	6	2	10	0.2	0.2	0.1	0.9	0.000909	1.8e-05	0.99932
918	isotig16176	emb|CAN61706.1| hypothetical protein [Vitis vinifera] >gi|157358... 124 9e-27	9	8	2	13	0.2	0.2	0.1	1.2	4.6e-05	0	1
919	isotig14434		6	6	3	13	0.2	0.2	0.1	1.2	2.6e-05	0	0.999968
920	isotig12023	emb|CAO23246.1| unnamed protein product [Vitis vinifera] 418 e-115	9	7	3	15	0.2	0.2	0.1	1.3	6e-06	0	0.998763
921	isotig13474	ref|NP_566170.1| GAUT9 (Galacturonosyltransferase 9); polygalact... 405 e-116	7	6	3	34	0.2	0.2	0.1	3	0	0	0.999998
922	isotig06304	emb|CAO14908.1| unnamed protein product [Vitis vinifera] 513 0.0	8	7	3	36	0.2	0.2	0.1	3.2	0	0	0.99999
923	isotig05978	ref|NP_196051.2| pectate lyase family protein [Arabidopsis thali... 539 e-151	7	6	3	41	0.2	0.2	0.1	3.7	0	0	0.999644
924	isotig16968	ref|NP_001064568.1| Os10g0407100 [Oryza sativa (japonica cultiva... 61 4e-08	6	6	5	12	0.2	0.2	0.2	1.1	0.000271	1e-06	1
925	isotig20255	emb|CAO44019.1| unnamed protein product [Vitis vinifera] 445 e-123	7	6	6	12	0.2	0.2	0.2	1.1	0.00052	5e-06	1
926	isotig15725	gb|AAY90122.1| basic helix-loop-helix transcription factor prote... 302 6e-80	6	7	4	13	0.2	0.2	0.2	1.2	6.8e-05	0	1
927	isotig08453	emb|CAN75379.1| hypothetical protein [Vitis vinifera] >gi|157356... 184 1e-44	9	6	4	15	0.2	0.2	0.2	1.3	8e-06	0	1
928	isotig05954	emb|CAO41274.1| unnamed protein product [Vitis vinifera] 265 5e-69	9	7	6	16	0.2	0.2	0.2	1.4	1e-05	0	1
929	isotig02917	dbj|BAE46451.1| putative receptor protein kinase PERK1 [Glycine ... 433 e-119	7	8	4	17	0.2	0.2	0.2	1.5	1e-06	0	1
930	isotig16246	gb|AAF63025.1|AF244922_1 peroxidase prx13 precursor [Spinacia ol... 520 e-146	8	6	6	45	0.2	0.2	0.2	4	0	0	0.996751
931	isotig19144	emb|CAN62935.1| hypothetical protein [Vitis vinifera] 267 2e-69	7	6	8	16	0.2	0.2	0.3	1.4	3e-06	0	0.999709
932	isotig16540	emb|CAO65473.1| unnamed protein product [Vitis vinifera] 773 0.0	7	8	8	21	0.2	0.2	0.3	1.9	0	0	-0.399702
933	isotig11787	ref|NP_195467.1| ribonuclease III family protein [Arabidopsis th... 597 e-169	8	7	23	1	0.2	0.2	0.9	0.1	2.5e-05	2e-06	0.99963
934	isotig17861	emb|CAO61787.1| unnamed protein product [Vitis vinifera] 228 1e-59	9	6	27	1	0.2	0.2	1.1	0.1	0	0	-0.445362
935	isotig07049	emb|CAO65660.1| unnamed protein product [Vitis vinifera] 308 6e-82	8	9	3	11	0.2	0.3	0.1	0.1	0.00145	5.9e-05	1
936	isotig12045	emb|CAA71494.1| peroxidase [Spinacia oleracea] 360 e-129	6	9	2	11	0.2	0.3	0.1	0.1	0.000278	5e-06	-0.457673
937	isotig19770	ref|NP_188226.1| A37 (PYRIDOXINE BIOSYNTHESIS 1.2); protein hete... 389 e-106	7	11	2	27	0.2	0.3	0.1	2.4	0	0	0.99834
938	isotig11938	emb|CAO62712.1| unnamed protein product [Vitis vinifera] 507 e-141	6	11	5	12	0.2	0.3	0.2	1.1	0.000695	2.1e-05	0.999796
939	isotig13361	emb|CAO22924.1| unnamed protein product [Vitis vinifera] 447 e-123	7	11	4	14	0.2	0.3	0.2	1.3	6.2e-05	0	1
940	isotig13891	emb|CAO49297.1| unnamed protein product [Vitis vinifera] 77 2e-12	6	12	4	14	0.2	0.3	0.2	1.3	3.4e-05	0	0.999972
941	isotig19535	emb|CAO49749.1| unnamed protein product [Vitis vinifera] 535 e-150	8	9	6	16	0.2	0.3	0.2	1.4	1.5e-05	0	0.999931
942	isotig01798	ref|NP_001118545.1| GAUT13 (Galacturonosyltransferase 13) [Arabi... 357 e-148	7	9	5	18	0.2	0.3	0.2	1.6	0	0	0.999483
943	isotig11072	gb|AAM62616.1| arabinogalactan protein-like [Arabidopsis thaliana] 201 6e-50	9	12	5	31	0.2	0.3	0.2	2.8	0	0	0.995054
944	isotig06886	emb|CAO61141.1| unnamed protein product [Vitis vinifera] 103 2e-20	8	10	8	22	0.2	0.3	0.3	1.1	0	0	1
945	isotig16175	ref|NP_565829.1| unknown protein [Arabidopsis thaliana] >gi|1620... 163 5e-38	6	12	7	22	0.2	0.3	0.3	1.1	0	0	0.998687
946	isotig04540	ref|NP_174368.1| CTP synthase, putative / UTP--ammonia ligase, p... 400 0.0	7	12	7	20	0.2	0.3	0.3	1.8	0	0	0.998648
947	isotig16417	emb|CAO43333.1| unnamed protein product [Vitis vinifera] 852 0.0	8	12	7	115	0.2	0.3	0.3	10.3	0	0	0.985344
948	isotig18117	emb|CAN75883.1| hypothetical protein [Vitis vinifera] >gi|157359... 205 4e-51	7	11	9	13	0.2	0.3	0.4	1.2	0.00094	4.8e-05	0.997477
949	isotig18734	ref|NP_194457.2| quinone reductase family protein [Arabidopsis t... 274 4e-72	8	12	9	20	0.2	0.3	0.4	1.8	0	0	0.999598
950	isotig12678	emb|CAN83761.1| hypothetical protein [Vitis vinifera] 693 0.0	7	10	12	26	0.2	0.3	0.5	2.3	0	0	0.989686
951	isotig15548	gb|ABK92606.1| unknown [Populus trichocarpa] 192 2e-47	8	10	14	18	0.2	0.3	0.6	1.6	3e-06	0	0.983932
952	isotig13862	emb|CAO70777.1| unnamed protein product [Vitis vinifera] 646 0.0	6	10	17	15	0.2	0.3	0.7	1.3	6e-06	0	0.838785
953	isotig04604	emb|CAO45329.1| unnamed protein product [Vitis vinifera] 305 7e-81	8	15	3	18	0.2	0.4	0.1	1.6	0	0	0.996935
954	isotig16360	emb|CAO62018.1| unnamed protein product [Vitis vinifera] 469 e-130	6	14	5	12	0.2	0.4	0.2	1.1	0.000555	4.4e-05	0.999731
955	isotig08996	gb|ACG39191.1| actin-1 [Zea mays] 685 0.0	8	14	4	13	0.2	0.4	0.2	1.2	0.000319	1.5e-05	0.992566
956	isotig05431	emb|CAO16500.1| unnamed protein product [Vitis vinifera] 659 0.0	7	13	4	30	0.2	0.4	0.2	2.7	0	0	0.999461
957	isotig11889	ref|NP_001060192.1| Os07g0599700 [Oryza sativa (japonica cultiva... 42 0.10	6	14	4	50	0.2	0.4	0.2	4.5	0	0	0.995082
958	isotig12700	emb|CAO65490.1| unnamed protein product [Vitis vinifera] 321 1e-85	8	15	8	17	0.2	0.4	0.3	1.5	2.3e-05	0	0.997587
959	isotig09950	emb|CAO68363.1| unnamed protein product [Vitis vinifera] 438 e-121	8	13	9	24	0.2	0.4	0.4	2.2	0	0	0.987568
960	isotig05507	emb|CAO44795.1| unnamed protein product [Vitis vinifera] 169 4e-40	8	13	19	30	0.2	0.4	0.8	2.7	0	0	-0.223337
961	isotig08839	emb|CAO46278.1| unnamed protein product [Vitis vinifera] 204 6e-51	6	13	27	2	0.2	0.4	1.1	0.2	4e-06	1e-06	-0.477989
962	isotig10578	dbj|BAA82639.1| Beta-tubulin [Zinnia elegans] 761 0.0	9	19	4	18	0.2	0.5	0.2	1.6	1e-06	0	0.986216
963	isotig00893	emb|CAN68978.1| hypothetical protein [Vitis vinifera] 457 e-127	6	17	10	42	0.2	0.5	0.4	3.8	0	0	0.946505
964	isotig15567	emb|CAN77545.1| hypothetical protein [Vitis vinifera] 394 e-107	8	19	17	17	0.2	0.5	0.7	1.5	3.4e-05	7e-06	0.961137
965	isotig15251	emb|CAA71495.1| peroxidase [Spinacia oleracea] 494 e-138	6	17	23	15	0.2	0.5	0.9	1.3	3e-06	3e-06	0.939566
966	isotig15407	gb|AAP03878.1| Avr9/Cf-9 rapidly elicited protein 189 [Nicotiana... 635 e-180	9	17	31	13	0.2	0.5	1.2	1.2	3e-06	2e-06	0.641224
967	isotig13965	emb|CAO61399.1| unnamed protein product [Vitis vinifera] 224 8e-57	7	16	32	4	0.2	0.5	1.3	0.4	1e-06	0	-0.466658
968	isotig04491	emb|CAO63000.1| unnamed protein product [Vitis vinifera] 262 1e-93	7	21	2	10	0.2	0.6	0.1	0.9	5.3e-05	5.9e-05	0.976709
969	isotig05808	emb|CAO38675.1| unnamed protein product [Vitis vinifera] 416 e-114	9	21	2	14	0.2	0.6	0.1	1.3	4e-06	1e-06	0.855162
970	isotig08502	emb|CAO71101.1| unnamed protein product [Vitis vinifera] 243 5e-62	6	22	15	22	0.2	0.6	0.6	1.1	0	0	-0.198458
971	isotig17938	emb|CAN65051.1| hypothetical protein [Vitis vinifera] 509 e-142	6	20	21	1	0.2	0.6	0.8	0.1	7.7e-05	0.000175	0.987284
972	isotig05255	gb|ABK96438.1| unknown [Populus trichocarpa x Populus deltoides] 437 e-120	8	20	25	1	0.2	0.6	1	0.1	3.4e-05	4.7e-05	-0.249583
973	isotig15827	emb|CAO23453.1| unnamed protein product [Vitis vinifera] 365 3e-99	6	23	14	14	0.2	0.7	0.6	1.3	6.7e-05	7.5e-05	0.626501
974	isotig03583	emb|CAO66260.1| unnamed protein product [Vitis vinifera] 364 1e-98	7	23	28	10	0.2	0.7	1.1	0.9	1.8e-05	5.5e-05	0.701485
975	isotig07512	gb|AAB17284.1| tonoplast intrinsic protein 301 5e-80	8	26	30	26	0.2	0.7	1.2	2.3	0	0	0.774897
976	isotig15094	emb|CAO49178.1| unnamed protein product [Vitis vinifera] 538 e-151	8	27	7	13	0.2	0.8	0.3	1.2	6.8e-05	4.3e-05	-0.1378
977	isotig16114	emb|CAO49401.1| unnamed protein product [Vitis vinifera] 461 e-128	7	33	19	2	0.2	0.9	0.8	0.2	1.3e-05	4.8e-05	0.994135
978	isotig10311	emb|CAN65189.1| hypothetical protein [Vitis vinifera] 270 1e-70	8	32	23	2	0.2	0.9	0.9	0.2	1.4e-05	5.6e-05	0.762493
979	isotig11879	ref|NP_566745.1| ABC1 family protein [Arabidopsis thaliana] >gi|... 797 0.0	6	36	10	2	0.2	1	0.4	0.2	1e-06	1e-06	0.750851
980	isotig06409	emb|CAO49509.1| unnamed protein product [Vitis vinifera] 281 9e-74	9	38	27	4	0.2	1.1	1.1	0.4	4e-06	1.9e-05	0.885268
981	isotig19096	emb|CAO18107.1| unnamed protein product [Vitis vinifera] 327 1e-87	6	50	21	1	0.2	1.4	0.8	0.1	0	0	-0.169883
982	isotig11384	gb|ABQ62991.1| RAP2.4-like protein [Populus trichocarpa] 103 2e-20	9	48	26	32	0.2	1.4	1	2.9	0	0	0.817248
983	isotig01938	emb|CAO64549.1| unnamed protein product [Vitis vinifera] 496 e-155	11	3	3	14	0.3	0.1	0.1	1.3	2e-06	0	0.999097
984	isotig15336	ref|NP_193893.1| glycine-rich protein [Arabidopsis thaliana] >gi... 78 7e-13	12	5	3	19	0.3	0.1	0.1	1.7	0	0	0.999415
985	isotig06413	emb|CAO71567.1| unnamed protein product [Vitis vinifera] 439 e-121	10	3	2	26	0.3	0.1	0.1	2.3	0	0	-0.455179
986	isotig14645	gb|ACJ85516.1| unknown [Medicago truncatula] 370 e-100	12	3	4	11	0.3	0.1	0.2	0.1	0.000151	8e-06	1
987	isotig16456	ref|XP_001361636.2| GA14563 [Drosophila pseudoobscura pseudoobsc... 36 2.2	10	4	6	11	0.3	0.1	0.2	0.1	0.00087	4.2e-05	0.13484
988	isotig13501	emb|CAO41546.1| unnamed protein product [Vitis vinifera] 318 1e-84	11	35	6	5	0.3	0.1	0.2	0.4	0.000104	5.4e-05	0.875064
989	isotig03944	emb|CAO64386.1| unnamed protein product [Vitis vinifera] 235 3e-60	10	5	4	22	0.3	0.1	0.2	1.1	0	0	1
990	isotig08870	emb|CAO40128.1| unnamed protein product [Vitis vinifera] 598 e-169	11	3	5	12	0.3	0.1	0.2	1.1	7.4e-05	1e-06	0.999845
991	isotig19422	emb|CAO40192.1| unnamed protein product [Vitis vinifera] 350 2e-94	10	3	4	13	0.3	0.1	0.2	1.2	1.3e-05	0	0.998191
992	isotig13475	sp|P51074.2|ANX4_FRAAN RecName: Full=Annexin-like protein RJ4 >g... 341 7e-92	10	5	4	20	0.3	0.1	0.2	1.8	0	0	0.999795
993	isotig06460	emb|CAN80190.1| hypothetical protein [Vitis vinifera] 167 3e-39	10	5	4	25	0.3	0.1	0.2	2.2	0	0	-0.517892
994	isotig12425	emb|CAO71306.1| unnamed protein product [Vitis vinifera] 568 e-160	10	4	7	11	0.3	0.1	0.3	0.1	0.000967	6.6e-05	0.96225
995	isotig02858	ref|XP_002010424.1| GI15917 [Drosophila mojavensis] >gi|19390887... 39 1.1	10	35	10	1	0.3	0.1	0.4	0.1	2.2e-05	1.9e-05	1
996	isotig02859	ref|YP_001429794.1| hypothetical protein 0305phi8-36p068 [Bacill... 37 4.8	10	35	10	1	0.3	0.1	0.4	0.1	2.2e-05	1.9e-05	0.731126
997	isotig03069	emb|CAO69017.1| unnamed protein product [Vitis vinifera] 266 3e-69	11	35	31	6	0.3	0.1	1.2	0.5	3.8e-05	9.7e-05	0.95345
998	isotig08756	emb|CAO15904.1| unnamed protein product [Vitis vinifera] 346 2e-93	11	34	39	2	0.3	0.1	1.6	0.2	0	0	-0.469315
999	isotig19191	ref|NP_190109.1| hydroxyproline-rich glycoprotein family protein... 51 1e-04	10	6	2	11	0.3	0.2	0.1	0.1	0.00033	1e-05	0.13484
1000	isotig15201	gb|EAY88588.1| hypothetical protein OsI_10063 [Oryza sativa Indi... 228 2e-99	12	6	24	4	0.3	0.2	0.1	0.4	0.000138	3.5e-05	0.852803
1001	isotig12322	emb|CAO43826.1| unnamed protein product [Vitis vinifera] 474 e-132	10	7	2	16	0.3	0.2	0.1	1.4	1e-06	0	0.99922
1002	isotig03730	emb|CAC24490.1| choline kinase [Pisum sativum] 251 e-114	12	8	3	21	0.3	0.2	0.1	1.9	0	0	0.998755
1003	isotig03630	gb|ABK93772.1| unknown [Populus trichocarpa] 279 2e-73	10	8	6	13	0.3	0.2	0.2	1.2	0.000912	1.7e-05	0.999737
1004	isotig13430	sp|Q07510.1|FABH_SPIOL RecName: Full=3-oxoacyl-[acyl-carrier-pro... 630 e-178	11	8	5	17	0.3	0.2	0.2	1.5	5e-06	0	0.999716
1005	isotig02197	gb|AAK92213.1| bZIP transcription factor BZI-2 [Nicotiana tabacum] 144 2e-32	11	8	6	33	0.3	0.2	0.2	2.1	0	0	0.996887
1006	isotig02823	emb|CAO38680.1| unnamed protein product [Vitis vinifera] 408 e-111	12	8	7	14	0.3	0.2	0.3	1.3	0.000568	1.1e-05	0.995527
1007	isotig11735	emb|CAO61947.1| unnamed protein product [Vitis vinifera] 708 0.0	12	8	11	14	0.3	0.2	0.4	1.3	0.000843	4.8e-05	0.999895
1008	isotig02066	gb|ABK92554.1| unknown [Populus trichocarpa] 762 0.0	10	7	11	16	0.3	0.2	0.4	1.4	2.5e-05	0	0.997821
1009	isotig13362	emb|CAN82502.1| hypothetical protein [Vitis vinifera] >gi|157341... 500 e-139	10	8	14	23	0.3	0.2	0.6	2.1	0	0	0.919157
1010	isotig16567	emb|CAO70399.1| unnamed protein product [Vitis vinifera] 373 e-101	12	10	3	12	0.3	0.3	0.1	1.1	0.000978	8.3e-05	0.999229
1011	isotig03431	gb|ABC74567.1| acetoacetyl-CoA thiolase [Picrorhiza kurrooa] 604 e-171	11	12	3	15	0.3	0.3	0.1	1.3	3.5e-05	0	0.999892
1012	isotig06411	emb|CAO64735.1| unnamed protein product [Vitis vinifera] 189 2e-46	10	9	3	16	0.3	0.3	0.1	1.4	4e-06	0	0.999732
1013	isotig08437	sp|Q41014.2|FENR2_PEA RecName: Full=Ferredoxin--NADP reductase, ... 638 0.0	12	12	2	18	0.3	0.3	0.1	1.6	0	0	1
1014	isotig16621	dbj|BAB86893.1| syringolide-induced protein 1-3-1B [Glycine max] 251 8e-65	10	9	3	18	0.3	0.3	0.1	1.6	0	0	0.998937
1015	isotig15255	emb|CAO64141.1| unnamed protein product [Vitis vinifera] 250 2e-64	10	12	6	15	0.3	0.3	0.2	1.3	0.000247	3e-06	0.999968
1016	isotig02919	emb|CAO65522.1| unnamed protein product [Vitis vinifera] 489 e-136	10	9	6	16	0.3	0.3	0.2	1.4	3.4e-05	0	0.983804
1017	isotig05321	ref|NP_197193.1| ATCSLD2 (Cellulose synthase-like D2); cellulose... 799 0.0	11	10	9	15	0.3	0.3	0.4	1.3	0.000508	1e-05	0.999959
1018	isotig05320	sp|A2YU42.1|CSLD2_ORYSI RecName: Full=Cellulose synthase-like pr... 285 7e-75	12	12	11	16	0.3	0.3	0.4	1.4	0.000567	1.6e-05	0.999814
1019	isotig15878	ref|NP_195694.1| unknown protein [Arabidopsis thaliana] >gi|4490... 359 5e-97	11	12	11	19	0.3	0.3	0.4	1.7	1.3e-05	0	0.94701
1020	isotig09546	emb|CAO15130.1| unnamed protein product [Vitis vinifera] 207 7e-52	11	14	3	13	0.3	0.4	0.1	1.2	0.000361	3.5e-05	0.999705
1021	isotig05809	sp|O49071.1|IMPP_MESCR RecName: Full=Inositol monophosphatase; A... 467 e-130	10	15	2	14	0.3	0.4	0.1	1.3	2.3e-05	2e-06	0.964028
1022	isotig06512	emb|CAO49429.1| unnamed protein product [Vitis vinifera] 511 e-143	10	15	11	16	0.3	0.4	0.4	1.4	0.000428	1.7e-05	0.990368
1023	isotig06256	emb|CAO44243.1| unnamed protein product [Vitis vinifera] 799 0.0	12	13	14	19	0.3	0.4	0.6	1.7	3.1e-05	0	0.999903
1024	isotig16158	ref|NP_030521.1| dehydration-responsive family protein [Arabidop... 702 0.0	11	15	15	20	0.3	0.4	0.6	1.8	1e-05	0	0.985542
1025	isotig01661	gb|ABD83324.1| Fgenesh protein 108 [Beta vulgaris] 49 0.001	10	14	17	16	0.3	0.4	0.7	1.4	0.000199	2.2e-05	0.88892
1026	isotig05026	emb|CAO17357.1| unnamed protein product [Vitis vinifera] 555 0.0	11	18	6	19	0.3	0.5	0.2	1.7	5e-06	0	0.978022
1027	isotig17368	gb|ABK92560.1| unknown [Populus trichocarpa] 660 0.0	11	18	13	19	0.3	0.5	0.5	1.7	5.2e-05	1e-06	0.999383
1028	isotig12582	emb|CAO68110.1| unnamed protein product [Vitis vinifera] 280 1e-73	12	19	13	23	0.3	0.5	0.5	2.1	1e-06	0	0.993267
1029	isotig01568	gb|ACJ85861.1| unknown [Medicago truncatula] 694 0.0	11	19	15	18	0.3	0.5	0.6	1.6	0.000162	1.1e-05	0.99112
1030	isotig06056	emb|CAN72330.1| hypothetical protein [Vitis vinifera] 147 2e-34	12	20	13	21	0.3	0.6	0.5	1.9	1.3e-05	0	0.9945
1031	isotig14638	gb|ABK95564.1| unknown [Populus trichocarpa] 790 0.0	10	22	15	18	0.3	0.6	0.6	1.6	8.4e-05	1.1e-05	0.96695
1032	isotig14126		11	22	27	24	0.3	0.6	1.1	2.2	0	0	0.992168
1033	isotig11131	gb|ABG90382.1| lateral organ boundaries domain protein [Caragana... 260 2e-67	11	22	46	57	0.3	0.6	1.8	5.1	0	0	0.874641
1034	isotig09637	sp|P42654.1|1433B_VICFA RecName: Full=14-3-3-like protein B; Alt... 328 6e-88	10	26	9	15	0.3	0.7	0.4	1.3	0.000216	7.2e-05	-0.476245
1035	isotig15250	emb|CAO23170.1| unnamed protein product [Vitis vinifera] 356 2e-96	10	23	40	2	0.3	0.7	1.6	0.2	0	0	0.967606
1036	isotig15074	emb|CAO62050.1| unnamed protein product [Vitis vinifera] 488 e-136	11	29	29	2	0.3	0.8	1.2	0.2	2.6e-05	5.3e-05	0.498644
1037	isotig01586	emb|CAO67358.1| unnamed protein product [Vitis vinifera] 152 3e-35	11	29	35	13	0.3	0.8	1.4	1.2	8e-06	2e-05	0.465153
1038	isotig07103	sp|P09559.1|KPPR_SPIOL RecName: Full=Phosphoribulokinase, chloro... 664 0.0	10	32	29	2	0.3	0.9	1.2	0.2	5e-06	1.7e-05	-0.417538
1039	isotig16677	emb|CAO68169.1| unnamed protein product [Vitis vinifera] 255 5e-66	11	39	22	35	0.3	1.1	0.9	3.1	0	0	-0.242815
1040	isotig06408	sp|Q0WMN5.2|Y3913_ARATH RecName: Full=Uncharacterized protein At... 380 e-103	10	39	27	4	0.3	1.1	1.1	0.4	8e-06	2.9e-05	0.996129
1041	isotig00719	ref|XP_002037299.1| GM12193 [Drosophila sechellia] >gi|194131415... 38 1.1	11	39	31	4	0.3	1.1	1.2	0.4	4e-06	1.4e-05	0.946697
1042	isotig04271	emb|CAN67132.1| hypothetical protein [Vitis vinifera] 260 3e-88	12	54	62	1	0.3	1.5	2.5	0.1	0	0	0.775557
1043	isotig07564	emb|CAN77439.1| hypothetical protein [Vitis vinifera] >gi|157335... 780 0.0	10	62	75	20	0.3	1.8	3	1.8	0	0	-0.85921
1044	isotig05257	gb|ACH87168.1| senescence-related protein [Camellia sinensis] 319 4e-85	13	2	2	11	0.4	0.1	0.1	0.1	7e-06	0	1
1045	isotig05258	ref|NP_179374.1| ERD7 (EARLY-RESPONSIVE TO DEHYDRATION 7) [Arabi... 412 e-113	13	2	2	11	0.4	0.1	0.1	0.1	7e-06	0	-0.152862
1046	isotig11792	gb|ABK92734.1| unknown [Populus trichocarpa] >gi|118481768|gb|AB... 97 5e-19	16	5	3	19	0.4	0.1	0.1	1.7	0	0	0.992774
1047	isotig16517	emb|CAO69530.1| unnamed protein product [Vitis vinifera] 423 e-116	13	5	4	22	0.4	0.1	0.2	1.1	0	0	0.997578
1048	isotig12988	ref|NP_188299.1| ATEBP/ERF72/RAP2.3 (RELATED TO AP2 3); DNA bind... 157 1e-36	15	5	4	16	0.4	0.1	0.2	1.4	1e-06	0	0.998609
1049	isotig00695	emb|CAO67365.1| unnamed protein product [Vitis vinifera] 62 9e-08	16	3	6	20	0.4	0.1	0.2	1.8	0	0	0.99469
1050	isotig11480	ref|XP_001738765.1| hypothetical protein [Entamoeba dispar SAW76... 40 0.46	14	4	7	48	0.4	0.1	0.3	4.3	0	0	0.97629
1051	isotig08607	emb|CAO48599.1| unnamed protein product [Vitis vinifera] 582 e-164	15	5	10	14	0.4	0.1	0.4	1.3	0.000121	1.1e-05	-0.272166
1052	isotig10974	emb|CAO49500.1| unnamed protein product [Vitis vinifera] 127 6e-28	14	34	26	1	0.4	0.1	1	0.1	4.2e-05	0.00023	0.882243
1053	isotig06980	emb|CAN63815.1| hypothetical protein [Vitis vinifera] 719 0.0	14	35	43	8	0.4	0.1	1.7	0.7	1e-06	1e-06	-0.166465
1054	isotig10366	emb|CAO68130.1| unnamed protein product [Vitis vinifera] 165 3e-53	13	6	3	15	0.4	0.2	0.1	1.3	5e-06	0	0.999818
1055	isotig10665	sp|Q43748.1|NLTP_BETVU RecName: Full=Non-specific lipid-transfer... 128 4e-28	14	8	2	16	0.4	0.2	0.1	1.4	1e-06	0	0.994427
1056	isotig10596	gb|AAL77689.1| AT5g55180/MCO15_13 [Arabidopsis thaliana] 519 e-145	15	8	2	29	0.4	0.2	0.1	2.6	0	0	0.991829
1057	isotig13832	ref|NP_568093.1| unknown protein [Arabidopsis thaliana] >gi|3067... 557 e-176	13	6	5	12	0.4	0.2	0.2	1.1	0.000883	4.9e-05	0.999731
1058	isotig18861	gb|ABK94951.1| unknown [Populus trichocarpa] 603 e-170	14	6	4	13	0.4	0.2	0.2	1.2	0.000144	4e-06	0.999822
1059	isotig03236	ref|NP_001047661.1| Os02g0664300 [Oryza sativa (japonica cultiva... 385 e-139	13	7	5	14	0.4	0.2	0.2	1.3	0.00016	2e-06	0.999878
1060	isotig18849	emb|CAO63654.1| unnamed protein product [Vitis vinifera] 705 0.0	14	6	5	16	0.4	0.2	0.2	1.4	7e-06	0	0.996452
1061	isotig07912	emb|CAN70131.1| hypothetical protein [Vitis vinifera] >gi|157341... 351 2e-94	14	7	7	15	0.4	0.2	0.3	1.3	0.000123	2e-06	0.967083
1062	isotig09695	emb|CAO15980.1| unnamed protein product [Vitis vinifera] 628 e-178	16	9	2	13	0.4	0.3	0.1	1.2	6e-05	8e-06	0.996055
1063	isotig01648	sp|O65162.1|CAMT_MESCR RecName: Full=Caffeoyl-CoA O-methyltransf... 459 e-127	13	9	3	19	0.4	0.3	0.1	1.7	0	0	0.999785
1064	isotig01025	gb|ABK95050.1| unknown [Populus trichocarpa] 632 e-179	15	12	3	21	0.4	0.3	0.1	1.9	0	0	0.994249
1065	isotig05017	emb|CAD23248.1| squalene monooxygenase 2 [Medicago truncatula] 799 0.0	13	11	2	66	0.4	0.3	0.1	5.9	0	0	0.992962
1066	isotig06291	emb|CAO42017.1| unnamed protein product [Vitis vinifera] 300 3e-79	13	12	6	14	0.4	0.3	0.2	1.3	0.001604	8.1e-05	0.999895
1067	isotig02459	emb|CAO68528.1| unnamed protein product [Vitis vinifera] 429 e-118	14	9	4	16	0.4	0.3	0.2	1.4	1.9e-05	0	0.999926
1068	isotig15948	gb|ABK95913.1| unknown [Populus trichocarpa] 402 e-110	14	9	4	17	0.4	0.3	0.2	1.5	5e-06	0	0.999641
1069	isotig05407	emb|CAO61135.1| unnamed protein product [Vitis vinifera] 304 7e-81	14	10	6	20	0.4	0.3	0.2	1.8	1e-06	0	0.998443
1070	isotig09809	emb|CAO61006.1| unnamed protein product [Vitis vinifera] 794 0.0	15	11	5	38	0.4	0.3	0.2	3.4	0	0	0.999879
1071	isotig13786	emb|CAO44889.1| unnamed protein product [Vitis vinifera] 351 6e-95	14	12	5	53	0.4	0.3	0.2	4.7	0	0	0.997711
1072	isotig06939	ref|NP_174272.2| unknown protein [Arabidopsis thaliana] >gi|1864... 440 e-121	16	10	7	15	0.4	0.3	0.3	1.3	0.000647	2.6e-05	0.999959
1073	isotig17135	emb|CAO16687.1| unnamed protein product [Vitis vinifera] 930 0.0	13	11	7	16	0.4	0.3	0.3	1.4	0.000225	2e-06	0.995996
1074	isotig10144	emb|CAO65716.1| unnamed protein product [Vitis vinifera] 602 e-177	13	11	11	16	0.4	0.3	0.4	1.4	0.00055	1.6e-05	0.999216
1075	isotig09098	emb|CAO65906.1| unnamed protein product [Vitis vinifera] 291 8e-77	13	10	11	24	0.4	0.3	0.4	2.2	0	0	0.999996
1076	isotig09893	gb|ACC63870.1| coumaroyl 3-hydroxylase [Populus trichocarpa] 704 0.0	14	11	9	26	0.4	0.3	0.4	2.3	0	0	0.992522
1077	isotig16227	emb|CAN80937.1| hypothetical protein [Vitis vinifera] 696 0.0	15	10	17	30	0.4	0.3	0.7	2.7	0	0	0.934959
1078	isotig01796	ref|NP_186753.2| GAUT13 (Galacturonosyltransferase 13); polygala... 357 e-148	13	13	2	18	0.4	0.4	0.1	1.6	0	0	0.999889
1079	isotig19944	dbj|BAF98285.1| diphosphomevelonate decarboxylase [Hevea brasili... 645 0.0	13	13	3	19	0.4	0.4	0.1	1.7	0	0	0.999126
1080	isotig15584	emb|CAO23196.1| unnamed protein product [Vitis vinifera] 507 e-141	16	14	4	22	0.4	0.4	0.2	1.1	0	0	0.998823
1081	isotig13600	emb|CAO14882.1| unnamed protein product [Vitis vinifera] 603 e-170	15	13	5	15	0.4	0.4	0.2	1.3	0.000456	2.2e-05	0.997902
1082	isotig11047	gb|ACF06518.1| 40S ribosomal protein S23 [Elaeis guineensis] >gi... 278 3e-73	16	14	4	20	0.4	0.4	0.2	1.8	1e-06	0	0.995893
1083	isotig13775	gb|ABX60218.1| heat shock protein [Ammopiptanthus mongolicus] 92 3e-17	14	13	4	60	0.4	0.4	0.2	5.4	0	0	0.998951
1084	isotig15823	emb|CAO44150.1| unnamed protein product [Vitis vinifera] 715 0.0	13	14	8	17	0.4	0.4	0.3	1.5	0.000226	3e-06	0.996558
1085	isotig10374	emb|CAO70656.1| unnamed protein product [Vitis vinifera] 285 4e-75	14	13	10	27	0.4	0.4	0.4	2.4	0	0	1
1086	isotig05001	gb|AAD31900.1|AF145482_1 putative serine/threonine protein kinas... 546 e-153	16	15	9	35	0.4	0.4	0.4	3.1	0	0	0.916949
1087	isotig04820	emb|CAO45377.1| unnamed protein product [Vitis vinifera] 363 2e-98	13	13	20	16	0.4	0.4	0.8	1.4	0.000309	5.4e-05	0.995223
1088	isotig01275	ref|XP_001424686.1| hypothetical protein [Paramecium tetraurelia... 99 1e-18	13	13	21	19	0.4	0.4	0.8	1.7	1.4e-05	1e-06	0.999729
1089	isotig15873	gb|ACG27548.1| heparanase-like protein 2 precursor [Zea mays] 664 0.0	14	15	19	20	0.4	0.4	0.8	1.8	3.2e-05	1e-06	0.871131
1090	isotig12057	gb|AAC49114.1| acetyl-CoA carboxylase biotin-containing subunit 171 1e-40	16	16	3	20	0.4	0.5	0.1	1.8	0	0	0.99453
1091	isotig06715	gb|ABK94829.1| unknown [Populus trichocarpa] 611 e-173	15	19	7	18	0.4	0.5	0.3	1.6	0.000129	4e-06	0.995881
1092	isotig15028	emb|CAO72003.1| unnamed protein product [Vitis vinifera] 700 0.0	16	19	10	23	0.4	0.5	0.4	2.1	4e-06	0	0.963587
1093	isotig00662	gb|ABI84264.1| ubiquitin-conjugating enzyme [Arachis hypogaea] 272 3e-71	14	19	19	21	0.4	0.5	0.8	1.9	3.8e-05	1e-06	0.99212
1094	isotig01434	emb|CAO64339.1| unnamed protein product [Vitis vinifera] 837 0.0	15	19	23	19	0.4	0.5	0.9	1.7	0.000188	3.1e-05	0.988671
1095	isotig05342	emb|CAN75395.1| hypothetical protein [Vitis vinifera] >gi|157346... 329 2e-88	13	18	23	28	0.4	0.5	0.9	2.5	0	0	-0.354152
1096	isotig16119	emb|CAO61292.1| unnamed protein product [Vitis vinifera] 193 2e-47	13	16	32	2	0.4	0.5	1.3	0.2	1.6e-05	3e-06	-0.591887
1097	isotig05474	ref|NP_188003.1| RHD3 (ROOT HAIR DEFECTIVE 3) [Arabidopsis thali... 372 0.0	14	20	9	21	0.4	0.6	0.4	1.9	1.1e-05	0	0.989161
1098	isotig04145	emb|CAO39862.1| unnamed protein product [Vitis vinifera] 689 0.0	15	22	16	19	0.4	0.6	0.6	1.7	0.000698	6.9e-05	0.855105
1099	isotig18663	emb|CAO72001.1| unnamed protein product [Vitis vinifera] 410 e-112	16	21	32	20	0.4	0.6	1.3	1.8	1.1e-05	3e-06	-0.154195
1100	isotig07408	emb|CAO64185.1| unnamed protein product [Vitis vinifera] 405 e-111	15	28	32	1	0.4	0.8	1.3	0.1	1.5e-05	4e-05	0.998794
1101	isotig15253	ref|NP_565639.1| unknown protein [Arabidopsis thaliana] >gi|2019... 54 1e-05	15	28	35	1	0.4	0.8	1.4	0.1	2e-06	5e-06	0.921387
1102	isotig15579	gb|ABK96261.1| unknown [Populus trichocarpa x Populus deltoides] 465 e-129	14	32	38	7	0.4	0.9	1.5	0.6	2.7e-05	2.4e-05	0.985249
1103	isotig03994	emb|CAN73978.1| hypothetical protein [Vitis vinifera] 214 1e-53	16	30	39	4	0.4	0.9	1.6	0.4	1.4e-05	8e-06	0.975803
1104	isotig11876	emb|CAO40933.1| unnamed protein product [Vitis vinifera] 338 6e-91	13	39	37	6	0.4	1.1	1.5	0.5	5e-06	1.1e-05	0.998583
1105	isotig16795	ref|NP_567209.1| hydroxyproline-rich glycoprotein family protein... 365 4e-99	15	38	40	6	0.4	1.1	1.6	0.5	6e-06	9e-06	0.87292
1106	isotig15246	emb|CAN75850.1| hypothetical protein [Vitis vinifera] 245 4e-63	13	49	32	1	0.4	1.4	1.3	0.1	0	0	0.903012
1107	isotig08523	emb|CAO42018.1| unnamed protein product [Vitis vinifera] 590 e-166	15	48	38	8	0.4	1.4	1.5	0.7	4e-06	1.3e-05	0.315795
1108	isotig10056	emb|CAO49806.1| unnamed protein product [Vitis vinifera] 810 0.0	15	51	14	14	0.4	1.5	0.6	1.3	4e-06	5e-06	-0.132737
1109	isotig14848	emb|CAO46311.1| unnamed protein product [Vitis vinifera] 486 e-135	15	53	64	2	0.4	1.5	2.6	0.2	0	0	0.993804
1110	isotig00716	emb|CAN82963.1| hypothetical protein [Vitis vinifera] >gi|157345... 123 2e-26	16	94	104	4	0.4	2.7	4.2	0.4	0	0	0.971785
1111	isotig07535	gb|ABK95089.1| unknown [Populus trichocarpa] 509 e-142	14	132	107	4	0.4	3.8	4.3	0.4	0	0	-0.434572
1112	isotig04498	gb|AAB48305.1| Hs1pro-1 [Beta procumbens] 456 e-126	17	2	5	11	0.5	0.1	0.2	0.1	1.7e-05	9e-06	-0.269153
1113	isotig15814	emb|CAO40679.1| unnamed protein product [Vitis vinifera] 241 1e-61	17	3	5	33	0.5	0.1	0.2	2.1	0	0	0.978736
1114	isotig09556	gb|ABK92591.1| unknown [Populus trichocarpa] 511 e-143	17	5	9	15	0.5	0.1	0.4	1.3	3.5e-05	2e-06	-0.205963
1115	isotig11850	gb|ABK95431.1| unknown [Populus trichocarpa] >gi|118488371|gb|AB... 995 0.0	17	35	37	2	0.5	0.1	1.5	0.2	5e-06	1.2e-05	-0.462536
1116	isotig03389	gb|AAL40864.1| receptor protein kinase-like protein [Capsicum an... 772 0.0	17	6	2	33	0.5	0.2	0.1	2.1	0	0	0.99849
1117	isotig03390	gb|ABY40731.1| FERONIA receptor-like kinase [Poncirus trifoliata] 719 0.0	17	7	2	32	0.5	0.2	0.1	2.9	0	0	0.997284
1118	isotig13365	gb|AAP96921.1| alcohol dehydrogenase [Dianthus caryophyllus] 637 0.0	18	6	4	58	0.5	0.2	0.2	5.2	0	0	0.980685
1119	isotig09005	gb|EEC79308.1| hypothetical protein OsI_20141 [Oryza sativa Indi... 89 2e-16	19	7	9	16	0.5	0.2	0.4	1.4	6.4e-05	3e-06	0.970561
1120	isotig20338	emb|CAO39183.1| unnamed protein product [Vitis vinifera] 283 2e-74	18	11	5	14	0.5	0.3	0.2	1.3	0.000758	8.8e-05	0.999122
1121	isotig03215	emb|CAO39905.1| unnamed protein product [Vitis vinifera] 545 e-153	20	12	6	17	0.5	0.3	0.2	1.5	9.1e-05	3e-06	0.999869
1122	isotig12722	emb|CAA18194.1| putative protein [Arabidopsis thaliana] >gi|7270... 195 5e-48	18	10	6	18	0.5	0.3	0.2	1.6	1.3e-05	0	0.999903
1123	isotig03624	gb|AAB95302.1| putative nitrate transporter [Arabidopsis thaliana] 534 0.0	20	12	4	19	0.5	0.3	0.2	1.7	2e-06	0	0.998863
1124	isotig15010	emb|CAO41132.1| unnamed protein product [Vitis vinifera] 896 0.0	20	9	6	24	0.5	0.3	0.2	2.2	0	0	0.997775
1125	isotig09119	ref|NP_001119417.1| glucose-methanol-choline (GMC) oxidoreductas... 525 e-147	19	9	6	46	0.5	0.3	0.2	4.1	0	0	0.998966
1126	isotig13644	emb|CAN73178.1| hypothetical protein [Vitis vinifera] 96 9e-18	20	9	7	24	0.5	0.3	0.3	2.2	0	0	0.998667
1127	isotig16478	emb|CAO41879.1| unnamed protein product [Vitis vinifera] 547 e-154	19	9	10	23	0.5	0.3	0.4	2.1	0	0	0.99828
1128	isotig02594	ref|NP_194113.1| glycoside hydrolase family 28 protein / polygal... 575 e-162	19	11	9	54	0.5	0.3	0.4	4.8	0	0	0.991524
1129	isotig17891	gb|ABK93130.1| unknown [Populus trichocarpa] 347 1e-93	20	11	15	23	0.5	0.3	0.6	2.1	1e-06	0	-0.36833
1130	isotig06473	emb|CAO14940.1| unnamed protein product [Vitis vinifera] 266 6e-85	20	10	34	2	0.5	0.3	1.4	0.2	2e-06	0	-0.572351
1131	isotig08803	emb|CAO22094.1| unnamed protein product [Vitis vinifera] 731 0.0	18	15	5	28	0.5	0.4	0.2	2.5	0	0	0.999742
1132	isotig15279	emb|CAO41461.1| unnamed protein product [Vitis vinifera] 382 e-104	19	15	7	21	0.5	0.4	0.3	1.9	6e-06	0	0.999742
1133	isotig00927	emb|CAN78789.1| hypothetical protein [Vitis vinifera] 384 e-104	20	15	8	26	0.5	0.4	0.3	2.3	0	0	0.998925
1134	isotig14214		20	15	11	23	0.5	0.4	0.4	2.1	5e-06	0	0.909188
1135	isotig15862	emb|CAO49265.1| unnamed protein product [Vitis vinifera] 500 e-140	17	13	22	18	0.5	0.4	0.9	1.6	0.00014	2.1e-05	0.853501
1136	isotig16620	dbj|BAF98279.1| hydroxymethylglutaryl-CoA synthase [Hevea brasil... 798 0.0	19	16	3	34	0.5	0.5	0.1	3	0	0	0.998245
1137	isotig08984	gb|AAZ30376.1| PHB1 [Nicotiana benthamiana] 394 e-107	18	19	6	42	0.5	0.5	0.2	3.8	0	0	0.9995
1138	isotig13995	gb|AAL28131.1|AF433879_1 myo-inositol-1-phosphate synthase [Suae... 700 0.0	17	18	9	26	0.5	0.5	0.4	2.3	0	0	0.99992
1139	isotig17510	emb|CAO48607.1| unnamed protein product [Vitis vinifera] 707 0.0	20	19	11	32	0.5	0.5	0.4	2.9	0	0	0.999636
1140	isotig02763	gb|ACJ85402.1| unknown [Medicago truncatula] 684 0.0	19	17	10	95	0.5	0.5	0.4	8.5	0	0	0.990272
1141	isotig15938	emb|CAO70462.1| unnamed protein product [Vitis vinifera] 367 1e-99	17	18	19	31	0.5	0.5	0.8	2.8	0	0	0.962278
1142	isotig03233	emb|CAN63166.1| hypothetical protein [Vitis vinifera] 1012 0.0	17	20	8	23	0.5	0.6	0.3	2.1	2e-06	0	0.965385
1143	isotig13939	gb|ABK93798.1| unknown [Populus trichocarpa] 120 1e-25	19	25	4	16	0.5	0.7	0.2	1.4	7.2e-05	5.2e-05	0.831239
1144	isotig09281	emb|CAI53673.1| glutamate dehydrogenase 1 [Glycine max] 719 0.0	19	23	17	22	0.5	0.7	0.7	1.1	0.000277	1.2e-05	-0.437975
1145	isotig10990	emb|CAO61078.1| unnamed protein product [Vitis vinifera] 328 4e-88	19	28	41	1	0.5	0.8	1.6	0.1	0	1e-06	0.982907
1146	isotig15945	emb|CAO70478.1| unnamed protein product [Vitis vinifera] 358 6e-97	17	30	39	4	0.5	0.9	1.6	0.4	2.6e-05	1.4e-05	0.867004
1147	isotig06640	emb|CAO41637.1| unnamed protein product [Vitis vinifera] 603 e-170	19	40	29	1	0.5	1.1	1.2	0.1	2.7e-05	0.00023	-0.244269
1148	isotig07360	gb|AAN03474.1| syntaxin [Glycine max] 372 e-101	17	38	35	21	0.5	1.1	1.4	1.9	2.3e-05	3.8e-05	-0.0402748
1149	isotig08844	emb|CAN80430.1| hypothetical protein [Vitis vinifera] >gi|157359... 342 e-129	17	40	46	2	0.5	1.1	1.8	0.2	0	0	0.995156
1150	isotig11046	emb|CAA35827.1| unnamed protein product [Spinacia oleracea] 257 1e-66	19	38	56	1	0.5	1.1	2.2	0.1	0	0	0.963069
1151	isotig15880	gb|ABQ10203.1| cysteine protease Cp5 [Actinidia deliciosa] 468 e-130	18	42	39	1	0.5	1.2	1.6	0.1	0	1e-06	-0.699387
1152	isotig07435	dbj|BAE75863.1| putative fasciclin-like arabinogalactan protein ... 478 e-133	18	47	15	56	0.5	1.3	0.6	5	0	0	-0.660587
1153	isotig11165	gb|ABA46753.1| unknown [Solanum tuberosum] >gi|77999305|gb|ABB16... 87 2e-15	18	46	29	2	0.5	1.3	1.2	0.2	1.2e-05	5.4e-05	0.990725
1154	isotig13941	emb|CAO45252.1| unnamed protein product [Vitis vinifera] 470 e-131	18	49	37	1	0.5	1.4	1.5	0.1	0	1e-06	0.870046
1155	isotig01611	emb|CAO66094.1| unnamed protein product [Vitis vinifera] 343 2e-92	18	48	70	4	0.5	1.4	2.8	0.4	0	0	0.96824
1156	isotig15864	ref|NP_172405.1| CRB; binding / catalytic/ coenzyme binding [Ara... 624 e-177	20	53	53	3	0.5	1.5	2.1	0.3	0	0	0.999892
1157	isotig01014	***** No hits found ******	18	60	61	3	0.5	1.7	2.4	0.3	0	0	0.999594
1158	isotig04297	emb|CAO68342.1| unnamed protein product [Vitis vinifera] 281 1e-73	18	72	78	3	0.5	2.1	3.1	0.3	0	0	0.99556
1159	isotig02014	gb|ABK94985.1| unknown [Populus trichocarpa] 285 9e-75	19	81	75	3	0.5	2.3	3	0.3	0	0	-0.670217
1160	isotig11381	tpe|CAI56335.1| TPA: isoflavone reductase-like protein 6 [Vitis ... 467 e-129	22	5	2	70	0.6	0.1	0.1	6.3	0	0	0.976474
1161	isotig10140	gb|ABV27490.1| fasciclin-like arabinogalactan protein 19 [Gossyp... 399 e-109	21	35	20	35	0.6	0.1	0.8	3.1	0	0	-0.297454
1162	isotig16032	emb|CAE05999.3| OSJNBa0016O02.9 [Oryza sativa (japonica cultivar... 371 e-112	23	35	34	1	0.6	0.1	1.4	0.1	5.6e-05	0.000389	-0.551089
1163	isotig15372	gb|AAT40110.1| putative UDP-glucuronate decarboxylase 4 [Nicotia... 547 e-162	21	7	3	18	0.6	0.2	0.1	1.6	0	0	0.988219
1164	isotig01975	emb|CAA59464.1| alpha-glucan phosphorylase [Spinacia oleracea] 694 0.0	24	6	4	12	0.6	0.2	0.2	1.1	2.7e-05	1.6e-05	0.989766
1165	isotig00987	gb|AAD13216.1| latex-abundant protein [Hevea brasiliensis] 434 e-119	23	9	6	14	0.6	0.3	0.2	1.3	0.000259	6.2e-05	1
1166	isotig00988	gb|ABK95507.1| unknown [Populus trichocarpa] 421 e-136	23	9	6	14	0.6	0.3	0.2	1.3	0.000259	6.2e-05	0.980416
1167	isotig20250	gb|ABS01349.1| hypersensitive-induced response protein [Carica p... 405 e-111	22	11	6	29	0.6	0.3	0.2	2.6	0	0	0.991377
1168	isotig12431	gb|ABK93818.1| unknown [Populus trichocarpa] 477 e-132	23	12	10	17	0.6	0.3	0.4	1.5	0.000565	5.6e-05	0.99879
1169	isotig06386	emb|CAO71424.1| unnamed protein product [Vitis vinifera] 431 e-119	22	10	10	20	0.6	0.3	0.4	1.8	9e-06	0	0.998176
1170	isotig03087	emb|CAO49135.1| unnamed protein product [Vitis vinifera] 705 0.0	24	12	9	28	0.6	0.3	0.4	2.5	0	0	0.935831
1171	isotig12086	emb|CAO71691.1| unnamed protein product [Vitis vinifera] 438 e-149	24	13	2	15	0.6	0.4	0.1	1.3	5e-06	4e-06	0.927363
1172	isotig06046	emb|CAO16698.1| unnamed protein product [Vitis vinifera] 720 0.0	23	15	11	58	0.6	0.4	0.4	5.2	0	0	0.992551
1173	isotig12931	emb|CAO23547.1| unnamed protein product [Vitis vinifera] 514 e-144	24	15	15	21	0.6	0.4	0.6	1.9	0.000169	7e-06	0.99985
1174	isotig18593	gb|ABN81351.1| auxin influx transport protein [Casuarina glauca] 780 0.0	22	13	15	33	0.6	0.4	0.6	2.1	0	0	0.998993
1175	isotig01055	sp|Q9ST69.1|RR5_SPIOL RecName: Full=30S ribosomal protein S5, ch... 344 2e-92	21	15	17	27	0.6	0.4	0.7	2.4	0	0	0.955348
1176	isotig16578	emb|CAO65595.1| unnamed protein product [Vitis vinifera] 455 e-126	22	16	4	23	0.6	0.5	0.2	2.1	0	0	0.999835
1177	isotig17213	gb|AAC04324.1| PK12 protein kinase [Nicotiana tabacum] 592 e-167	22	16	7	19	0.6	0.5	0.3	1.7	7.7e-05	3e-06	0.999893
1178	isotig11369	gb|AAD22104.1| B12D protein [Ipomoea batatas] 153 1e-35	22	16	8	20	0.6	0.5	0.3	1.8	5.4e-05	1e-06	0.995709
1179	isotig15961	ref|NP_565843.1| inosine-uridine preferring nucleoside hydrolase... 350 9e-95	21	18	11	25	0.6	0.5	0.4	2.2	2e-06	0	0.999986
1180	isotig15099	gb|ABI35986.1| methionine synthase [Phelipanche ramosa] 980 0.0	24	18	9	26	0.6	0.5	0.4	2.3	0	0	0.999615
1181	isotig15057	emb|CAO65169.1| unnamed protein product [Vitis vinifera] 597 e-169	22	16	10	35	0.6	0.5	0.4	3.1	0	0	0.993308
1182	isotig11811	emb|CAO65921.1| unnamed protein product [Vitis vinifera] 713 0.0	23	17	18	32	0.6	0.5	0.7	2.9	0	0	0.995623
1183	isotig08505	emb|CAO45556.1| unnamed protein product [Vitis vinifera] 740 0.0	24	21	13	48	0.6	0.6	0.5	4.3	0	0	0.998242
1184	isotig16098	emb|CAN63097.1| hypothetical protein [Vitis vinifera] 273 2e-71	23	22	18	38	0.6	0.6	0.7	3.4	0	0	0.748003
1185	isotig06879	emb|CAO45275.1| unnamed protein product [Vitis vinifera] 646 0.0	24	23	2	12	0.6	0.7	0.1	1.1	8.9e-05	0.000889	0.903291
1186	isotig09030	emb|CAO40505.1| unnamed protein product [Vitis vinifera] 446 e-123	21	23	6	24	0.6	0.7	0.2	2.2	0	0	0.364906
1187	isotig07956	emb|CAO23250.1| unnamed protein product [Vitis vinifera] 362 4e-98	21	25	27	22	0.6	0.7	1.1	1.1	0.000415	8.1e-05	0.180596
1188	isotig13998	emb|CAO50067.1| unnamed protein product [Vitis vinifera] 916 0.0	24	28	4	17	0.6	0.8	0.2	1.5	2.9e-05	5.1e-05	0.937485
1189	isotig08733	emb|CAN62240.1| hypothetical protein [Vitis vinifera] 741 0.0	23	32	14	25	0.6	0.9	0.6	2.2	4.4e-05	2e-06	0.997216
1190	isotig03809	emb|CAO45312.1| unnamed protein product [Vitis vinifera] 152 9e-35	24	32	17	29	0.6	0.9	0.7	2.6	4e-06	0	0.989713
1191	isotig12945	gb|ACB12194.1| PHO2 [Nicotiana benthamiana] 437 e-120	21	30	26	31	0.6	0.9	1	2.8	0	0	-0.565408
1192	isotig20249	gb|AAM61631.1| aspartyl aminopeptidase-like protein [Arabidopsis... 665 0.0	23	33	43	2	0.6	0.9	1.7	0.2	4e-06	5e-06	0.965824
1193	isotig05589	gb|AAX19899.1| lycopene cyclase [Salicornia europaea] 741 0.0	24	39	46	7	0.6	1.1	1.8	0.6	0.000101	6e-05	0.977027
1194	isotig03206	sp|P08980.2|UCRIA_SPIOL RecName: Full=Cytochrome b6-f complex ir... 345 4e-93	24	69	61	1	0.6	1.1	2.4	0.1	0	0	-0.572449
1195	isotig06820	ref|NP_190491.1| pectinesterase family protein [Arabidopsis thal... 646 0.0	24	45	25	41	0.6	1.3	1	3.7	0	0	-0.708024
1196	isotig08409	emb|CAO40564.1| unnamed protein product [Vitis vinifera] 507 e-142	23	46	28	1	0.6	1.3	1.1	0.1	2.4e-05	0.000258	0.941376
1197	isotig17472	emb|CAO43301.1| unnamed protein product [Vitis vinifera] 620 e-176	21	46	39	1	0.6	1.3	1.6	0.1	0	4e-06	0.987088
1198	isotig07375	emb|CAO41484.1| unnamed protein product [Vitis vinifera] 679 0.0	21	48	53	1	0.6	1.4	2.1	0.1	0	0	-0.61514
1199	isotig03077	emb|CAN66913.1| hypothetical protein [Vitis vinifera] 207 1e-51	22	56	10	24	0.6	1.6	0.4	2.2	0	0	-0.588756
1200	isotig12363	gb|ABK96654.1| unknown [Populus trichocarpa x Populus deltoides] 157 1e-36	24	57	60	1	0.6	1.6	2.4	0.1	0	0	-0.406783
1201	isotig03816	emb|CAO48444.1| unnamed protein product [Vitis vinifera] 355 6e-96	24	63	24	16	0.6	1.8	0.1	1.4	7e-05	7.3e-05	0.0954687
1202	isotig15728	emb|CAH67343.1| OSIGBa0130B08.3 [Oryza sativa (indica cultivar-g... 489 e-136	21	64	32	1	0.6	1.8	1.3	0.1	0	0	0.845392
1203	isotig10822	emb|CAO62483.1| unnamed protein product [Vitis vinifera] 446 e-123	21	67	67	11	0.6	1.9	2.7	0.1	0	0	0.988349
1204	isotig01013	emb|CAO68123.1| unnamed protein product [Vitis vinifera] 60 2e-07	24	76	71	6	0.6	2.2	2.8	0.5	0	0	-0.534885
1205	isotig15427	emb|CAO42444.1| unnamed protein product [Vitis vinifera] 588 e-166	25	2	2	1	0.7	0.1	0.1	0.1	1e-06	0	0.950586
1206	isotig19780	gb|ABD32200.2| hypothetical protein MtrDRAFT_AC148343g24v2 [Medi... 292 4e-77	27	5	4	3	0.7	0.1	0.2	0.3	0.000127	7.6e-05	0.35678
1207	isotig14147		26	6	10	15	0.7	0.2	0.4	1.3	2.3e-05	1.2e-05	0.945732
1208	isotig13037	emb|CAO41371.1| unnamed protein product [Vitis vinifera] 211 7e-53	27	10	3	14	0.7	0.3	0.1	1.3	7e-06	6e-06	0.997097
1209	isotig11328	ref|ZP_01041120.1| hypothetical protein NAP1_14258 [Erythrobacte... 40 0.30	27	11	3	17	0.7	0.3	0.1	1.5	1e-06	0	0.994993
1210	isotig13306	gb|AAP97493.1| UDP-Glc-4-epimerase [Solanum tuberosum] 539 e-151	27	9	3	21	0.7	0.3	0.1	1.9	0	0	0.997062
1211	isotig18589	emb|CAO65729.1| unnamed protein product [Vitis vinifera] 523 e-146	27	10	5	23	0.7	0.3	0.2	2.1	0	0	0.985208
1212	isotig04654	gb|AAM65462.1| glycine rich protein-like [Arabidopsis thaliana] 186 2e-45	26	9	7	14	0.7	0.3	0.3	1.3	0.000214	8.3e-05	0.942779
1213	isotig19974	***** No hits found ******	25	13	3	69	0.7	0.4	0.1	6.2	0	0	0.999075
1214	isotig04893	emb|CAO65774.1| unnamed protein product [Vitis vinifera] 71 2e-10	25	13	11	55	0.7	0.4	0.4	4.9	0	0	0.963047
1215	isotig15889	emb|CAN79836.1| hypothetical protein [Vitis vinifera] 426 e-117	27	16	6	19	0.7	0.5	0.2	1.7	2.3e-05	3e-06	0.997629
1216	isotig03722	emb|CAN81966.1| hypothetical protein [Vitis vinifera] 232 3e-59	26	21	4	20	0.7	0.6	0.2	1.8	3e-06	1e-06	0.98029
1217	isotig15509	emb|CAB40742.1| aquaglyceroporin; tonoplast intrinsic protein (T... 270 8e-71	26	21	7	37	0.7	0.6	0.3	3.3	0	0	0.999747
1218	isotig17870	gb|AAA62445.1| heat shock protein >gi|2660772|gb|AAB88134.1| cyt... 1137 0.0	25	21	10	34	0.7	0.6	0.4	3	0	0	0.997553
1219	isotig07054	emb|CAO71801.1| unnamed protein product [Vitis vinifera] 989 0.0	27	22	15	26	0.7	0.6	0.6	2.3	2.1e-05	0	0.981584
1220	isotig02616	dbj|BAB01459.1| alpha 1,2-mannosidase-like protein [Arabidopsis ... 605 e-171	27	25	11	21	0.7	0.7	0.4	1.9	0.000674	8.4e-05	0.988987
1221	isotig18521	emb|CAN81266.1| hypothetical protein [Vitis vinifera] 445 e-123	26	23	11	55	0.7	0.7	0.4	4.9	0	0	0.953893
1222	isotig07806	***** No hits found ******	27	26	30	31	0.7	0.7	1.2	2.8	1e-06	0	0.971061
1223	isotig13877	emb|CAO39581.1| unnamed protein product [Vitis vinifera] 676 0.0	26	23	35	24	0.7	0.7	1.4	2.2	3.8e-05	8e-06	-0.134742
1224	isotig02879	gb|EAY93540.1| hypothetical protein OsI_15330 [Oryza sativa Indi... 258 1e-66	26	24	40	4	0.7	0.7	1.6	0.4	0.00022	8.6e-05	1
1225	isotig02880	***** No hits found ******	25	24	40	4	0.7	0.7	1.6	0.4	0.000177	6.3e-05	-0.560397
1226	isotig07891	emb|CAO71973.1| unnamed protein product [Vitis vinifera] 856 0.0	27	32	23	61	0.7	0.9	0.9	5.5	0	0	-0.763941
1227	isotig13239	ref|NP_565745.1| membrane-associated zinc metalloprotease, putat... 494 e-137	25	33	39	1	0.7	0.9	1.6	0.1	1.1e-05	5.5e-05	0.991919
1228	isotig00388	emb|CAO68943.1| unnamed protein product [Vitis vinifera] 382 e-104	26	32	44	2	0.7	0.9	1.8	0.2	6e-06	7e-06	-0.702929
1229	isotig11623	emb|CAB89243.1| purple acid phosphatase-like protein [Arabidopsi... 379 e-103	25	42	20	27	0.7	1.2	0.8	2.4	5.3e-05	6e-06	-0.329737
1230	isotig13897	emb|CAO41254.1| unnamed protein product [Vitis vinifera] 432 e-119	26	42	52	10	0.7	1.2	2.1	0.9	3.6e-05	1.8e-05	0.936604
1231	isotig12561	gb|ABK92496.1| unknown [Populus trichocarpa] >gi|118481952|gb|AB... 470 e-131	25	49	51	14	0.7	1.4	2	1.3	4.5e-05	5.8e-05	0.932199
1232	isotig16447	gb|AAB68029.1| putative sugar transporter; member of major facil... 686 0.0	27	53	57	10	0.7	1.5	2.3	0.9	3e-06	2e-06	0.941391
1233	isotig07508	emb|CAO48906.1| unnamed protein product [Vitis vinifera] 979 0.0	27	53	66	1	0.7	1.5	2.6	0.1	0	0	0.596898
1234	isotig14288		27	55	22	1	0.7	1.6	0.9	0.1	3e-06	2.3e-05	-0.224057
1235	isotig15929	ref|NP_563789.1| SMO2-2 (sterol 4-alpha-methyl-oxidase 2); C-4 m... 499 e-139	27	56	52	24	0.7	1.6	2.1	2.2	9e-06	2.4e-05	0.113162
1236	isotig06922	emb|CAO48922.1| unnamed protein product [Vitis vinifera] 181 3e-76	27	61	51	1	0.7	1.7	2	0.1	0	0	0.996885
1237	isotig16923	emb|CAO70340.1| unnamed protein product [Vitis vinifera] 577 e-163	27	60	55	1	0.7	1.7	2.2	0.1	0	0	0.955051
1238	isotig15665	sp|P93690.1|SECY_SPIOL RecName: Full=Preprotein translocase subu... 845 0.0	27	65	47	7	0.7	1.9	1.9	0.6	3e-06	7e-06	0.117935
1239	isotig11343	gb|AAT01416.1| translation initiation factor 5A [Tamarix andross... 300 9e-80	25	78	6	14	0.7	2.2	0.2	1.3	0	0	-0.354054
1240	isotig12537	gb|ABK96605.1| unknown [Populus trichocarpa x Populus deltoides] 411 e-113	25	78	108	1	0.7	2.2	4.3	0.1	0	0	-0.5647
1241	isotig08265	ref|NP_001047832.1| Os02g0699600 [Oryza sativa (japonica cultiva... 309 1e-82	29	35	19	30	0.8	0.1	0.8	2.7	1.7e-05	0	-0.317045
1242	isotig14367		29	8	5	1	0.8	0.2	0.2	0.1	0.000121	8.1e-05	-0.284293
1243	isotig02436	emb|CAO44045.1| unnamed protein product [Vitis vinifera] 694 0.0	29	7	6	36	0.8	0.2	0.2	3.2	0	0	0.939689
1244	isotig10987	gb|ACJ84034.1| unknown [Medicago truncatula] 286 9e-76	31	8	14	17	0.8	0.2	0.6	1.5	1.9e-05	1.4e-05	0.976732
1245	isotig06264	emb|CAO48396.1| unnamed protein product [Vitis vinifera] 997 0.0	31	11	15	33	0.8	0.3	0.6	2.1	0	0	0.990328
1246	isotig02044	gb|ABK94923.1| unknown [Populus trichocarpa] 543 e-152	30	11	14	43	0.8	0.3	0.6	3.9	0	0	0.953175
1247	isotig03969	emb|CAN67215.1| hypothetical protein [Vitis vinifera] 486 e-135	30	9	20	19	0.8	0.3	0.8	1.7	1.3e-05	9e-06	-0.430906
1248	isotig15229	ref|NP_564385.1| NFD3 (NUCLEAR FUSION DEFECTIVE 3); structural c... 145 3e-33	30	13	3	1	0.8	0.4	0.1	0.1	5.2e-05	9.8e-05	-0.345852
1249	isotig06983	gb|ABK94543.1| unknown [Populus trichocarpa] 421 e-116	28	14	5	37	0.8	0.4	0.2	3.3	0	0	-0.389798
1250	isotig16144	emb|CAO22863.1| unnamed protein product [Vitis vinifera] 401 e-110	30	18	3	1	0.8	0.5	0.1	0.1	6.3e-05	0.000305	1
1251	isotig19452	emb|CAN65487.1| hypothetical protein [Vitis vinifera] >gi|157333... 89 4e-16	31	17	3	1	0.8	0.5	0.1	0.1	3.9e-05	0.000159	-0.429153
1252	isotig00446	gb|AAY60847.1| cellulose synthase 5 [Eucalyptus grandis] 1246 0.0	29	19	10	35	0.8	0.5	0.4	3.1	0	0	0.997407
1253	isotig01851	gb|AAA61609.1| pyrophosphatase [Beta vulgaris] 1053 0.0	31	18	10	68	0.8	0.5	0.4	6.1	0	0	-0.746487
1254	isotig01532	emb|CAO39787.1| unnamed protein product [Vitis vinifera] 832 0.0	29	19	34	1	0.8	0.5	1.4	0.1	4.4e-05	0.000127	-0.819292
1255	isotig03535	emb|CAH17686.1| phenylalanine ammonia lyase [Beta vulgaris] 1237 0.0	29	20	4	35	0.8	0.6	0.2	3.1	0	0	0.999017
1256	isotig05847	emb|CAN65596.1| hypothetical protein [Vitis vinifera] >gi|157348... 186 3e-45	29	21	9	23	0.8	0.6	0.4	2.1	1.8e-05	1e-06	0.987471
1257	isotig19576	emb|CAO15819.1| unnamed protein product [Vitis vinifera] 522 e-146	28	21	15	38	0.8	0.6	0.6	3.4	0	0	0.99822
1258	isotig16555	gb|ABQ23584.1| putative histone [Medicago truncatula] 175 4e-42	29	21	18	24	0.8	0.6	0.7	2.2	0.000252	1.2e-05	0.997069
1259	isotig11136	gb|ABK95981.1| unknown [Populus trichocarpa] 356 3e-96	28	25	18	35	0.8	0.7	0.7	3.1	0	0	0.998991
1260	isotig19242	emb|CAO18261.1| unnamed protein product [Vitis vinifera] 273 4e-71	29	26	20	30	0.8	0.7	0.8	2.7	6e-06	0	0.989743
1261	isotig15200	emb|CAC80988.1| protein kinase 2 [Beta vulgaris] 635 e-180	30	27	16	27	0.8	0.8	0.6	2.4	5.1e-05	1e-06	0.999928
1262	isotig03541	gb|AAM98379.1| farnesyl diphosphate synthase [Hevea brasiliensis... 590 e-167	31	27	15	29	0.8	0.8	0.6	2.6	6e-06	0	0.95309
1263	isotig00624	gb|ABK95017.1| unknown [Populus trichocarpa] 425 e-117	31	32	27	33	0.8	0.9	1.1	2.1	5e-06	0	0.999785
1264	isotig15958	emb|CAN75785.1| hypothetical protein [Vitis vinifera] 635 e-180	31	32	31	28	0.8	0.9	1.2	2.5	0.000296	3.3e-05	0.971181
1265	isotig14269		29	33	34	33	0.8	0.9	1.4	2.1	2e-06	0	0.956186
1266	isotig10663	ref|XP_001616613.1| hypothetical protein [Plasmodium vivax SaI-1... 42 0.090	29	36	38	52	0.8	1	1.5	4.7	0	0	-0.724489
1267	isotig16519	emb|CAO39895.1| unnamed protein product [Vitis vinifera] 347 2e-93	28	39	40	2	0.8	1.1	1.6	0.2	6.8e-05	0.000263	-0.402748
1268	isotig00107	gb|AAM46813.1| hessian fly response gene 1 protein [Triticum aes... 77 1e-12	31	39	43	27	0.8	1.1	1.7	2.4	0.000199	8.9e-05	-0.424071
1269	isotig16291	emb|CAO43772.1| unnamed protein product [Vitis vinifera] 217 1e-54	31	43	5	8	0.8	1.2	0.2	0.7	4e-05	0.000253	-0.146152
1270	isotig03555	gb|AAB93956.1| amarandin-1 [Amaranthus viridis] 455 e-126	28	47	38	1	0.8	1.3	1.5	0.1	6e-06	0.000112	0.980969
1271	isotig13599	emb|CAO16825.1| unnamed protein product [Vitis vinifera] 402 e-110	28	47	45	2	0.8	1.3	1.8	0.2	2e-06	1.6e-05	0.0949728
1272	isotig06718	gb|ACF85026.1| unknown [Zea mays] >gi|195637578|gb|ACG38257.1| p... 135 1e-38	30	48	3	2	0.8	1.4	0.1	0.2	0	0	0.618823
1273	isotig16011	emb|CAO50126.1| unnamed protein product [Vitis vinifera] 347 1e-93	30	49	49	4	0.8	1.4	1.1	0.4	1.2e-05	2.4e-05	0.715449
1274	isotig10343	emb|CAO39521.1| unnamed protein product [Vitis vinifera] 821 0.0	28	50	57	5	0.8	1.4	2.3	0.4	0	0	0.549562
1275	isotig15678	emb|CAO24376.1| unnamed protein product [Vitis vinifera] 399 e-109	31	54	23	2	0.8	1.5	0.9	0.2	9.1e-05	0.000357	0.662006
1276	isotig12900	emb|CAO65696.1| unnamed protein product [Vitis vinifera] 170 1e-40	28	53	56	2	0.8	1.5	2.2	0.2	0	0	0.976179
1277	isotig19977	gb|ABK95635.1| unknown [Populus trichocarpa] 368 e-100	30	55	44	5	0.8	1.6	1.8	0.4	8.6e-05	0.000196	0.951257
1278	isotig01071	emb|CAO40773.1| unnamed protein product [Vitis vinifera] 277 2e-72	29	57	70	1	0.8	1.6	2.8	0.1	0	0	0.996291
1279	isotig03241	ref|NP_568343.1| unknown protein [Arabidopsis thaliana] >gi|1433... 78 1e-12	29	63	90	1	0.8	1.8	3.6	0.1	0	0	-0.414187
1280	isotig13898	gb|AAB53764.1| aminoalcoholphosphotransferase [Brassica rapa] 683 0.0	31	73	24	12	0.8	2.1	0.1	1.1	3e-05	1.4e-05	0.972888
1281	isotig17880	gb|ABV53916.1| GAGA-motif binding transcriptional activator [Pop... 169 3e-40	28	75	11	10	0.8	2.1	0.4	0.9	0	0	0.0900768
1282	isotig02145	emb|CAN79749.1| hypothetical protein [Vitis vinifera] 285 1e-74	30	72	67	1	0.8	2.1	2.7	0.1	0	0	0.972833
1283	isotig01012	emb|CAO64897.1| unnamed protein product [Vitis vinifera] 251 2e-64	31	86	95	6	0.8	2.4	3.8	0.5	0	0	0.965625
1284	isotig12267	sp|P00289.2|PLAS_SPIOL RecName: Full=Plastocyanin, chloroplastic... 215 7e-54	31	87	75	11	0.8	2.5	3	0.1	0	0	-0.370781
1285	isotig03837	emb|CAN79560.1| hypothetical protein [Vitis vinifera] >gi|157328... 267 2e-69	32	5	9	3	0.9	0.1	0.4	0.3	4.7e-05	4.7e-05	0.168372
1286	isotig15621	emb|CAN60179.1| hypothetical protein [Vitis vinifera] 390 e-106	33	8	3	20	0.9	0.2	0.1	1.8	0	0	0.751386
1287	isotig04296	ref|NP_001047051.1| Os02g0537900 [Oryza sativa (japonica cultiva... 798 0.0	32	8	5	8	0.9	0.2	0.2	0.7	9e-05	0.000105	0.526316
1288	isotig06160	gb|AAF76143.1|AF258339_1 4-diphosphocytidyl-2C-methyl-D-erythrit... 426 e-117	35	8	11	1	0.9	0.2	0.4	0.1	2.4e-05	3.2e-05	0.65809
1289	isotig02529	emb|CAO38987.1| unnamed protein product [Vitis vinifera] 613 e-173	34	9	3	6	0.9	0.3	0.1	0.5	1e-05	1.3e-05	0.801036
1290	isotig05550	ref|NP_001045478.1| Os01g0962400 [Oryza sativa (japonica cultiva... 167 1e-39	32	10	6	1	0.9	0.3	0.2	0.1	9e-05	7.1e-05	0.963237
1291	isotig17575	emb|CAO66550.1| unnamed protein product [Vitis vinifera] 272 6e-71	34	12	4	3	0.9	0.3	0.2	0.3	7.7e-05	6.1e-05	0.931725
1292	isotig03857	emb|CAO64317.1| unnamed protein product [Vitis vinifera] 609 e-172	34	9	7	11	0.9	0.3	0.3	0.1	7.9e-05	9.3e-05	-0.0543125
1293	isotig11965	ref|XP_726922.1| hypothetical protein [Plasmodium yoelii yoelii ... 40 0.31	32	12	7	16	0.9	0.3	0.3	1.4	4.1e-05	1.9e-05	0.140971
1294	isotig16259	emb|CAO64039.1| unnamed protein product [Vitis vinifera] 568 e-160	34	15	2	2	0.9	0.4	0.1	0.2	5e-06	1.6e-05	0.973684
1295	isotig04189	emb|CAO71187.1| unnamed protein product [Vitis vinifera] 93 3e-17	33	15	4	1	0.9	0.4	0.2	0.1	3.8e-05	7.6e-05	-0.213647
1296	isotig06126	emb|CAO23491.1| unnamed protein product [Vitis vinifera] 432 e-119	32	15	10	19	0.9	0.4	0.4	1.7	0.000112	2.2e-05	0.901969
1297	isotig13047	emb|CAO65703.1| unnamed protein product [Vitis vinifera] 415 e-114	34	18	3	13	0.9	0.5	0.1	1.2	1.8e-05	0.000101	0.816443
1298	isotig18172	gb|AAB99757.1| malate dehydrogenase precursor [Medicago sativa] 608 e-172	33	17	2	59	0.9	0.5	0.1	5.3	0	0	0.983216
1299	isotig11709	gb|AAY41426.1| putative L24 ribosomal protein [Ipomoea batatas] 208 3e-52	32	17	8	23	0.9	0.5	0.3	2.1	2e-06	0	0.995511
1300	isotig06591	emb|CAJ44458.1| ALY protein [Nicotiana benthamiana] 197 3e-48	34	19	7	31	0.9	0.5	0.3	2.8	0	0	0.999006
1301	isotig12452	emb|CAO61957.1| unnamed protein product [Vitis vinifera] 258 4e-67	32	16	9	32	0.9	0.5	0.4	2.9	0	0	0.999389
1302	isotig05207	gb|ACF05806.1| PAE [Litchi chinensis] 517 e-144	33	18	13	30	0.9	0.5	0.5	2.7	0	0	0.996583
1303	isotig01022	emb|CAO66387.1| unnamed protein product [Vitis vinifera] 340 3e-91	34	17	16	44	0.9	0.5	0.6	3.9	0	0	0.999343
1304	isotig13808	emb|CAO61847.1| unnamed protein product [Vitis vinifera] 462 e-128	32	22	16	32	0.9	0.6	0.6	2.9	0	0	0.99963
1305	isotig13161	gb|ABI94060.1| ripening-related expansin [Cucumis melo] 479 e-133	32	20	15	39	0.9	0.6	0.6	3.5	0	0	0.997308
1306	isotig04363	ref|NP_177743.1| SKS5 (SKU5 Similar 5); copper ion binding / oxi... 940 0.0	34	24	2	136	0.9	0.7	0.1	12.2	0	0	0.998811
1307	isotig05014	gb|EEB93390.1| hypothetical protein MPER_07958 [Moniliophthora p... 201 5e-50	32	23	17	142	0.9	0.7	0.7	12.7	0	0	0.991149
1308	isotig07210	gb|AAM12952.1| auxin-regulated protein [Zinnia elegans] 345 5e-93	35	26	26	30	0.9	0.7	1	2.7	2.9e-05	1e-06	0.998051
1309	isotig00791	gb|ABW89507.1| polygalacturonase inhibitor protein precursor [He... 122 4e-26	33	24	27	58	0.9	0.7	1.1	5.2	0	0	0.949585
1310	isotig12328	emb|CAO42478.1| unnamed protein product [Vitis vinifera] 358 6e-97	35	28	6	34	0.9	0.8	0.2	3	0	0	0.995667
1311	isotig06741	emb|CAO47586.1| unnamed protein product [Vitis vinifera] 743 0.0	34	28	14	25	0.9	0.8	0.6	2.2	0.000198	1.7e-05	0.916756
1312	isotig06663	emb|CAN64650.1| hypothetical protein [Vitis vinifera] >gi|157340... 213 1e-53	35	27	40	43	0.9	0.8	1.6	3.9	0	0	0.853629
1313	isotig08760	emb|CAO70481.1| unnamed protein product [Vitis vinifera] 873 0.0	33	36	12	25	0.9	1	0.5	2.2	8.7e-05	1.7e-05	0.995354
1314	isotig13329	emb|CAN69618.1| hypothetical protein [Vitis vinifera] 744 0.0	32	36	13	32	0.9	1	0.5	2.9	0	0	0.993683
1315	isotig17167	emb|CAN66644.1| hypothetical protein [Vitis vinifera] 426 e-117	32	37	16	58	0.9	1.1	0.6	5.2	0	0	0.994476
1316	isotig16527	gb|ABP35523.1| PnFL-2 [Ipomoea batatas] 129 5e-28	33	39	22	33	0.9	1.1	0.9	2.1	9e-06	0	-0.849092
1317	isotig14047	ref|NP_195074.2| unknown protein [Arabidopsis thaliana] >gi|1243... 334 7e-90	32	40	43	2	0.9	1.1	1.7	0.2	4.4e-05	0.000201	0.999866
1318	isotig05561	emb|CAO22035.1| unnamed protein product [Vitis vinifera] 318 3e-85	35	38	44	1	0.9	1.1	1.8	0.1	6e-06	8.9e-05	0.992882
1319	isotig04552	emb|CAO61982.1| unnamed protein product [Vitis vinifera] 227 1e-57	32	39	50	2	0.9	1.1	2	0.2	1e-06	4e-06	0.944978
1320	isotig05562	emb|CAO67510.1| unnamed protein product [Vitis vinifera] 590 e-166	35	70	87	4	0.9	1.1	3.5	0.4	0	0	0.786344
1321	isotig07637	gb|ABV46593.1| phytoene desaturase [Brassica oleracea var. botry... 882 0.0	35	43	37	1	0.9	1.2	1.5	0.1	7.2e-05	0.001581	0.935646
1322	isotig12657	emb|CAO64309.1| unnamed protein product [Vitis vinifera] 380 e-103	34	42	52	3	0.9	1.2	2.1	0.3	4e-06	7e-06	0.997814
1323	isotig07317	emb|CAO18259.1| unnamed protein product [Vitis vinifera] 1195 0.0	34	46	52	3	0.9	1.3	2.1	0.3	4e-06	1e-05	0.981023
1324	isotig08152	emb|CAO71779.1| unnamed protein product [Vitis vinifera] 1132 0.0	34	50	44	3	0.9	1.4	1.8	0.3	7.9e-05	0.000363	0.916023
1325	isotig16558	emb|CAO17663.1| unnamed protein product [Vitis vinifera] 412 e-113	33	50	73	6	0.9	1.4	2.9	0.5	0	0	0.852245
1326	isotig14330		33	52	42	2	0.9	1.5	1.7	0.2	1.7e-05	0.000177	-0.603353
1327	isotig06442	emb|CAO45935.1| unnamed protein product [Vitis vinifera] 1106 0.0	32	56	12	20	0.9	1.6	0.5	1.8	2.6e-05	4e-05	-0.729886
1328	isotig15697	gb|AAL77589.1|L43068_1 chloroplast ribose-5-phosphate isomerase ... 450 e-125	35	56	70	2	0.9	1.6	2.8	0.2	0	0	0.733805
1329	isotig03655	dbj|BAB70509.1| DNAJ homoue [Oryza sativa] 439 e-121	33	77	39	2	0.9	2.2	1.6	0.2	0	0	0.494082
1330	isotig15779	gb|ABS18954.1| PGIP2 [Populus deltoides] 95 1e-17	32	82	103	19	0.9	2.3	4.1	1.7	0	0	-0.259404
1331	isotig10962	gb|ABK96344.1| unknown [Populus trichocarpa x Populus deltoides] 459 e-127	35	86	27	116	0.9	2.4	1.1	10.4	0	0	-0.644351
1332	isotig05103	emb|CAO65563.1| unnamed protein product [Vitis vinifera] 290 1e-76	33	91	110	1	0.9	2.6	4.4	0.1	0	0	0.161486
1333	isotig14167		35	99	82	44	0.9	2.8	3.3	3.9	0	0	0.190428
1334	isotig03995	emb|CAA45022.1| aspartate aminotransferase [Panicum miliaceum] 711 0.0	33	139	118	2	0.9	3.1	4.7	0.2	0	0	0.982023
1335	isotig00941	emb|CAO71366.1| unnamed protein product [Vitis vinifera] 273 2e-71	35	112	167	2	0.9	3.2	6.7	0.2	0	0	0.913633
1336	isotig06829	dbj|BAF01202.1| hypothetical protein [Arabidopsis thaliana] 150 3e-34	35	146	118	3	0.9	4.2	4.7	0.3	0	0	-0.978101
1337	isotig04294	emb|CAO41672.1| unnamed protein product [Vitis vinifera] 1018 0.0	37	9	6	10	1	0.3	0.2	0.9	1.3e-05	1.7e-05	0.835747
1338	isotig15682	gb|ACJ85852.1| unknown [Medicago truncatula] 709 0.0	38	11	14	16	1	0.3	0.6	1.4	7.9e-05	8.8e-05	0.318189
1339	isotig00166	gb|ABK95589.1| unknown [Populus trichocarpa] 147 1e-33	37	14	3	5	1	0.4	0.1	0.4	1.5e-05	2.6e-05	0.903584
1340	isotig14380		38	15	6	1	1	0.4	0.2	0.1	1.3e-05	1.8e-05	0.947391
1341	isotig12237	emb|CAN81802.1| hypothetical protein [Vitis vinifera] 311 2e-82	38	16	2	3	1	0.5	0.1	0.3	1e-06	4e-06	-0.0507003
1342	isotig16780	gb|ACJ84768.1| unknown [Medicago truncatula] 201 8e-50	37	23	4	35	1	0.7	0.2	3.1	0	0	-0.233221
1343	isotig10797	emb|CAO71654.1| unnamed protein product [Vitis vinifera] 525 e-147	38	29	4	3	1	0.8	0.2	0.3	1.8e-05	0.000153	-0.401564
1344	isotig16466	emb|CAN74529.1| hypothetical protein [Vitis vinifera] >gi|157328... 322 3e-86	38	28	21	28	1	0.8	0.8	2.5	0.000199	1.2e-05	0.98614
1345	isotig09040	emb|CAH60892.1| 1,4-alpha-glucan-maltohydrolase [Solanum lycoper... 615 e-174	38	46	29	65	1	1.3	1.2	5.8	0	0	-0.851381
1346	isotig06988	gb|ABK93479.1| unknown [Populus trichocarpa] 345 4e-93	37	59	40	3	1	1.7	1.6	0.3	8.2e-05	0.000548	0.911494
1347	isotig15859	emb|CAO42697.1| unnamed protein product [Vitis vinifera] 651 0.0	38	73	70	6	1	2.1	2.8	0.5	0	0	0.129182
1348	isotig08416	sp|P42767|PIP1_ATRCA Aquaporin PIP-type >gi|604477|gb|AAA86991.1... 468 e-130	38	89	121	58	1	2.5	4.9	5.2	0	0	0.218439
1349	isotig03562	emb|CAO22473.1| unnamed protein product [Vitis vinifera] 190 3e-46	38	93	93	7	1	2.6	3.7	0.6	0	0	0.994377
1350	isotig03453	gb|ABK95883.1| unknown [Populus trichocarpa] 752 0.0	38	91	96	1	1	2.6	3.9	0.1	0	0	0.998233
1351	isotig03207	emb|CAA29590.1| Rieske FeS-precursor [Spinacia oleracea] >gi|226... 249 4e-70	37	107	104	1	1	3	4.2	0.1	0	0	-0.440457
1352	isotig11160	emb|CAO66979.1| unnamed protein product [Vitis vinifera] 361 6e-98	37	114	79	91	1	3.2	3.2	8.2	0	0	-0.285107
1353	isotig07056	emb|CAO61678.1| unnamed protein product [Vitis vinifera] 479 e-133	37	123	155	8	1	3.5	6.2	0.7	0	0	0.973125
1354	isotig02637	gb|AAM62421.1|AF515795_1 Drm3 [Pisum sativum] 89 6e-16	38	147	135	12	1	4.2	5.4	1.1	0	0	0.99473
1355	isotig13686	sp|P19866.2|G3PA_SPIOL RecName: Full=Glyceraldehyde-3-phosphate ... 654 0.0	38	191	160	8	1	5.4	6.4	0.7	0	0	-0.764123
1356	isotig05720	emb|CAN59899.1| hypothetical protein [Vitis vinifera] 486 e-135	42	34	21	33	1.1	0.1	0.8	2.1	1.5e-05	0	-0.0927717
1357	isotig08016	emb|CAO67165.1| unnamed protein product [Vitis vinifera] 667 0.0	40	12	2	1	1.1	0.3	0.1	0.1	0	0	-0.176653
1358	isotig03955	emb|CAN64415.1| hypothetical protein [Vitis vinifera] 778 0.0	41	12	4	40	1.1	0.3	0.2	3.6	0	0	-0.293954
1359	isotig15787	ref|XP_002171493.1| DNA ligase [Schizosaccharomyces japonicus yF... 35 8.4	40	12	7	1	1.1	0.3	0.3	0.1	3e-06	2e-06	0.833519
1360	isotig11785	emb|CAO24070.1| unnamed protein product [Vitis vinifera] 120 2e-25	39	15	3	6	1.1	0.4	0.1	0.5	7e-06	1.7e-05	0.954113
1361	isotig02211	gb|ACG39790.1| pre-mRNA-splicing factor 19 [Zea mays] 404 0.0	39	14	4	3	1.1	0.4	0.2	0.3	7e-06	6e-06	0.930189
1362	isotig01724	gb|AAR88578.1| hypothetical protein [Oryza sativa (japonica cult... 52 8e-05	42	13	6	7	1.1	0.4	0.2	0.6	2.1e-05	1.7e-05	0.426152
1363	isotig19612	emb|CAN79837.1| hypothetical protein [Vitis vinifera] 514 e-143	39	13	14	21	1.1	0.4	0.6	1.9	7e-06	2e-06	-0.0554172
1364	isotig13283	emb|CAO65632.1| unnamed protein product [Vitis vinifera] 316 2e-84	42	18	2	2	1.1	0.5	0.1	0.2	0	0	0.943194
1365	isotig10885	emb|CAN61998.1| hypothetical protein [Vitis vinifera] >gi|157342... 188 5e-46	41	18	3	6	1.1	0.5	0.1	0.5	5e-06	1.8e-05	0.871332
1366	isotig01506	ref|ZP_01692219.1| glycerophosphoryl diester phosphodiesterase [... 37 4.9	40	19	5	1	1.1	0.5	0.2	0.1	3e-06	1e-05	0.978496
1367	isotig13089	gb|ABK95223.1| unknown [Populus trichocarpa] 593 e-167	41	19	4	3	1.1	0.5	0.2	0.3	6e-06	1.3e-05	0.323875
1368	isotig15855	gb|ACF84398.1| unknown [Zea mays] >gi|194700950|gb|ACF84559.1| u... 304 1e-80	39	17	20	22	1.1	0.5	0.8	1.1	0.000175	6.2e-05	0.702321
1369	isotig19350	ref|NP_001046866.1| Os02g0489400 [Oryza sativa (japonica cultiva... 278 5e-73	41	16	21	32	1.1	0.5	0.8	2.9	0	0	0.939582
1370	isotig05546	dbj|BAD10771.1| putative glutamate decarboxylase [Oryza sativa J... 684 0.0	39	22	3	28	1.1	0.6	0.1	2.5	0	0	-0.219828
1371	isotig12025	emb|CAO41624.1| unnamed protein product [Vitis vinifera] 474 e-132	39	20	6	1	1.1	0.6	0.2	0.1	1.6e-05	4.9e-05	-0.415645
1372	isotig01296	emb|CAO44237.1| unnamed protein product [Vitis vinifera] 654 0.0	42	22	4	48	1.1	0.6	0.2	4.3	0	0	-0.0813682
1373	isotig02550	emb|CAO66408.1| unnamed protein product [Vitis vinifera] 400 e-109	41	24	2	5	1.1	0.7	0.1	0.4	1e-06	1.9e-05	0.00190443
1374	isotig10892	emb|CAO70313.1| unnamed protein product [Vitis vinifera] 65 5e-09	40	26	11	30	1.1	0.7	0.4	2.7	0	0	0.997563
1375	isotig07264	emb|CAO61979.1| unnamed protein product [Vitis vinifera] 621 e-176	40	25	15	26	1.1	0.7	0.6	2.3	5.4e-05	5e-06	0.924768
1376	isotig15270	gb|ACJ83959.1| unknown [Medicago truncatula] 318 6e-85	39	24	32	31	1.1	0.7	1.3	2.8	6e-06	0	-0.801147
1377	isotig16218	emb|CAO39997.1| unnamed protein product [Vitis vinifera] 825 0.0	42	28	10	1	1.1	0.8	0.4	0.1	7.1e-05	0.000437	-0.43874
1378	isotig16797	emb|CAA67429.1| SBT1 [Solanum lycopersicum] >gi|3687305|emb|CAA0... 837 0.0	41	28	10	23	1.1	0.8	0.4	2.1	4.4e-05	2e-05	0.998479
1379	isotig11637	dbj|BAA96366.1| cytoplasmic ribosomal protein S13 [Panax ginseng] 294 5e-78	39	27	12	23	1.1	0.8	0.5	2.1	0.000208	5.7e-05	0.981845
1380	isotig10489	gb|AAA74208.1| protein localized in the nucleoli of pea nuclei; ... 260 1e-67	42	27	17	30	1.1	0.8	0.7	2.7	7e-06	0	0.991117
1381	isotig11497	gb|ACL53127.1| unknown [Zea mays] 847 0.0	39	30	6	43	1.1	0.9	0.2	3.9	0	0	0.991611
1382	isotig05521	emb|CAN64659.1| hypothetical protein [Vitis vinifera] >gi|157327... 530 e-148	39	31	20	29	1.1	0.9	0.8	2.6	0.000145	8e-06	0.998529
1383	isotig11888	emb|CAO44838.1| unnamed protein product [Vitis vinifera] 575 e-162	41	33	23	33	1.1	0.9	0.9	2.1	2e-05	0	0.992215
1384	isotig14966	gb|ABK92796.1| unknown [Populus trichocarpa] 322 7e-86	39	36	15	50	1.1	1	0.6	4.5	0	0	0.997134
1385	isotig11768	gb|ABK94700.1| unknown [Populus trichocarpa] >gi|118487037|gb|AB... 349 2e-94	40	36	22	49	1.1	1	0.9	4.4	0	0	-0.603582
1386	isotig06717	emb|CAN83813.1| hypothetical protein [Vitis vinifera] 240 1e-61	39	40	4	1	1.1	1.1	0.2	0.1	0	3e-06	-0.457821
1387	isotig11673	emb|CAA04703.1| cytochome b5 [Olea europaea] 245 3e-63	42	39	18	30	1.1	1.1	0.7	2.7	0.0001	1e-05	0.986335
1388	isotig19615	emb|CAO41109.1| unnamed protein product [Vitis vinifera] 1093 0.0	39	40	25	34	1.1	1.1	1	3	3.5e-05	1e-06	-0.616435
1389	isotig13067	gb|ABK96514.1| unknown [Populus trichocarpa x Populus deltoides] 259 1e-69	40	70	81	4	1.1	1.1	3.2	0.4	0	0	-0.759393
1390	isotig03843	ref|XP_002150543.1| amino acid permease, putative [Penicillium m... 35 4.5	42	41	10	41	1.1	1.2	0.4	3.7	0	0	-0.915234
1391	isotig03612	emb|CAO67479.1| unnamed protein product [Vitis vinifera] 709 0.0	42	45	60	1	1.1	1.3	2.4	0.1	0	0	0.980063
1392	isotig16320	sp|P31928.1|SPS_SPIOL RecName: Full=Sucrose-phosphate synthase; ... 882 0.0	39	46	65	6	1.1	1.3	2.6	0.5	1e-06	0	-0.606584
1393	isotig01496	emb|CAO67724.1| unnamed protein product [Vitis vinifera] 1146 0.0	73	48	36	44	1.1	1.4	1.4	3.9	5e-06	0	-0.846256
1394	isotig14969	ref|NP_001118666.1| unknown protein [Arabidopsis thaliana] 164 1e-38	41	53	48	2	1.1	1.5	1.9	0.2	1.1e-05	0.000174	0.979561
1395	isotig16864	gb|ABT17358.1| N3 protein [Glycine max] 279 3e-73	41	56	64	1	1.1	1.6	2.6	0.1	0	0	0.299177
1396	isotig08250	emb|CAO39385.1| unnamed protein product [Vitis vinifera] 464 e-129	73	58	17	4	1.1	1.7	0.7	0.4	0	4e-06	0.279397
1397	isotig13509	emb|CAN80873.1| hypothetical protein [Vitis vinifera] 180 5e-43	39	64	69	3	1.1	1.8	2.8	0.3	0	0	0.982459
1398	isotig06858	gb|AAA18948.1| ferredoxin-dependent glutamate synthase 1000 0.0	42	63	89	4	1.1	1.8	3.6	0.4	0	0	0.396702
1399	isotig10584	gb|AAC19395.1| cystathionine gamma-synthase [Mesembryanthemum cr... 768 0.0	40	67	69	29	1.1	1.9	2.8	2.6	7e-06	1e-05	0.437964
1400	isotig15668	emb|CAN76809.1| hypothetical protein [Vitis vinifera] 615 e-174	73	68	96	6	1.1	1.9	3.9	0.5	0	0	0.108992
1401	isotig03867	gb|ABD32420.1| Zinc finger, RING-type [Medicago truncatula] 441 e-122	73	75	22	7	1.1	2.1	0.9	0.6	6e-06	3.1e-05	0.531663
1402	isotig02552	ref|NP_974886.1| unknown protein [Arabidopsis thaliana] 658 0.0	40	73	63	1	1.1	2.1	2.5	0.1	0	0	-0.0487045
1403	isotig16945	emb|CAB95829.1| hypothetical protein [Cicer arietinum] 459 e-127	73	91	99	39	1.1	2.6	3.1	3.5	3.7e-05	2.8e-05	0.0770055
1404	isotig07286	sp|P10690.1|PSBR_SPIOL RecName: Full=Photosystem II 10 kDa polyp... 183 1e-44	41	112	83	2	1.1	3.2	3.3	0.2	0	0	0.90866
1405	isotig10319	ref|NP_199595.1| AMK2 (ADENOSINE MONOPHOSPHATE KINASE); adenylat... 308 9e-82	41	162	181	13	1.1	4.6	7.3	1.2	0	0	-0.866573
1406	isotig05144	ref|NP_199853.1| unknown protein [Arabidopsis thaliana] >gi|9758... 646 0.0	46	12	8	9	1.2	0.3	0.3	0.8	5e-06	4e-06	0.839053
1407	isotig06875	gb|AAO43000.1| early tobacco anther 1 [Nicotiana tabacum] 130 3e-28	44	15	3	3	1.2	0.4	0.1	0.3	0	0	0.41771
1408	isotig13446	gb|ABK94560.1| unknown [Populus trichocarpa] 226 2e-57	44	14	6	18	1.2	0.4	0.2	1.6	0	0	0.0588168
1409	isotig15894	emb|CAO21816.1| unnamed protein product [Vitis vinifera] 593 e-167	44	13	9	1	1.2	0.4	0.4	0.1	1e-06	1e-06	0.0353333
1410	isotig13703	emb|CAO68269.1| unnamed protein product [Vitis vinifera] 564 e-159	46	14	9	18	1.2	0.4	0.4	1.6	1e-06	1e-06	0.139207
1411	isotig08470	gb|AAT68601.1| benzoyl coenzyme A: benzyl alcohol benzoyl transf... 487 e-136	46	18	2	1	1.2	0.5	0.1	0.1	0	0	0.996102
1412	isotig11582	gb|ABK94266.1| unknown [Populus trichocarpa] >gi|118487919|gb|AB... 186 1e-45	46	18	5	1	1.2	0.5	0.2	0.1	0	0	1
1413	isotig16520	emb|CAO71626.1| unnamed protein product [Vitis vinifera] 530 e-148	46	19	4	1	1.2	0.5	0.2	0.1	0	0	0.997227
1414	isotig00820	ref|XP_001031423.1| hypothetical protein [Tetrahymena thermophil... 37 1.4	44	17	8	2	1.2	0.5	0.3	0.2	1.3e-05	1.1e-05	0.977786
1415	isotig04947	ref|NP_188633.1| unknown protein [Arabidopsis thaliana] >gi|6300... 399 e-109	46	19	7	5	1.2	0.5	0.3	0.4	3.5e-05	2.8e-05	1
1416	isotig07263	gb|EEC75152.1| hypothetical protein OsI_11358 [Oryza sativa Indi... 152 3e-35	45	17	8	5	1.2	0.5	0.3	0.4	7.3e-05	4.4e-05	0.993611
1417	isotig02429	gb|AAS20434.1| AREB-like protein [Lycopersicon esculentum] 183 4e-79	46	19	9	4	1.2	0.5	0.4	0.4	9.4e-05	6.1e-05	-0.0858478
1418	isotig06900	emb|CAN59843.1| hypothetical protein [Vitis vinifera] 326 3e-87	45	19	9	32	1.2	0.5	0.4	2.9	0	0	-0.360169
1419	isotig15373	emb|CAO41042.1| unnamed protein product [Vitis vinifera] 270 2e-70	46	17	13	2	1.2	0.5	0.5	0.2	4.8e-05	4.7e-05	0.985104
1420	isotig15776	emb|CAN72162.1| hypothetical protein [Vitis vinifera] >gi|157342... 124 5e-46	43	16	14	1	1.2	0.5	0.6	0.1	3.9e-05	8.7e-05	-0.608708
1421	isotig20178	gb|ACD37361.1| 3-hydroxy-3-methylglutaryl-coenzyme A reductase [... 865 0.0	44	21	4	55	1.2	0.6	0.2	4.9	0	0	0.981551
1422	isotig03914	emb|CAO64197.1| unnamed protein product [Vitis vinifera] 308 3e-82	46	24	9	27	1.2	0.7	0.4	2.4	0	0	0.150408
1423	isotig15653	gb|ABK95590.1| unknown [Populus trichocarpa] 369 e-100	43	27	3	6	1.2	0.8	0.1	0.5	3e-06	4.4e-05	-0.00938807
1424	isotig11256	***** No hits found ******	44	29	15	35	1.2	0.8	0.6	3.1	0	0	0.98619
1425	isotig16150	gb|EAZ38933.1| hypothetical protein OsJ_022416 [Oryza sativa (ja... 242 2e-62	46	28	26	34	1.2	0.8	1	3	4e-06	0	-0.782206
1426	isotig03534	ref|XP_002051603.1| GJ11279 [Drosophila virilis] >gi|194148060|g... 37 5.4	43	27	40	2	1.2	0.8	1.6	0.2	6.6e-05	0.000316	-0.101551
1427	isotig05338	gb|EAZ20040.1| hypothetical protein OsJ_034249 [Oryza sativa (ja... 135 5e-30	45	30	5	6	1.2	0.9	0.2	0.5	2.3e-05	0.000137	-0.0591804
1428	isotig06885	gb|AAL26478.1|AF407278_1 RALF precursor [Nicotiana tabacum] 115 7e-24	46	31	12	35	1.2	0.9	0.5	3.1	0	0	0.976887
1429	isotig01077	ref|XP_001324936.1| hypothetical protein [Trichomonas vaginalis ... 39 1.6	43	37	27	36	1.2	1.1	1.1	3.2	1.1e-05	0	0.997811
1430	isotig01020	emb|CAN68791.1| hypothetical protein [Vitis vinifera] 384 e-126	44	38	33	51	1.2	1.1	1.3	4.6	0	0	0.996281
1431	isotig00416	gb|ACF74549.1| RAV [Nicotiana tabacum] 434 e-120	46	39	39	51	1.2	1.1	1.6	4.6	0	0	0.926466
1432	isotig03841	ref|ZP_01052255.1| iron-sulfur cluster-binding protein [Tenaciba... 36 6.6	43	43	10	42	1.2	1.2	0.4	3.8	0	0	-0.463398
1433	isotig11444	gb|AAR83852.1| thioredoxin [Capsicum annuum] >gi|125489263|gb|AB... 172 2e-41	46	48	8	1	1.2	1.4	0.3	0.1	0	2e-06	-0.535963
1434	isotig16121	emb|CAO65641.1| unnamed protein product [Vitis vinifera] 794 0.0	46	52	16	60	1.2	1.5	0.6	5.4	0	0	-0.951609
1435	isotig12398	ref|NP_566180.1| integral membrane family protein [Arabidopsis t... 340 2e-91	45	53	51	1	1.2	1.5	2	0.1	1e-06	5.1e-05	0.996324
1436	isotig15766	pdb|2AKJ|A Chain A, Structure Of Spinach Nitrite Reductase 944 0.0	43	52	54	1	1.2	1.5	2.2	0.1	0	9e-06	0.98598
1437	isotig12399	ref|NP_566028.1| unknown protein [Arabidopsis thaliana] >gi|1389... 297 1e-78	45	52	60	4	1.2	1.5	2.4	0.4	4e-06	1.2e-05	0.963968
1438	isotig04072	gb|ABS82785.1| jasmonate-induced protein [Triticum aestivum] 76 4e-12	44	64	73	10	1.2	1.8	2.9	0.9	2e-06	1e-06	0.984129
1439	isotig07540	gb|ABK95697.1| unknown [Populus trichocarpa] 603 e-170	45	75	114	12	1.2	2.1	4.6	1.1	0	0	0.170667
1440	isotig14320		46	78	49	3	1.2	2.2	1.1	0.3	1e-06	1.3e-05	-0.374964
1441	isotig15564	emb|CAN82086.1| hypothetical protein [Vitis vinifera] >gi|157360... 805 0.0	44	78	38	35	1.2	2.2	1.5	3.1	6.3e-05	3.7e-05	-0.576643
1442	isotig11092	gb|AAC18055.1| fructose-6-phosphate 2-kinase /fructose-2,6-bisph... 1036 0.0	43	82	90	1	1.2	2.3	3.6	0.1	0	0	0.85447
1443	isotig00390	emb|CAO21497.1| unnamed protein product [Vitis vinifera] 757 0.0	45	94	54	1	1.2	2.7	2.2	0.1	0	0	0.936048
1444	isotig15996	ref|NP_568922.1| ATPDX2/EMB2407/PDX2 (PYRIDOXINE BIOSYNTHESIS 2)... 337 8e-91	45	98	45	9	1.2	2.8	1.8	0.8	1e-06	1e-06	0.869077
1445	isotig02818	gb|ACF17659.1| putative 3-isopropylmalate dehydrogenase small su... 314 8e-84	45	108	99	22	1.2	3.1	3.1	1.1	0	0	0.933692
1446	isotig00967	gb|AAM63459.1| putative delta 9 desaturase [Arabidopsis thaliana] 358 4e-97	44	241	283	6	1.2	6.9	11.4	0.5	0	0	0.998874
1447	isotig07521	sp|P14766.2|F16P2_SPIOL RecName: Full=Fructose-1,6-bisphosphatas... 651 0.0	43	297	328	8	1.2	8.5	13.2	0.7	0	0	-0.676294
1448	isotig15898	ref|NP_179257.1| nodulin family protein [Arabidopsis thaliana] >... 529 e-148	48	35	8	80	1.3	0.1	0.3	7.2	0	0	-0.351597
1449	isotig04094	emb|CAO23605.1| unnamed protein product [Vitis vinifera] 174 4e-44	48	15	6	1	1.3	0.4	0.2	0.1	0	0	0.939149
1450	isotig00318	emb|CAO17934.1| unnamed protein product [Vitis vinifera] 177 2e-42	49	16	9	7	1.3	0.5	0.4	0.6	2e-05	1.1e-05	0.805555
1451	isotig01670	ref|NP_001078275.1| pyruvate kinase, putative [Arabidopsis thali... 648 0.0	49	21	6	12	1.3	0.6	0.2	1.1	6e-06	1.6e-05	0.421199
1452	isotig15283	emb|CAN63265.1| hypothetical protein [Vitis vinifera] 593 e-167	49	20	9	1	1.3	0.6	0.4	0.1	1e-06	1e-06	-0.611236
1453	isotig04693	emb|CAB56217.1| PM28B protein [Spinacia oleracea] 499 e-139	47	22	13	153	1.3	0.6	0.5	13.7	0	0	-0.774034
1454	isotig07422	ref|NP_176758.1| microsomal glutathione s-transferase, putative ... 234 6e-60	48	22	21	1	1.3	0.6	0.8	0.1	5.7e-05	0.000366	0.903874
1455	isotig02421	gb|EDP48280.1| conserved hypothetical protein [Aspergillus fumig... 36 1.6	47	25	11	1	1.3	0.7	0.4	0.1	1.4e-05	5.8e-05	0.995418
1456	isotig04280	emb|CAO47519.1| unnamed protein product [Vitis vinifera] 389 e-106	49	25	12	1	1.3	0.7	0.5	0.1	9e-06	3.7e-05	0.925363
1457	isotig02305	ref|NP_851263.1| 2-nitropropane dioxygenase family / NPD family ... 375 e-102	47	30	8	3	1.3	0.9	0.3	0.3	3.4e-05	0.0001	-0.148185
1458	isotig03717	emb|CAO42229.1| unnamed protein product [Vitis vinifera] 371 e-101	48	69	66	4	1.3	1.1	2.6	0.4	0	2e-06	0.986595
1459	isotig18149	ref|XP_001228396.1| hypothetical protein CHGG_10469 [Chaetomium ... 41 0.51	49	43	60	2	1.3	1.2	2.4	0.2	0	1e-06	0.28014
1460	isotig00378	emb|CAO63356.1| unnamed protein product [Vitis vinifera] 454 e-125	49	53	16	1	1.3	1.5	0.6	0.1	2e-06	6e-05	-0.609624
1461	isotig16441	ref|NP_201214.1| unknown protein [Arabidopsis thaliana] >gi|1017... 349 5e-94	49	51	22	34	1.3	1.5	0.9	3	7.5e-05	1.1e-05	-0.958864
1462	isotig11973	gb|AAT02656.1| mitochondrial pyruvate dehydrogenase kinase isofo... 650 0.0	47	60	50	1	1.3	1.7	2	0.1	1e-06	7.1e-05	-0.895177
1463	isotig20405	emb|CAO42202.1| unnamed protein product [Vitis vinifera] 93 9e-17	47	63	35	38	1.3	1.8	1.4	3.4	0.000123	1.8e-05	-0.829613
1464	isotig16530	sp|P41348.2|FTRC1_SPIOL RecName: Full=Ferredoxin-thioredoxin red... 264 8e-69	49	71	47	3	1.3	2	1.9	0.3	1.2e-05	0.000209	0.992774
1465	isotig17316	emb|CAO64073.1| unnamed protein product [Vitis vinifera] 633 e-179	49	72	54	3	1.3	2.1	2.2	0.3	2e-06	4.5e-05	0.998877
1466	isotig12428	emb|CAN71659.1| hypothetical protein [Vitis vinifera] 459 e-127	49	77	56	2	1.3	2.2	2.2	0.2	0	4e-06	0.958212
1467	isotig01079	ref|YP_002313652.1| hypothetical protein swp_4420 [Shewanella pi... 39 2.2	49	77	75	2	1.3	2.2	3	0.2	0	0	0.995392
1468	isotig12260	emb|CAO72007.1| unnamed protein product [Vitis vinifera] 343 2e-92	49	78	81	5	1.3	2.2	3.2	0.4	0	0	0.987242
1469	isotig05010	emb|CAN79693.1| hypothetical protein [Vitis vinifera] 172 4e-41	48	81	107	3	1.3	2.3	4.3	0.3	0	0	0.940418
1470	isotig03931	ref|NP_568342.1| ENH1 (ENHANCER OF SOS3-1); metal ion binding [A... 263 2e-68	49	87	76	2	1.3	2.5	3	0.2	0	0	0.979525
1471	isotig07185	emb|CAO67174.1| unnamed protein product [Vitis vinifera] 552 e-155	49	93	63	2	1.3	2.6	2.5	0.2	0	0	0.961924
1472	isotig01869	emb|CAO65525.1| unnamed protein product [Vitis vinifera] 659 0.0	49	98	51	3	1.3	2.8	2	0.3	0	0	0.92847
1473	isotig09610	gb|AAC36700.1| protein phosphatase-2C; PP2C [Mesembryanthemum cr... 542 e-152	47	118	91	1	1.3	3.4	3.6	0.1	0	0	0.999428
1474	isotig09542	emb|CAO41334.1| unnamed protein product [Vitis vinifera] 621 e-176	48	120	92	2	1.3	3.4	3.7	0.2	0	0	0.743347
1475	isotig01066	gb|ABG88131.1| chloroplast omega-3 fatty acid desaturase [Olea e... 701 0.0	48	127	154	30	1.3	3.6	6.2	2.7	0	0	0.818742
1476	isotig04034	gb|AAM78591.1| rubisco activase [Chenopodium quinoa] 787 0.0	47	561	400	3	1.3	15.1	16	0.3	0	0	-0.679675
1477	isotig15181	emb|CAO62808.1| unnamed protein product [Vitis vinifera] 348 5e-94	52	34	9	6	1.4	0.1	0.4	0.5	8.8e-05	0.000213	0.97412
1478	isotig11596	emb|CAB45241.1| GEG protein [Gerbera hybrid cultivar] 151 7e-35	50	10	7	7	1.4	0.3	0.3	0.6	0	0	0.799189
1479	isotig06098	ref|NP_568091.2| CAX4 (cation exchanger 4); cation:cation antipo... 46 0.002	50	10	21	13	1.4	0.3	0.8	1.2	3e-06	1.6e-05	0.321353
1480	isotig06514	emb|CAN73523.1| hypothetical protein [Vitis vinifera] >gi|157355... 664 0.0	53	20	12	1	1.4	0.6	0.5	0.1	0	1e-06	-0.565109
1481	isotig14012	gb|ABV32548.1| endo-1,4-beta-mannosidase protein 2 [Prunus persica] 517 e-145	53	24	3	88	1.4	0.7	0.1	7.9	0	0	0.600012
1482	isotig01668	ref|NP_566976.1| pyruvate kinase, putative [Arabidopsis thaliana... 854 0.0	51	24	6	15	1.4	0.7	0.2	1.3	2e-06	9e-06	0.997175
1483	isotig16231	emb|CAO45669.1| unnamed protein product [Vitis vinifera] 719 0.0	53	26	6	16	1.4	0.7	0.2	1.4	1e-06	6e-06	0.922112
1484	isotig14315		52	25	5	24	1.4	0.7	0.2	2.2	0	0	0.996364
1485	isotig15269	emb|CAN60988.1| hypothetical protein [Vitis vinifera] 228 6e-58	51	23	5	28	1.4	0.7	0.2	2.5	0	0	0.101011
1486	isotig01426	emb|CAO65503.1| unnamed protein product [Vitis vinifera] 532 0.0	52	25	8	4	1.4	0.7	0.3	0.4	6e-06	8e-06	0.983201
1487	isotig13170	ref|NP_565871.1| aldo/keto reductase family protein [Arabidopsis... 423 e-116	53	28	3	3	1.4	0.8	0.1	0.3	0	0	0.960411
1488	isotig01322	gb|ABK92466.1| unknown [Populus trichocarpa] 363 e-156	52	28	7	8	1.4	0.8	0.3	0.7	2.1e-05	5.2e-05	0.993942
1489	isotig12191	ref|NP_565585.1| SDF2 (STROMAL CELL-DERIVED FACTOR 2-LIKE PROTEI... 340 5e-92	52	28	8	9	1.4	0.8	0.3	0.8	6.8e-05	0.000139	0.933139
1490	isotig14192		52	30	3	4	1.4	0.9	0.1	0.4	0	0	0.976612
1491	isotig09552	gb|AAT37528.1| purple acid phosphatase 3 [Solanum tuberosum] 471 e-131	52	33	4	2	1.4	0.9	0.2	0.2	0	0	0.987696
1492	isotig01952	gb|ABR46067.1| avrPphB susceptible 1 [Arabidopsis thaliana] >gi|... 573 e-167	51	32	9	2	1.4	0.9	0.4	0.2	4e-06	1.8e-05	-0.530213
1493	isotig10321	emb|CAN77077.1| hypothetical protein [Vitis vinifera] >gi|157353... 744 0.0	51	31	19	48	1.4	0.9	0.8	4.3	0	0	0.990706
1494	isotig01458	gb|ABO87607.1| chloroplast glucose-6-phosphate/phosphate translo... 471 e-131	53	31	27	31	1.4	0.9	1.1	2.8	0.000113	1.9e-05	0.835804
1495	isotig01489	emb|CAO47451.1| unnamed protein product [Vitis vinifera] 667 0.0	52	37	8	25	1.4	1.1	0.3	2.2	0	2e-06	0.710355
1496	isotig05285	dbj|BAD91176.1| plastidic phosphate translocator-like protein1 [... 549 e-154	52	40	11	22	1.4	1.1	0.4	1.1	7.8e-05	0.000219	0.371501
1497	isotig10503	emb|CAO44914.1| unnamed protein product [Vitis vinifera] 933 0.0	52	38	12	48	1.4	1.1	0.5	4.3	0	0	0.995928
1498	isotig16533	emb|CAO42215.1| unnamed protein product [Vitis vinifera] 690 0.0	52	37	18	59	1.4	1.1	0.7	5.3	0	0	0.996744
1499	isotig03363	emb|CAO66019.1| unnamed protein product [Vitis vinifera] 71 1e-10	53	41	8	196	1.4	1.2	0.3	17.6	0	0	-0.87441
1500	isotig13894	ref|NP_565892.1| unknown protein [Arabidopsis thaliana] >gi|1433... 214 2e-53	52	41	20	1	1.4	1.2	0.8	0.1	4.9e-05	0.001064	0.996962
1501	isotig16349	gb|EEC77149.1| hypothetical protein OsI_15596 [Oryza sativa Indi... 164 8e-39	51	45	21	1	1.4	1.3	0.8	0.1	4.9e-05	0.001333	-0.574789
1502	isotig04181	sp|Q39442.1|VATA_BETVU RecName: Full=V-type proton ATPase cataly... 1093 0.0	51	49	15	28	1.4	1.4	0.6	2.5	6.7e-05	6.8e-05	0.998624
1503	isotig15943	emb|CAO39817.1| unnamed protein product [Vitis vinifera] 458 e-127	53	51	24	35	1.4	1.5	0.1	3.1	0.000116	1.7e-05	-0.425236
1504	isotig05749	emb|CAO71904.1| unnamed protein product [Vitis vinifera] 381 e-104	50	60	20	2	1.4	1.7	0.8	0.2	9e-06	0.000112	-0.839448
1505	isotig02016	emb|CAN62897.1| hypothetical protein [Vitis vinifera] 907 0.0	52	61	48	127	1.4	1.7	1.9	11.4	0	0	0.9981
1506	isotig02363	emb|CAO64196.1| unnamed protein product [Vitis vinifera] 443 e-122	53	62	44	61	1.4	1.8	1.8	5.5	0	0	-0.934046
1507	isotig02961	emb|CAN83127.1| hypothetical protein [Vitis vinifera] 226 2e-58	50	65	42	2	1.4	1.9	1.7	0.2	1.8e-05	0.000629	0.997766
1508	isotig01920	emb|CAO65063.1| unnamed protein product [Vitis vinifera] 368 e-100	51	65	46	3	1.4	1.9	1.8	0.3	6.5e-05	0.001042	0.9284
1509	isotig12347	sp|Q9SM43.2|VDE_SPIOL RecName: Full=Violaxanthin de-epoxidase, c... 775 0.0	52	66	68	1	1.4	1.9	2.7	0.1	0	0	0.973905
1510	isotig16633	emb|CAO69968.1| unnamed protein product [Vitis vinifera] 318 8e-85	53	65	73	8	1.4	1.9	2.9	0.7	5e-06	6e-06	0.964826
1511	isotig07735	emb|CAN76485.1| hypothetical protein [Vitis vinifera] 493 e-137	53	73	63	7	1.4	2.1	2.5	0.6	5.6e-05	0.000171	0.97006
1512	isotig18814	emb|CAO22564.1| unnamed protein product [Vitis vinifera] 883 0.0	51	88	59	7	1.4	2.5	2.4	0.6	5e-06	2e-05	0.992996
1513	isotig16643	emb|CAO16307.1| unnamed protein product [Vitis vinifera] 328 6e-88	51	90	71	4	1.4	2.6	2.8	0.4	0	0	0.591677
1514	isotig16802	emb|CAO69267.1| unnamed protein product [Vitis vinifera] 616 e-174	53	95	49	8	1.4	2.7	1.1	0.7	9e-06	1.9e-05	0.626192
1515	isotig01923	gb|AAZ08051.1| wax synthase [Petunia x hybrida] 441 e-122	50	96	70	2	1.4	2.7	2.8	0.2	0	0	0.974415
1516	isotig03044	gb|ABK96337.1| unknown [Populus trichocarpa x Populus deltoides] 292 5e-77	53	100	91	5	1.4	2.8	3.6	0.4	0	0	0.994886
1517	isotig03485	gb|AAA34039.1| ribosomal protein 30S subunit 441 e-122	51	103	91	9	1.4	2.9	3.6	0.8	0	0	0.897616
1518	isotig08400	emb|CAO43530.1| unnamed protein product [Vitis vinifera] 754 0.0	53	110	63	7	1.4	3.1	2.5	0.6	0	0	0.567258
1519	isotig01065	gb|ABL61262.1| chloroplast omega-3 desaturase [Portulaca oleracea] 771 0.0	50	127	153	30	1.4	3.6	6.1	2.7	0	0	0.84044
1520	isotig08344	emb|CAK54360.1| putative desaturase-like protein [Trifolium repens] 569 e-160	52	146	141	1	1.4	4.2	5.7	0.1	0	0	0.992013
1521	isotig12394	emb|CAO61873.1| unnamed protein product [Vitis vinifera] 832 0.0	50	159	164	8	1.4	4.5	6.6	0.7	0	0	-0.304219
1522	isotig16472	emb|CAC86004.1| aspartic proteinase [Theobroma cacao] 714 0.0	54	34	9	1	1.5	0.1	0.4	0.1	0	2e-06	-0.159443
1523	isotig11758	gb|AAV66332.1| ethylene response factor 1 [Cucumis sativus] 122 8e-26	56	34	27	49	1.5	0.1	1.1	4.4	0	0	0.17816
1524	isotig02142	emb|CAO47376.1| unnamed protein product [Vitis vinifera] 851 0.0	57	17	14	9	1.5	0.5	0.6	0.8	1e-05	6e-06	0.707697
1525	isotig09853	gb|ACF04280.1| myo-inositol oxygenase [Eucalyptus grandis] 506 e-141	54	21	2	17	1.5	0.6	0.1	1.5	0	0	0.569486
1526	isotig08715	emb|CAO67075.1| unnamed protein product [Vitis vinifera] 276 2e-72	54	21	8	4	1.5	0.6	0.3	0.4	1e-06	1e-06	0.685856
1527	isotig00323	gb|ABC61504.1| AGO4-1 [Nicotiana benthamiana] 1284 0.0	57	42	6	13	1.5	1.2	0.2	1.2	1e-06	2.7e-05	0.395622
1528	isotig12154	emb|CAN82640.1| hypothetical protein [Vitis vinifera] 395 e-108	56	42	23	39	1.5	1.2	0.9	3.5	1e-06	0	0.947507
1529	isotig07801	gb|AAT35546.1| 14-3-3 protein [Tropaeolum majus] 456 e-126	56	43	50	66	1.5	1.2	2	5.9	0	0	0.990164
1530	isotig16858	emb|CAO61687.1| unnamed protein product [Vitis vinifera] 800 0.0	55	47	34	51	1.5	1.3	1.4	4.6	0	0	0.996127
1531	isotig11184	gb|ABK96690.1| unknown [Populus trichocarpa x Populus deltoides] 109 2e-22	54	47	42	52	1.5	1.3	1.7	4.7	0	0	0.948329
1532	isotig10992	sp|P43644.1|DNJH_ATRNU RecName: Full=DnaJ protein homo ANJ1 613 e-173	54	48	20	42	1.5	1.4	0.8	3.8	0	0	0.997081
1533	isotig15257	emb|CAO39622.1| unnamed protein product [Vitis vinifera] 816 0.0	54	48	28	38	1.5	1.4	1.1	3.4	4.8e-05	3e-06	-0.977994
1534	isotig07003	emb|CAO40177.1| unnamed protein product [Vitis vinifera] 272 4e-71	54	49	51	2	1.5	1.4	2	0.2	1.2e-05	0.000315	0.994105
1535	isotig00412	emb|CAC43291.1| putative linker histone H1 variant protein [Beta... 114 2e-23	55	55	52	1	1.5	1.6	2.1	0.1	1e-06	0.000133	-0.936758
1536	isotig02408	gb|ABK94159.1| unknown [Populus trichocarpa] 436 e-120	56	59	42	49	1.5	1.7	1.7	4.4	1e-06	0	0.995745
1537	isotig08439	emb|CAB56619.1| phragmoplastin [Nicotiana tabacum] 990 0.0	54	62	34	63	1.5	1.8	1.4	5.6	0	0	-0.894437
1538	isotig07734	emb|CAO45145.1| unnamed protein product [Vitis vinifera] 806 0.0	57	71	67	2	1.5	2	2.7	0.2	0	2e-06	0.944521
1539	isotig02960	gb|ACK75561.1| allantoate amidohydrolase [Glycine max] 571 e-161	57	72	50	3	1.5	2.1	2	0.3	1.5e-05	0.000428	-0.585952
1540	isotig02135	ref|NP_201094.1| permease, putative [Arabidopsis thaliana] >gi|7... 901 0.0	57	74	78	42	1.5	2.1	3.1	3.8	8e-06	5e-06	-0.132947
1541	isotig03042	emb|CAO48606.1| unnamed protein product [Vitis vinifera] 240 3e-61	57	104	92	5	1.5	2.1	3.7	0.4	0	0	0.869653
1542	isotig02878	gb|ABK95643.1| unknown [Populus trichocarpa] 573 e-162	57	86	61	2	1.5	2.4	2.4	0.2	0	2e-06	0.95232
1543	isotig11127	sp|P12357.1|PSAG_SPIOL RecName: Full=Photosystem I reaction cent... 224 7e-57	57	85	84	1	1.5	2.4	3.4	0.1	0	0	0.997752
1544	isotig00462	emb|CAO44252.1| unnamed protein product [Vitis vinifera] 303 4e-80	55	87	84	4	1.5	2.5	3.4	0.4	0	0	0.999689
1545	isotig06748	gb|AAR26482.1| harpin binding protein 1 [Malus x domestica] 300 1e-79	57	87	87	4	1.5	2.5	3.5	0.4	0	0	0.994705
1546	isotig03046	emb|CAO21888.1| unnamed protein product [Vitis vinifera] 461 e-128	56	91	80	7	1.5	2.6	3.2	0.6	0	0	0.989835
1547	isotig10342	gb|AAL57201.1|AF355597_1 putative nodule membrane protein [Medic... 442 e-122	54	95	92	9	1.5	2.7	3.7	0.8	0	0	0.85822
1548	isotig15256	gb|ABA00455.1| MnSOD [Gossypium hirsutum] 407 e-112	57	127	75	22	1.5	3.6	3	1.1	0	0	0.934013
1549	isotig15802	dbj|BAD80839.1| 2-Hydroxyisoflavanone dehydratase [Glycyrrhiza e... 234 1e-59	54	137	114	3	1.5	3.9	4.6	0.3	0	0	0.983862
1550	isotig00002	gb|ABL60875.1| germin-like protein 6 [Vitis vinifera] >gi|157342... 293 2e-77	55	255	259	2	1.5	7.3	10.4	0.2	0	0	0.00573774
1551	isotig05779	emb|CAO42243.1| unnamed protein product [Vitis vinifera] 656 0.0	60	35	28	2	1.6	0.1	1.1	0.2	8.8e-05	0.000712	-0.352064
1552	isotig15416	emb|CAN67759.1| hypothetical protein [Vitis vinifera] 460 e-127	59	17	5	58	1.6	0.5	0.2	5.2	0	0	0.207981
1553	isotig12352	emb|CAN61223.1| hypothetical protein [Vitis vinifera] 439 e-121	61	20	2	8	1.6	0.6	0.1	0.7	0	0	0.945274
1554	isotig12379	emb|CAO21827.1| unnamed protein product [Vitis vinifera] 401 e-175	58	25	10	6	1.6	0.7	0.4	0.5	6e-06	4e-06	0.990017
1555	isotig15977	emb|CAO15729.1| unnamed protein product [Vitis vinifera] 226 2e-57	59	23	14	7	1.6	0.7	0.6	0.6	3.8e-05	1.9e-05	0.914982
1556	isotig16404	emb|CAO61872.1| unnamed protein product [Vitis vinifera] 306 3e-81	61	27	5	8	1.6	0.8	0.2	0.7	0	0	0.831633
1557	isotig01907	gb|AAF61435.1|AF137352_1 pre-hevein-like protein [Pisum sativum] 234 9e-60	58	32	15	3	1.6	0.9	0.6	0.3	3.1e-05	5.9e-05	0.970983
1558	isotig14313		58	37	11	1	1.6	1.1	0.4	0.1	0	2e-06	0.989803
1559	isotig13810	emb|CAO15946.1| unnamed protein product [Vitis vinifera] 103 1e-20	58	40	16	1	1.6	1.1	0.6	0.1	2e-06	3.7e-05	-0.461959
1560	isotig03395	gb|ABI16005.1| Dof4 [Glycine max] 123 4e-26	58	39	14	34	1.6	1.1	0.6	3	0	0	0.993876
1561	isotig15723	gb|AAM47602.1|AF513859_1 ovule/fiber cell elongation protein Ghf... 970 0.0	59	45	13	41	1.6	1.3	0.5	3.7	0	0	-0.953682
1562	isotig07038	gb|ABV60089.1| trans-2-enoyl-CoA reductase [Gossypium hirsutum] 343 1e-92	59	45	66	1	1.6	1.3	2.6	0.1	0	0	0.561822
1563	isotig05777	emb|CAC33003.1| urease accessory protein G [Solanum tuberosum] 470 e-131	60	51	26	2	1.6	1.5	1	0.2	7.2e-05	0.001244	0.911941
1564	isotig08258	gb|ABC02881.1| ACS2 [Ricinus communis] 924 0.0	59	56	41	2	1.6	1.6	1.6	0.2	7.8e-05	0.002882	0.915523
1565	isotig11588	ref|NP_189086.1| HCF101 (HIGH-CHLOROPHYLL-FLUORESCENCE 101); ATP... 788 0.0	60	61	62	1	1.6	1.7	2.5	0.1	0	8e-06	0.984247
1566	isotig04170	emb|CAO66322.1| unnamed protein product [Vitis vinifera] 754 0.0	58	75	83	1	1.6	2.1	3.3	0.1	0	0	0.869508
1567	isotig04842	emb|CAO62295.1| unnamed protein product [Vitis vinifera] 425 e-117	60	85	53	2	1.6	2.4	2.1	0.2	0	1.5e-05	0.874511
1568	isotig03703	emb|CAO48624.1| unnamed protein product [Vitis vinifera] 331 5e-89	59	102	92	8	1.6	2.9	3.7	0.7	0	0	0.867309
1569	isotig02261	gb|ACJ84260.1| unknown [Medicago truncatula] 152 4e-35	58	142	171	28	1.6	4	6.9	2.5	0	0	0.965786
1570	isotig00966	gb|ABS86965.1| delta-9 fatty acid desaturase [Descurainia sophia] 343 3e-92	61	305	373	12	1.6	8.7	14.1	1.1	0	0	-0.590088
1571	isotig03935	dbj|BAA74434.1| unnamed protein product [Solanum lycopersicum] 420 e-115	62	13	2	3	1.7	0.4	0.1	0.3	0	0	0.98009
1572	isotig04722	emb|CAN72572.1| hypothetical protein [Vitis vinifera] 531 e-160	62	16	7	8	1.7	0.5	0.3	0.7	0	0	0.763414
1573	isotig06099	emb|CAO21459.1| unnamed protein product [Vitis vinifera] 347 1e-93	64	17	26	16	1.7	0.5	1	1.4	4e-06	1.1e-05	0.753075
1574	isotig03510	emb|CAO71324.1| unnamed protein product [Vitis vinifera] 574 e-161	64	24	6	14	1.7	0.7	0.2	1.3	0	0	0.643162
1575	isotig01526	gb|ABC47860.1| N-hydroxycinnamoyl/benzoyltransferase 1 [Glycine ... 328 9e-88	64	25	7	2	1.7	0.7	0.3	0.2	0	0	0.997883
1576	isotig15967	emb|CAO24149.1| unnamed protein product [Vitis vinifera] 537 e-151	63	25	8	3	1.7	0.7	0.3	0.3	0	0	0.997572
1577	isotig19165	emb|CAO40840.1| unnamed protein product [Vitis vinifera] 188 1e-45	63	25	7	5	1.7	0.7	0.3	0.4	0	0	0.992933
1578	isotig16577	gb|ACH63239.1| harpin-induced protein [Rheum australe] 212 4e-53	62	27	6	5	1.7	0.8	0.2	0.4	0	0	0.995236
1579	isotig05205	ref|NP_001078488.1| unknown protein [Arabidopsis thaliana] >gi|3... 98 5e-19	62	28	9	6	1.7	0.8	0.4	0.5	1e-06	1e-06	0.454819
1580	isotig05422	gb|EEC67196.1| hypothetical protein OsI_34071 [Oryza sativa Indi... 134 1e-29	63	37	10	21	1.7	1.1	0.4	1.9	2e-06	1.1e-05	0.771688
1581	isotig02477	emb|CAO42436.1| unnamed protein product [Vitis vinifera] 552 0.0	63	40	10	66	1.7	1.1	0.4	5.9	0	0	0.312547
1582	isotig03270	gb|ABK92614.1| unknown [Populus trichocarpa] 339 1e-91	63	38	12	13	1.7	1.1	0.5	1.2	9.8e-05	0.000222	0.562811
1583	isotig09850	dbj|BAB88944.1| protein phosphatase 2C [Mesembryanthemum crystal... 538 e-151	64	37	17	2	1.7	1.1	0.7	0.2	2e-06	1.1e-05	0.9591
1584	isotig19749	emb|CAO43840.1| unnamed protein product [Vitis vinifera] 597 e-168	62	43	11	3	1.7	1.2	0.4	0.3	0	3e-06	0.998852
1585	isotig05060	gb|ABN05321.1| starch branching enzyme I [Populus trichocarpa] 687 0.0	63	44	13	4	1.7	1.3	0.5	0.4	4e-06	1.6e-05	0.422078
1586	isotig16461	emb|CAO46453.1| unnamed protein product [Vitis vinifera] 431 e-119	62	71	56	2	1.7	2	2.2	0.2	1e-06	0.000125	0.997977
1587	isotig02959	ref|XP_001751276.1| predicted protein [Physcomitrella patens sub... 221 e-114	63	74	54	4	1.7	2.1	2.2	0.4	4.1e-05	0.000798	0.99505
1588	isotig00428	gb|ACC91241.1| aldose 1-epimerase family protein [Arabidopsis ha... 144 1e-32	64	72	59	5	1.7	2.1	2.4	0.4	8.5e-05	0.000893	0.99193
1589	isotig12261	gb|ABD52327.1| plastid protoporphyrinogen oxidase [Amaranthus tu... 760 0.0	63	74	67	4	1.7	2.1	2.7	0.4	2e-06	3.5e-05	0.995097
1590	isotig15722	dbj|BAF36564.1| alternative oxidase [Nicotiana tabacum] 495 e-138	64	82	67	3	1.7	2.3	2.7	0.3	0	1e-05	0.993517
1591	isotig08702	emb|CAO66619.1| unnamed protein product [Vitis vinifera] 701 0.0	64	85	62	4	1.7	2.4	2.5	0.4	1e-06	5e-05	0.988896
1592	isotig10100	gb|AAU03360.1| unknown protein [Lycopersicon esculentum] 192 4e-47	64	92	73	7	1.7	2.6	2.9	0.6	2e-06	1.4e-05	-0.761011
1593	isotig07296	gb|AAR09170.1| alpha-expansin 3 [Populus tremula x Populus tremu... 383 e-104	64	99	86	111	1.7	2.8	3.4	9.9	0	0	-0.113637
1594	isotig17371	emb|CAO62796.1| unnamed protein product [Vitis vinifera] 838 0.0	63	97	88	25	1.7	2.8	3.5	2.2	9.8e-05	0.000106	0.897517
1595	isotig00961	sp|Q43467.1|EFTU1_SOYBN RecName: Full=Elongation factor Tu, chlo... 705 0.0	64	115	95	14	1.7	3.3	3.8	1.3	0	0	-0.575494
1596	isotig03566	emb|CAN77979.1| hypothetical protein [Vitis vinifera] 65 2e-08	65	26	11	8	1.8	0.7	0.4	0.7	1e-06	1e-06	0.996767
1597	isotig03856	gb|AAC36697.1| protein phosphatase-2C; PP2C [Mesembryanthemum cr... 464 e-129	68	23	11	9	1.8	0.7	0.4	0.8	0	0	0.874707
1598	isotig16436	emb|CAO21912.1| unnamed protein product [Vitis vinifera] 492 e-137	66	29	13	2	1.8	0.8	0.5	0.2	0	0	0.983748
1599	isotig09425	emb|CAO70772.1| unnamed protein product [Vitis vinifera] 196 4e-48	67	36	10	1	1.8	1	0.4	0.1	0	0	0.997883
1600	isotig00916	ref|NP_001051012.1| Os03g0702800 [Oryza sativa (japonica cultiva... 175 5e-42	66	39	10	11	1.8	1.1	0.4	0.1	4e-06	1.5e-05	0.557836
1601	isotig03357	gb|ACJ85437.1| unknown [Medicago truncatula] 184 9e-45	66	38	47	1	1.8	1.1	1.9	0.1	0	2.2e-05	0.966794
1602	isotig02423	emb|CAO15188.1| unnamed protein product [Vitis vinifera] 161 1e-37	67	43	37	2	1.8	1.2	1.5	0.2	2.5e-05	0.000555	-0.226973
1603	isotig01278	ref|NP_172830.1| calcineurin-like phosphoesterase family protein... 378 0.0	65	47	5	18	1.8	1.3	0.2	1.6	0	1e-06	0.538205
1604	isotig07519	emb|CAO38803.1| unnamed protein product [Vitis vinifera] 487 e-135	67	44	12	4	1.8	1.3	0.5	0.4	0	2e-06	0.997739
1605	isotig15239	gb|ABS18436.1| WRKY39 [Glycine max] 199 2e-49	67	44	15	4	1.8	1.3	0.6	0.4	3e-06	1.1e-05	-0.1473
1606	isotig03659	emb|CAO45533.1| unnamed protein product [Vitis vinifera] 773 0.0	66	49	24	38	1.8	1.4	0.1	3.4	9e-06	1e-06	0.847156
1607	isotig08766	gb|AAD31847.1|AF133531_1 water channel protein MipI [Mesembryant... 371 e-101	66	48	39	302	1.8	1.4	1.6	27.1	0	0	0.972374
1608	isotig07107	gb|ABK93299.1| unknown [Populus trichocarpa] >gi|118483053|gb|AB... 327 7e-88	65	63	33	40	1.8	1.8	1.3	3.6	0.000332	6.5e-05	0.990772
1609	isotig06953	emb|CAO62443.1| unnamed protein product [Vitis vinifera] 781 0.0	65	65	36	66	1.8	1.9	1.4	5.9	0	0	0.996062
1610	isotig07048	gb|ACJ85352.1| unknown [Medicago truncatula] 275 3e-72	68	67	44	65	1.8	1.9	1.8	5.8	0	0	-0.954383
1611	isotig04114	emb|CAO17315.1| unnamed protein product [Vitis vinifera] 819 0.0	66	68	61	4	1.8	1.9	2.4	0.4	1.8e-05	0.00034	-0.949126
1612	isotig10403	ref|XP_001240676.1| hypothetical protein CIMG_07839 [Coccidioide... 63 4e-08	67	74	48	53	1.8	2.1	1.9	4.7	3e-06	0	-0.660827
1613	isotig00575	gb|AAB40396.1| glycolate oxidase [Mesembryanthemum crystallinum] 625 e-177	65	112	125	10	1.8	3.2	5	0.9	0	0	0.928256
1614	isotig02450	dbj|BAB18761.1| lectin [Helianthus tuberosus] 77 2e-12	68	143	174	29	1.8	4.1	6.1	2.6	0	0	0.971755
1615	isotig11292	gb|ABK96256.1| unknown [Populus trichocarpa x Populus deltoides]... 220 1e-55	68	265	335	10	1.8	7.5	13.4	0.9	0	0	-0.894034
1616	isotig15797	emb|CAN68018.1| hypothetical protein [Vitis vinifera] 399 e-109	69	18	6	15	1.9	0.5	0.2	1.3	0	0	0.748408
1617	isotig07026	emb|CAO41663.1| unnamed protein product [Vitis vinifera] 97 2e-21	72	18	11	3	1.9	0.5	0.4	0.3	0	0	0.741489
1618	isotig17652	gb|ABS80935.1| putative NAC transcription factor [Avicennia marina] 418 e-115	71	31	5	15	1.9	0.9	0.2	1.3	0	0	0.688364
1619	isotig11319	gb|ABK94530.1| unknown [Populus trichocarpa] 167 2e-39	70	31	9	35	1.9	0.9	0.4	3.1	0	0	0.333424
1620	isotig01898	emb|CAO22277.1| unnamed protein product [Vitis vinifera] 542 e-152	70	33	16	10	1.9	0.9	0.6	0.9	3.2e-05	2.2e-05	0.865053
1621	isotig01784	emb|CAN78578.1| hypothetical protein [Vitis vinifera] 755 0.0	69	32	14	17	1.9	0.9	0.6	1.5	1.1e-05	1.5e-05	0.675769
1622	isotig00444	gb|AAR85967.1| ERT13 [Nicotiana tabacum] 38 0.43	69	30	15	40	1.9	0.9	0.6	3.6	0	0	0.936608
1623	isotig05520	emb|CAO63487.1| unnamed protein product [Vitis vinifera] 116 3e-24	69	36	19	25	1.9	1	0.8	2.2	5.1e-05	5.2e-05	0.209333
1624	isotig07277	dbj|BAE53384.1| beta-1,3-glucanase [Sesbania rostrata] 355 9e-96	72	37	10	5	1.9	1.1	0.4	0.4	0	0	0.310253
1625	isotig01281	ref|NP_199851.2| ATPAP27/PAP27 (purple acid phosphatase 27); aci... 828 0.0	71	38	10	24	1.9	1.1	0.4	2.2	0	0	0.208734
1626	isotig08189	ref|NP_568564.1| binding / catalytic [Arabidopsis thaliana] >gi|... 432 e-119	71	38	16	4	1.9	1.1	0.6	0.4	1e-06	2e-06	0.992939
1627	isotig09965	ref|NP_172669.2| fumarylacetoacetase, putative [Arabidopsis thal... 559 e-157	70	38	18	3	1.9	1.1	0.7	0.3	1e-06	3e-06	0.951779
1628	isotig02668	emb|CAO71960.1| unnamed protein product [Vitis vinifera] 707 0.0	70	46	7	3	1.9	1.3	0.3	0.3	0	0	0.303196
1629	isotig01540	ref|XP_001774326.1| predicted protein [Physcomitrella patens sub... 590 e-166	72	47	11	25	1.9	1.3	0.4	2.2	0	2e-06	0.706578
1630	isotig01968	ref|NP_194773.1| GAE1 (UDP-D-GLUCURONATE 4-EPIMERASE 1); UDP-glu... 741 0.0	72	47	15	128	1.9	1.3	0.6	11.5	0	0	0.951415
1631	isotig16713	gb|ACC66283.1| phosphoenolpyruvate carboxylase [Suaeda glauca] 1057 0.0	69	49	21	38	1.9	1.4	0.8	3.4	1e-06	0	0.996458
1632	isotig12795	emb|CAN70590.1| hypothetical protein [Vitis vinifera] >gi|157340... 935 0.0	69	51	26	40	1.9	1.5	1	3.6	6e-06	1e-06	-0.718952
1633	isotig12836	gb|ABK93770.1| unknown [Populus trichocarpa] 173 2e-41	69	51	28	1	1.9	1.5	1.1	0.1	1e-06	9.7e-05	-0.860299
1634	isotig00186	gb|EEC74422.1| hypothetical protein OsI_09791 [Oryza sativa Indi... 285 6e-75	71	53	43	41	1.9	1.5	1.7	3.7	0.000455	8.5e-05	0.985595
1635	isotig10575	emb|CAO40189.1| unnamed protein product [Vitis vinifera] 728 0.0	71	57	21	109	1.9	1.6	0.8	9.8	0	0	-0.834593
1636	isotig01682	emb|CAO39578.1| unnamed protein product [Vitis vinifera] 214 5e-85	69	57	77	7	1.9	1.6	3.1	0.6	1e-06	2e-06	0.992392
1637	isotig04987	emb|CAO69430.1| unnamed protein product [Vitis vinifera] 505 e-141	71	61	70	7	1.9	1.7	2.8	0.6	4.5e-05	0.000138	0.764961
1638	isotig16271	emb|CAO17521.1| unnamed protein product [Vitis vinifera] 488 e-136	69	62	41	2	1.9	1.8	1.6	0.2	1.5e-05	0.001004	-0.934657
1639	isotig01713	gb|AAT12274.1| obtusifoliol 14alpha-demethylase [Solanum chacoense] 818 0.0	71	74	38	45	1.9	2.1	1.5	4	0.000131	2.2e-05	-0.802315
1640	isotig02314	ref|NP_181046.1| ATO1 (ARABIDOPSIS THIOREDOXIN O1); thiol-disulf... 127 1e-27	69	109	57	7	1.9	3.1	2.3	0.6	1e-06	6e-06	0.349316
1641	isotig06337	dbj|BAA08535.1| ascorbate peroxidase [Spinacia oleracea] 391 e-107	72	139	94	30	1.9	3.1	3.8	2.7	1e-06	3e-06	0.37013
1642	isotig02272	gb|AAB67869.1| plasma membrane major intrinsic protein 2 [Beta v... 519 e-145	70	179	163	124	1.9	5.1	6.5	11.1	0	0	-0.302523
1643	isotig01641	ref|NP_172724.2| membrane bound O-acyl transferase (MBOAT) famil... 633 0.0	71	186	134	8	1.9	5.3	5.4	0.7	0	0	-0.180935
1644	isotig04092	emb|CAO62917.1| unnamed protein product [Vitis vinifera] 591 e-167	75	25	8	1	2	0.7	0.3	0.1	0	0	0.897079
1645	isotig01050	gb|ABU98949.1| unknown [Lupinus albus] 83 3e-14	75	37	16	22	2	1.1	0.6	1.1	4e-06	7e-06	0.0174923
1646	isotig17822	gb|ACF17669.1| putative pyruvate dehydrogenase E1 alpha subunit ... 660 0.0	75	48	32	78	2	1.4	1.3	6.1	0	0	0.997055
1647	isotig01403	gb|ABK96763.1| unknown [Populus trichocarpa x Populus deltoides] 276 3e-72	74	52	25	150	2	1.5	1	13.4	0	0	-0.615108
1648	isotig16033	gb|ABK95465.1| unknown [Populus trichocarpa] 517 e-144	75	64	21	7	2	1.8	0.8	0.6	2.3e-05	8.6e-05	-0.616519
1649	isotig01021	emb|CAO69484.1| unnamed protein product [Vitis vinifera] 429 e-118	75	68	42	65	2	1.9	1.7	5.8	0	0	-0.948977
1650	isotig07583	emb|CAO61906.1| unnamed protein product [Vitis vinifera] 863 0.0	75	66	69	2	2	1.9	2.8	0.2	0	7e-06	0.905507
1651	isotig15843	sp|O80360.1|RK3_TOBAC RecName: Full=50S ribosomal protein L3, ch... 372 e-101	74	82	97	12	2	2.3	3.9	1.1	0	0	0.975505
1652	isotig00506	ref|NP_567228.1| epoxide hydrolase, putative [Arabidopsis thalia... 300 1e-79	75	93	87	12	2	2.6	3.5	1.1	2.5e-05	4.7e-05	0.8877
1653	isotig08208	gb|ACK56136.1| transaldolase [Dimocarpus longan] 666 0.0	75	110	126	24	2	3.1	5.1	2.2	0	0	0.775673
1654	isotig03764	gb|ABA94728.1| Jacalin-like lectin domain containing protein [Or... 63 2e-08	74	114	92	4	2	3.2	3.7	0.4	0	0	0.997726
1655	isotig06629	emb|CAO48021.1| unnamed protein product [Vitis vinifera] 786 0.0	74	117	89	2	2	3.3	3.6	0.2	0	0	0.025597
1656	isotig14189		77	34	16	11	2.1	0.1	0.6	0.1	2e-06	1e-06	0.0949039
1657	isotig00442	emb|CAR67806.1| Chaperone protein htpG (Heat shock protein htpG)... 36 3.2	77	35	15	41	2.1	0.1	0.6	3.7	0	0	-0.0163647
1658	isotig08323	emb|CAN81808.1| hypothetical protein [Vitis vinifera] 266 6e-69	77	25	19	5	2.1	0.7	0.8	0.4	0	0	0.776616
1659	isotig05889	emb|CAN78278.1| hypothetical protein [Vitis vinifera] >gi|157335... 515 e-144	76	32	15	14	2.1	0.9	0.6	1.3	1e-06	1e-06	0.890046
1660	isotig16080	ref|NP_200577.2| diacylglycerol kinase [Arabidopsis thaliana] >g... 558 e-157	79	30	27	12	2.1	0.9	1.1	1.1	2.7e-05	1.6e-05	0.217461
1661	isotig05536	ref|NP_173089.1| ATOCT3 (ARABIDOPSIS THALIANA ORGANIC CATION/CAR... 481 e-134	77	39	5	39	2.1	1.1	0.2	3.5	0	0	0.955434
1662	isotig01566	emb|CAO61796.1| unnamed protein product [Vitis vinifera] 224 7e-57	76	39	23	27	2.1	1.1	0.9	2.4	5.4e-05	5e-05	-0.626029
1663	isotig09383	sp|P55233.1|GLGL1_BETVU RecName: Full=Glucose-1-phosphate adenyl... 820 0.0	76	70	82	1	2.1	1.1	3.3	0.1	0	0	-0.677183
1664	isotig05326	emb|CAO61115.1| unnamed protein product [Vitis vinifera] 299 5e-79	76	47	19	24	2.1	1.3	0.8	2.2	9.5e-05	0.00018	0.811147
1665	isotig04070	emb|CAO71171.1| unnamed protein product [Vitis vinifera] 709 0.0	78	49	34	39	2.1	1.4	1.4	3.5	6.5e-05	1.7e-05	-0.378524
1666	isotig06611	emb|CAN64634.1| hypothetical protein [Vitis vinifera] 242 1e-61	76	61	19	8	2.1	1.7	0.8	0.7	1.7e-05	5.7e-05	0.858336
1667	isotig02888	gb|ABK95576.1| unknown [Populus trichocarpa] 400 e-110	78	60	35	4	2.1	1.7	1.4	0.4	6.6e-05	0.000663	0.917822
1668	isotig01288	gb|ABW76425.1| branched-chain aminotransferase [Nicotiana bentha... 547 e-153	78	63	19	4	2.1	1.8	0.8	0.4	0	2e-06	-0.551913
1669	isotig00156	emb|CAN71465.1| hypothetical protein [Vitis vinifera] 132 7e-47	110	63	40	39	2.1	1.8	1.6	3.5	4.6e-05	3.9e-05	0.996056
1670	isotig00441	gb|ABK94226.1| unknown [Populus trichocarpa] 861 0.0	79	62	41	50	2.1	1.8	1.6	4.5	5e-06	0	0.9737
1671	isotig03450	emb|CAO65210.1| unnamed protein product [Vitis vinifera] 152 8e-35	76	68	61	65	2.1	1.9	2.4	5.8	0	0	-0.98577
1672	isotig15778	dbj|BAD29977.1| putative ammonium transporter [Camellia sinensis] 565 e-159	110	73	40	2	2.1	2.1	1.6	0.2	0	0	0.959901
1673	isotig06623	emb|CAO21403.1| unnamed protein product [Vitis vinifera] 287 2e-75	77	94	53	6	2.1	2.7	2.1	0.5	3e-05	0.000385	0.89086
1674	isotig05600	emb|CAO21325.1| unnamed protein product [Vitis vinifera] 516 e-144	76	98	77	10	2.1	2.8	3.1	0.9	5.4e-05	0.000227	0.99816
1675	isotig06763	sp|Q84KI6.1|SQD1_SPIOL RecName: Full=UDP-sulfoquinovose synthase... 884 0.0	79	109	85	9	2.1	3.1	3.4	0.8	1e-06	7e-06	0.976688
1676	isotig12599	gb|ACK38253.1| pathogenesis-related protein [Tamarix hispida] 140 4e-33	78	111	76	1	2.1	3.2	3	0.1	0	0	0.953213
1677	isotig04871	gb|AAT01418.1| putative stress-responsive protein [Tamarix andro... 295 3e-78	78	129	61	11	2.1	3.7	2.4	0.1	0	1e-06	0.417171
1678	isotig15500	gb|ABK93493.1| unknown [Populus trichocarpa] 514 e-144	79	159	208	27	2.1	4.5	8.3	2.4	0	0	0.941172
1679	isotig06760	emb|CAN80250.1| hypothetical protein [Vitis vinifera] 431 e-118	77	160	200	48	2.1	4.6	8	4.3	0	0	0.718001
1680	isotig10975	emb|CAO24332.1| unnamed protein product [Vitis vinifera] 179 4e-43	76	194	160	9	2.1	5.5	6.4	0.8	0	0	-0.7961
1681	isotig05526	emb|CAO49358.1| unnamed protein product [Vitis vinifera] 57 7e-07	83	21	7	15	2.2	0.6	0.3	1.3	0	0	0.646553
1682	isotig01398	gb|AAG50231.1|AF302495_1 cinnamate 4-hydroxylase [Populus balsam... 823 0.0	80	33	24	42	2.2	0.9	0.1	3.8	0	0	0.736573
1683	isotig07910	emb|CAO43958.1| unnamed protein product [Vitis vinifera] 496 e-138	81	36	20	19	2.2	1	0.8	1.7	9e-06	9e-06	0.603534
1684	isotig00971	emb|CAA58731.1| PAR-1b [Nicotiana tabacum] 234 6e-60	81	39	5	1	2.2	1.1	0.2	0.1	0	0	0.999585
1685	isotig02569	sp|P36910.1|CHIE_BETVU RecName: Full=Acidic endochitinase SE2; F... 318 6e-85	80	37	8	2	2.2	1.1	0.3	0.2	0	0	0.955626
1686	isotig07459	gb|ACJ83940.1| unknown [Medicago truncatula] 223 2e-56	82	69	26	8	2.2	1.1	1	0.7	6e-05	0.000184	0.631744
1687	isotig14332		82	69	57	3	2.2	1.1	2.3	0.3	3e-06	0.000276	0.434037
1688	isotig15507	gb|ABK92929.1| unknown [Populus trichocarpa] 688 0.0	80	43	7	2	2.2	1.2	0.3	0.2	0	0	0.992569
1689	isotig02577	emb|CAO43761.1| unnamed protein product [Vitis vinifera] 229 e-109	83	50	5	2	2.2	1.4	0.2	0.2	0	0	0.280221
1690	isotig11011	gb|AAS79106.1| probable lipid transfer protein family protein [T... 104 8e-21	82	50	10	29	2.2	1.4	0.4	2.6	0	0	-0.237456
1691	isotig18989	emb|CAO22118.1| unnamed protein product [Vitis vinifera] 607 e-172	82	49	34	5	2.2	1.4	1.4	0.4	4.7e-05	0.000156	-0.50782
1692	isotig00668	emb|CAN76598.1| hypothetical protein [Vitis vinifera] >gi|157345... 899 0.0	81	54	20	38	2.2	1.5	0.8	3.4	0	0	0.895479
1693	isotig16302	gb|AAC61805.1| Pto kinase interactor 1 [Lycopersicon esculentum] 574 e-162	82	52	45	56	2.2	1.5	1.8	5	0	0	-0.108846
1694	isotig04135	sp|O24361.1|PSB5_SPIOL RecName: Full=Proteasome subunit beta typ... 401 e-110	82	57	19	14	2.2	1.6	0.8	1.3	5.5e-05	0.00012	0.95837
1695	isotig12545	emb|CAO47787.1| unnamed protein product [Vitis vinifera] 298 9e-79	80	62	17	18	2.2	1.8	0.7	1.6	2.6e-05	0.000132	0.954903
1696	isotig06610	gb|ACJ84966.1| unknown [Medicago truncatula] 334 3e-89	83	66	19	14	2.2	1.9	0.8	1.3	2.3e-05	8.2e-05	-0.0058944
1697	isotig01792	ref|NP_568892.1| FTSH9 (FtsH protease 9); ATP-dependent peptidas... 952 0.0	81	104	68	7	2.2	2.1	2.7	0.6	6e-06	0.000106	-0.890572
1698	isotig11015	emb|CAO38904.1| unnamed protein product [Vitis vinifera] 409 e-112	83	75	71	65	2.2	2.1	2.8	5.8	0	0	-0.937988
1699	isotig16509	gb|AAO72532.1| aldehyde dehydrogenase 1 precursor [Lotus cornicu... 889 0.0	82	95	69	3	2.2	2.7	2.8	0.3	0	1.6e-05	0.968557
1700	isotig00426	gb|EEC79719.1| hypothetical protein OsI_21039 [Oryza sativa Indi... 278 2e-72	81	99	88	7	2.2	2.8	3.5	0.6	0	3e-06	0.994323
1701	isotig01709	emb|CAO70095.1| unnamed protein product [Vitis vinifera] 308 7e-82	83	115	105	6	2.2	3.3	4.2	0.5	0	0	0.957318
1702	isotig03680	emb|CAO43014.1| unnamed protein product [Vitis vinifera] 324 1e-86	80	129	87	1	2.2	3.7	3.5	0.1	0	0	0.836139
1703	isotig12487	emb|CAO71569.1| unnamed protein product [Vitis vinifera] 590 e-167	80	135	105	25	2.2	3.8	4.2	2.2	2e-06	3e-06	0.962275
1704	isotig01415	emb|CAA03982.1| glucose-6-phosphate isomerase [Spinacia oleracea] 989 0.0	83	151	146	30	2.2	4.3	5.9	2.7	0	0	-0.690048
1705	isotig19267	gb|ABK93128.1| unknown [Populus trichocarpa] 527 e-147	85	35	16	56	2.3	0.1	0.6	5	0	0	0.176811
1706	isotig14104		84	38	20	12	2.3	1.1	0.8	1.1	4e-06	2e-06	0.889071
1707	isotig06866	gb|ABU45178.1| unknown [Solanum melongena] 345 1e-92	84	40	27	7	2.3	1.1	1.1	0.6	8e-06	6e-06	0.735053
1708	isotig08454	emb|CAO68142.1| unnamed protein product [Vitis vinifera] 203 1e-50	86	70	57	2	2.3	1.1	2.3	0.2	0	7.8e-05	-0.0598525
1709	isotig08030	emb|CAO68368.1| unnamed protein product [Vitis vinifera] 511 e-143	86	45	24	14	2.3	1.3	0.1	1.3	9.3e-05	6.5e-05	0.467954
1710	isotig00443	ref|XP_001017343.1| hypothetical protein [Tetrahymena thermophil... 35 6.9	86	48	24	56	2.3	1.4	0.1	5	0	0	-0.282138
1711	isotig10953	emb|CAO62138.1| unnamed protein product [Vitis vinifera] 168 9e-40	84	50	20	4	2.3	1.4	0.8	0.4	0	0	0.870935
1712	isotig14608	ref|NP_566806.1| YSL6 (YELLOW STRIPE LIKE 6); oligopeptide trans... 1075 0.0	86	52	39	2	2.3	1.5	1.6	0.2	0	1.2e-05	0.0897842
1713	isotig08375	gb|ACF06568.1| disulfide-isomerase precursor-like protein [Elaei... 582 e-164	85	58	13	20	2.3	1.7	0.5	1.8	0	2e-06	0.193878
1714	isotig13366	gb|ABK93870.1| unknown [Populus trichocarpa] 241 5e-62	84	62	55	52	2.3	1.8	2.2	4.7	1.2e-05	1e-06	0.754956
1715	isotig03929	gb|ACJ85981.1| unknown [Medicago truncatula] 267 9e-70	84	66	17	37	2.3	1.9	0.7	3.3	0	0	-0.308205
1716	isotig07261	emb|CAO46945.1| unnamed protein product [Vitis vinifera] 316 3e-84	86	66	30	4	2.3	1.9	1.2	0.4	2e-06	2.1e-05	0.538603
1717	isotig07090	emb|CAO39439.1| unnamed protein product [Vitis vinifera] 696 0.0	86	76	84	5	2.3	2.2	3.4	0.4	0	2e-06	0.938423
1718	isotig01224	gb|AAD11430.1| protein phosphatase 2C homo [Mesembryanthemum ... 600 e-169	84	80	63	6	2.3	2.3	2.5	0.5	8.6e-05	0.001346	0.970998
1719	isotig04319	emb|CAO63413.1| unnamed protein product [Vitis vinifera] 476 e-132	86	95	57	3	2.3	2.7	2.3	0.3	0	4e-05	0.943381
1720	isotig15954	dbj|BAG09558.1| chloroplast RNA binding protein [Mesembryanthemu... 408 e-112	84	108	84	3	2.3	3.1	3.4	0.3	0	0	0.947613
1721	isotig13868	emb|CAO68385.1| unnamed protein product [Vitis vinifera] 415 e-114	86	212	174	11	2.3	6	6.1	0.1	0	0	-0.508543
1722	isotig15770	emb|CAO71788.1| unnamed protein product [Vitis vinifera] 727 0.0	88	21	8	10	2.4	0.6	0.3	0.9	0	0	0.573375
1723	isotig05584	ref|NP_181370.1| prenylated rab acceptor (PRA1) family protein [... 241 1e-61	89	45	5	35	2.4	1.3	0.2	3.1	0	0	-0.241302
1724	isotig03599	emb|CAO47444.1| unnamed protein product [Vitis vinifera] 536 e-150	90	46	34	3	2.4	1.3	1.4	0.3	0	1e-06	0.950737
1725	isotig03847	ref|XP_001351529.1| hypothetical protein [Plasmodium falciparum ... 42 0.062	90	50	20	1	2.4	1.4	0.8	0.1	0	0	0.97825
1726	isotig14117		89	49	32	8	2.4	1.4	1.3	0.7	5.4e-05	5.9e-05	0.990823
1727	isotig19943	emb|CAO49106.1| unnamed protein product [Vitis vinifera] 398 e-108	87	54	32	6	2.4	1.5	1.3	0.5	3e-05	7.6e-05	0.975956
1728	isotig16028	emb|CAO65523.1| unnamed protein product [Vitis vinifera] 645 0.0	88	59	28	7	2.4	1.7	1.1	0.6	2e-05	4.6e-05	-0.610015
1729	isotig07173	gb|EEC79224.1| hypothetical protein OsI_19960 [Oryza sativa Indi... 829 0.0	87	59	34	77	2.4	1.7	1.4	6.9	0	0	0.980557
1730	isotig00157	emb|CAO15843.1| unnamed protein product [Vitis vinifera] 218 5e-55	88	63	26	55	2.4	1.8	1	4.9	0	0	-0.795499
1731	isotig10615	gb|ABK92961.1| unknown [Populus trichocarpa] 352 4e-95	87	104	120	15	2.4	2.1	4.8	1.3	0	0	0.634718
1732	isotig11255	emb|CAN65362.1| hypothetical protein [Vitis vinifera] 500 e-139	89	77	59	1	2.4	2.2	2.4	0.1	0	2.2e-05	0.626453
1733	isotig01621	emb|CAO49150.1| unnamed protein product [Vitis vinifera] 201 8e-50	88	139	131	19	2.4	3.1	5.3	1.7	0	0	0.95287
1734	isotig10679	emb|CAC84547.1| dicarboxylate/tricarboxylate carrier [Nicotiana ... 518 e-145	90	160	154	16	2.4	4.6	6.2	1.4	0	0	0.991763
1735	isotig01335	emb|CAO41533.1| unnamed protein product [Vitis vinifera] 249 2e-64	88	233	208	2	2.4	6.6	8.3	0.2	0	0	0.996994
1736	isotig06410	gb|AAB95218.1| putative serine-glyoxylate aminotransferase [Frit... 699 0.0	89	265	215	1	2.4	7.5	8.6	0.1	0	0	-0.887007
1737	isotig10002	emb|CAO64440.1| unnamed protein product [Vitis vinifera] 148 1e-33	94	39	11	90	2.5	1.1	0.4	8.1	0	0	0.499269
1738	isotig01277	emb|CAD12839.3| putative metallophosphatase [Lupinus luteus] 825 0.0	91	49	5	21	2.5	1.4	0.2	1.9	0	0	0.620523
1739	isotig00654	gb|AAG60439.1|AF215011_1 conotoxin scaffold VI/VII precursor [Co... 37 1.4	91	49	10	2	2.5	1.4	0.4	0.2	0	0	0.996151
1740	isotig19907	dbj|BAF47746.1| ADP-glucose pyrophosphorylase beta subunit IbAGP... 822 0.0	91	49	15	2	2.5	1.4	0.6	0.2	0	0	-0.476816
1741	isotig18068	gb|AAL91663.1| 60s acidic ribosomal protein [Prunus dulcis] >gi|... 78 1e-12	91	74	35	71	2.5	2.1	1.4	6.4	0	0	0.999096
1742	isotig04911	gb|ABA54865.1| putative 3-deoxy-D-arabino-heptulosonate 7-phosph... 764 0.0	92	85	47	55	2.5	2.4	1.9	4.9	2e-05	2e-06	0.980705
1743	isotig09253	gb|AAB61592.1| fructose-biphosphate aldolase [Mesembryanthemum c... 662 0.0	91	89	62	63	2.5	2.5	2.5	5.6	3e-06	0	-0.794661
1744	isotig05834	emb|CAO41806.1| unnamed protein product [Vitis vinifera] 461 e-128	91	132	105	18	2.5	3.8	4.2	1.6	3e-06	7e-06	0.997589
1745	isotig03991	emb|CAO62822.1| unnamed protein product [Vitis vinifera] 498 e-139	93	162	123	12	2.5	4.6	4.9	1.1	0	0	0.20853
1746	isotig02404	emb|CAO66722.1| unnamed protein product [Vitis vinifera] 654 0.0	96	66	32	9	2.6	1.9	1.3	0.8	3.9e-05	7.5e-05	0.951456
1747	isotig06683	emb|CAO71607.1| unnamed protein product [Vitis vinifera] 699 0.0	96	68	38	1	2.6	1.9	1.5	0.1	0	1e-06	0.873403
1748	isotig11112	gb|AAR24912.1| fructokinase 3 [Lycopersicon esculentum] 520 e-145	96	109	62	8	2.6	3.1	2.5	0.7	1.8e-05	0.000266	0.978417
1749	isotig19337	emb|CAO70079.1| unnamed protein product [Vitis vinifera] 285 6e-75	96	125	53	2	2.6	3.6	2.1	0.2	0	0	0.621441
1750	isotig15261	emb|CAD92450.1| amino acid permease 6 [Brassica napus] 703 0.0	95	157	163	5	2.6	4.5	6.5	0.4	0	0	-0.146622
1751	isotig12822	emb|CAN61862.1| hypothetical protein [Vitis vinifera] 633 e-179	100	63	20	10	2.7	1.8	0.8	0.9	0	0	0.963478
1752	isotig02011	emb|CAO48592.1| unnamed protein product [Vitis vinifera] 118 5e-25	98	75	30	9	2.7	2.1	1.2	0.8	6e-06	2e-05	0.818111
1753	isotig14119		100	81	54	5	2.7	2.3	2.2	0.4	5e-06	0.000181	0.653804
1754	isotig14248		101	97	136	7	2.7	2.8	5.5	0.6	0	0	0.97889
1755	isotig02504	emb|CAA63651.1| ribosomal protein L4 [Spinacia oleracea] 372 e-101	98	124	128	10	2.7	3.5	5.1	0.9	0	0	0.757378
1756	isotig10378	gb|ACF06473.1| light-inducible protein ATLS1 [Elaeis guineensis] 210 9e-53	101	126	68	11	2.7	3.6	2.7	0.1	1.7e-05	0.000118	0.898725
1757	isotig10836	emb|CAO69912.1| unnamed protein product [Vitis vinifera] 422 e-116	99	133	110	5	2.7	3.8	4.4	0.4	0	0	0.942592
1758	isotig02623	emb|CAA04526.1| magnesium chelatase subunit [Glycine max] 1565 0.0	100	176	150	18	2.7	5	6	1.6	0	0	0.715513
1759	isotig04426	emb|CAN73168.1| hypothetical protein [Vitis vinifera] 293 e-101	100	182	73	3	2.7	5.2	2.9	0.3	0	0	0.62199
1760	isotig07259	gb|ACH72975.1| granule-bound starch synthase [Nelumbo nucifera] 791 0.0	101	244	196	35	2.7	6.9	7.9	3.1	0	0	-0.833976
1761	isotig14278		102	70	21	17	2.8	1.1	0.8	1.5	0	2e-06	0.180186
1762	isotig03639	gb|ACI62768.1| dehydration-responsive element binding protein [K... 440 e-121	105	69	43	83	2.8	1.1	1.7	7.4	0	0	-0.379436
1763	isotig02230	ref|NP_187911.1| transporter-related [Arabidopsis thaliana] >gi|... 305 1e-80	103	50	15	5	2.8	1.4	0.6	0.4	0	0	0.973694
1764	isotig06339	emb|CAO39358.1| unnamed protein product [Vitis vinifera] 665 0.0	102	52	25	2	2.8	1.5	1	0.2	0	0	0.998984
1765	isotig01534	emb|CAO17488.1| unnamed protein product [Vitis vinifera] 100 2e-19	104	53	27	2	2.8	1.5	1.1	0.2	0	0	0.11476
1766	isotig20395	gb|ABD32395.1| Histone-fold/TFIID-TAF/NF-Y [Medicago truncatula] 271 9e-71	105	61	21	32	2.8	1.7	0.8	2.9	0	0	0.230333
1767	isotig00658	gb|ABK93815.1| unknown [Populus trichocarpa] 173 1e-41	102	59	23	4	2.8	1.7	0.9	0.4	0	0	0.425886
1768	isotig16933	emb|CAN72947.1| hypothetical protein [Vitis vinifera] 225 6e-57	105	60	84	8	2.8	1.7	3.4	0.7	0	0	0.285087
1769	isotig10445	gb|AAG51534.1|AC051631_14 hypothetical protein; 80318-81409 [Ara... 96 5e-18	105	63	12	3	2.8	1.8	0.5	0.3	0	0	-0.531466
1770	isotig05932	gb|AAK49454.1|AF304374_1 cellulose synthase catalytic subunit [N... 1009 0.0	104	65	42	147	2.8	1.9	1.7	13.2	0	0	-0.970068
1771	isotig05135	emb|CAO23915.1| unnamed protein product [Vitis vinifera] 323 1e-86	105	85	78	5	2.8	2.4	3.1	0.4	0	2.2e-05	-0.984153
1772	isotig11786	gb|ABK93800.1| unknown [Populus trichocarpa] >gi|118485318|gb|AB... 649 0.0	102	89	41	100	2.8	2.5	1.6	8.1	0	0	-0.970635
1773	isotig03326	emb|CAC43293.1| putative phosphoenolpyruvate carboxylase kinase ... 484 e-135	103	94	65	4	2.8	2.7	2.6	0.4	0	5.1e-05	0.983029
1774	isotig16342	gb|ABK92453.1| unknown [Populus trichocarpa] 457 e-127	105	96	77	2	2.8	2.7	3.1	0.2	0	3e-06	0.897718
1775	isotig01102	emb|CAO69694.1| unnamed protein product [Vitis vinifera] 461 e-128	104	130	142	2	2.8	3.7	5.7	0.2	0	0	0.244417
1776	isotig15871	gb|ABS72164.1| acetolactate synthase [Amaranthus hypochondriacus] 1205 0.0	102	152	135	54	2.8	4.3	5.4	4.8	2e-06	3e-06	0.590338
1777	isotig04515	dbj|BAG84436.1| NADP-dependent isocitrate dehydrogenase [Passifl... 775 0.0	104	159	168	26	2.8	4.5	6.7	2.3	0	0	-0.827489
1778	isotig11003	emb|CAO63461.1| unnamed protein product [Vitis vinifera] 350 2e-94	109	60	43	49	2.9	1.7	1.7	4.4	0	0	0.877642
1779	isotig12482	gb|ABK96192.1| unknown [Populus trichocarpa] 317 9e-85	108	65	79	59	2.9	1.9	3.2	5.3	0	0	0.674867
1780	isotig01390	dbj|BAF95862.1| hypothetical protein [Vitis hybrid cultivar] 164 1e-38	109	73	31	43	2.9	2.1	1.2	3.9	1e-06	1e-06	0.837796
1781	isotig04969	emb|CAO46181.1| unnamed protein product [Vitis vinifera] 725 0.0	107	105	62	64	2.9	2.1	2.5	5.7	2.7e-05	3e-06	-0.877527
1782	isotig12894	ref|NP_191434.1| CSY2 (CITRATE SYNTHASE 2); citrate (SI)-synthas... 820 0.0	107	104	65	5	2.9	2.1	2.6	0.4	0	4.3e-05	0.908774
1783	isotig12990	emb|CAO14636.1| unnamed protein product [Vitis vinifera] 288 7e-76	108	108	98	6	2.9	3.1	3.9	0.5	0	1e-06	0.319422
1784	isotig11451	emb|CAO22430.1| unnamed protein product [Vitis vinifera] 468 e-130	107	111	49	12	2.9	3.2	1.1	1.1	5.9e-05	0.00022	0.330802
1785	isotig05146	emb|CAO62563.1| unnamed protein product [Vitis vinifera] 837 0.0	108	130	108	6	2.9	3.7	4.3	0.5	0	0	0.996096
1786	isotig02490	emb|CAO69877.1| unnamed protein product [Vitis vinifera] 360 1e-97	106	147	114	4	2.9	4.2	4.6	0.4	0	0	0.983358
1787	isotig12140	emb|CAC91565.1| hydroperoxide lyase [Nicotiana attenuata] 565 e-159	107	192	168	1	2.9	5.5	6.7	0.1	0	0	-0.866284
1788	isotig03726	gb|AAR29980.1| sterol delta-7 reductase [Tropaeolum majus] 758 0.0	111	66	17	32	3	1.9	0.7	2.9	0	0	-0.289477
1789	isotig06909	gb|ACG31979.1| mo-molybdopterin cofactor sulfurase [Zea mays] 228 e-111	112	83	61	3	3	2.4	2.4	0.3	0	5e-06	-0.971061
1790	isotig00093	emb|CAO22253.1| unnamed protein product [Vitis vinifera] 995 0.0	112	107	76	93	3	3	3	8.3	0	0	-0.706756
1791	isotig00066	gb|AAD31898.1|AF145480_1 glutamine synthetase leaf isozyme precu... 717 0.0	111	186	224	15	3	5.3	8.1	1.3	0	0	-0.858381
1792	isotig07647	gb|AAB39638.1| SCOF-1 [Glycine max] 167 2e-39	113	47	5	24	3.1	1.3	0.2	2.2	0	0	0.648407
1793	isotig00585	ref|NP_175812.1| ALDH7B4 (ALDEHYDE DEHYDROGENASE 7B4); 3-chloroa... 630 e-178	114	56	13	3	3.1	1.6	0.5	0.3	0	0	1
1794	isotig00586	gb|AAX09646.1| aldehyde dehydrogenase family 7 member A1 [Euphor... 830 0.0	114	56	13	3	3.1	1.6	0.5	0.3	0	0	-0.262493
1795	isotig07364	ref|NP_566011.1| MTHFR2 (METHYLENETETRAHYDROFOLATE REDUCTASE 2);... 944 0.0	116	65	32	73	3.1	1.9	1.3	6.5	0	0	-0.369579
1796	isotig13984	emb|CAC82727.1| monodehydroascorbate reductase [Mesembryanthemum... 780 0.0	116	65	39	22	3.1	1.9	1.6	1.1	0.00014	9.8e-05	-0.398906
1797	isotig04849	gb|AAK14401.1|AF343667_1 cytosolic glutamine synthetase [Beta vu... 682 0.0	147	79	50	63	3.1	2.2	2	5.6	0	0	-0.835896
1798	isotig06620	sp|Q40412.1|ABA2_NICPL RecName: Full=Zeaxanthin epoxidase, chlor... 914 0.0	113	91	54	2	3.1	2.6	2.2	0.2	0	1e-06	0.776916
1799	isotig15226	sp|P29344.1|RR1_SPIOL RecName: Full=30S ribosomal protein S1, ch... 649 0.0	114	95	112	2	3.1	2.7	4.5	0.2	0	0	0.978372
1800	isotig16070	ref|NP_181092.1| plastid-lipid associated protein PAP, putative ... 308 8e-82	113	110	96	4	3.1	3.1	3.9	0.4	0	0	0.99204
1801	isotig00100	ref|NP_001068257.1| Os11g0607900 [Oryza sativa (japonica cultiva... 95 8e-18	113	125	106	6	3.1	3.6	4.3	0.5	0	0	-0.183887
1802	isotig11387	emb|CAO47463.1| unnamed protein product [Vitis vinifera] 362 5e-98	120	47	4	15	3.2	1.3	0.2	1.3	0	0	0.12071
1803	isotig07334	ref|YP_465962.1| hypothetical protein Adeh_2755 [Anaeromyxobacte... 50 1e-04	118	103	80	1	3.2	2.9	3.2	0.1	0	0	0.99607
1804	isotig12254	ref|NP_001132412.1| hypothetical protein LOC100193860 [Zea mays]... 266 1e-69	119	101	87	11	3.2	2.9	3.5	0.1	4.1e-05	0.000422	0.924757
1805	isotig11952	ref|NP_173165.1| FUG1 (FU-GAERI1); translation initiation factor... 918 0.0	118	119	122	12	3.2	3.4	4.9	1.1	0	0	0.929857
1806	isotig02048	ref|NP_567725.1| ACD1-LIKE; electron carrier [Arabidopsis thalia... 576 e-162	117	148	107	16	3.2	4.2	4.3	1.4	5e-06	3.1e-05	0.999792
1807	isotig01124	gb|ACB56924.1| glycosyltransferase UGT88A8 [Hieracium pilosella] 468 e-129	118	158	114	8	3.2	4.5	4.6	0.7	0	0	0.99687
1808	isotig02465	sp|P46488.1|MDHG_CUCSA RecName: Full=Malate dehydrogenase, glyox... 550 e-155	118	159	120	12	3.2	4.5	4.8	1.1	0	0	0.92649
1809	isotig03855	emb|CAO14698.1| unnamed protein product [Vitis vinifera] 296 2e-78	120	159	147	24	3.2	4.5	5.9	2.2	0	0	0.923999
1810	isotig02466	emb|CAO17736.1| unnamed protein product [Vitis vinifera] 521 e-146	119	165	120	16	3.2	4.7	4.8	1.4	0	0	0.372048
1811	isotig05432	emb|CAD33241.1| putative mitochondrial NAD-dependent malate dehy... 492 e-137	118	189	124	47	3.2	5.4	4.1	4.2	4.8e-05	7.1e-05	0.300152
1812	isotig02725	gb|ACC95130.1| COL2 [Beta vulgaris subsp. vulgaris] 442 e-122	117	196	183	7	3.2	5.6	7.3	0.6	0	0	0.704501
1813	isotig03354	emb|CAN65529.1| hypothetical protein [Vitis vinifera] >gi|157340... 527 e-147	117	243	194	58	3.2	6.9	7.8	5.2	0	0	-0.55847
1814	isotig11318	emb|CAO49454.1| unnamed protein product [Vitis vinifera] 523 e-146	121	47	33	70	3.3	1.3	1.3	6.3	0	0	-0.387984
1815	isotig19047	emb|CAO48570.1| unnamed protein product [Vitis vinifera] 416 e-114	121	64	28	2	3.3	1.8	1.1	0.2	0	0	0.975267
1816	isotig02418	gb|ACF06527.1| secretory carrier membrane protein [Elaeis guinee... 456 e-126	121	105	52	13	3.3	2.1	2.1	1.2	8.5e-05	0.00029	0.32375
1817	isotig01315	sp|Q00834.1|CYSK_SPIOL RecName: Full=Cysteine synthase; AltName:... 518 e-145	122	214	173	2	3.3	6.1	6.9	0.2	0	0	0.939969
1818	isotig03657	sp|P05435.2|ATPG_SPIOL RecName: Full=ATP synthase gamma chain, c... 557 e-157	122	347	365	13	3.3	9.9	14.6	1.2	0	0	-0.899198
1819	isotig01047	emb|CAO47358.1| unnamed protein product [Vitis vinifera] 124 3e-26	127	56	29	30	3.4	1.6	1.2	2.7	0	0	0.686483
1820	isotig06454	emb|CAO40844.1| unnamed protein product [Vitis vinifera] 1172 0.0	125	73	43	61	3.4	2.1	1.7	5.5	0	0	0.991649
1821	isotig01064	gb|ACF04278.1| UTP-glucose 1 phosphate uridylyltransferase [Euca... 764 0.0	126	105	47	51	3.4	2.1	1.9	4.6	7.4e-05	9.5e-05	-0.742181
1822	isotig00635	emb|CAO38968.1| unnamed protein product [Vitis vinifera] 221 7e-56	124	102	71	11	3.4	2.9	2.8	0.1	8.7e-05	0.000722	-0.982016
1823	isotig10116	gb|ABK93503.1| unknown [Populus trichocarpa] 342 2e-92	127	124	83	77	3.4	3.5	3.3	6.9	9e-06	1e-06	0.978239
1824	isotig11657	gb|ABK93076.1| unknown [Populus trichocarpa] 311 4e-83	125	155	90	82	3.4	4.4	3.6	7.3	1e-06	0	-0.730075
1825	isotig11320	sp|Q05145.1|MDHP_MESCR RecName: Full=Malate dehydrogenase [NADP]... 625 e-177	124	208	140	16	3.4	5.9	5.6	1.4	0	0	-0.0495598
1826	isotig03144	emb|CAN77881.1| hypothetical protein [Vitis vinifera] 81 1e-13	130	53	23	9	3.5	1.5	0.9	0.8	0	0	0.499871
1827	isotig17269	emb|CAO40907.1| unnamed protein product [Vitis vinifera] 170 5e-40	129	60	23	38	3.5	1.7	0.9	3.4	0	0	0.668793
1828	isotig03844	***** No hits found ******	130	68	49	18	3.5	1.9	1.1	1.6	1.3e-05	7e-06	0.950084
1829	isotig01218	ref|NP_192626.1| arginase, putative [Arabidopsis thaliana] >gi|1... 548 e-154	129	75	8	7	3.5	2.1	0.3	0.6	0	0	0.99559
1830	isotig03686	ref|NP_567094.1| ADL4/ADLP2/DRP1E/EDR3 (DYNAMIN-LIKE PROTEIN 4);... 971 0.0	131	72	21	12	3.5	2.1	0.8	1.1	0	0	0.996467
1831	isotig00391	gb|ABD28731.1| C2; Peptidase, cysteine peptidase active site [Me... 981 0.0	130	76	32	16	3.5	2.2	1.3	1.4	0	0	0.308953
1832	isotig07268	emb|CAC85228.1| salt tolerance protein 2 [Beta vulgaris] 247 2e-63	130	76	44	43	3.5	2.2	1.8	3.9	8e-06	8e-06	-0.345149
1833	isotig00052	ref|NP_568630.1| ATARD4; acireductone dioxygenase [iron(II)-requ... 311 6e-83	131	100	53	3	3.5	2.8	2.1	0.3	0	0	0.530587
1834	isotig12589	emb|CAO21688.1| unnamed protein product [Vitis vinifera] 566 e-159	128	143	169	7	3.5	4.1	6.8	0.6	0	0	0.976807
1835	isotig03805	emb|CAO68046.1| unnamed protein product [Vitis vinifera] 195 6e-48	130	172	157	6	3.5	4.9	6.3	0.5	0	0	0.841672
1836	isotig06417	ref|NP_565410.1| unknown protein [Arabidopsis thaliana] >gi|1419... 83 3e-14	131	231	182	41	3.5	6.6	7.3	3.7	0	0	-0.445958
1837	isotig12737	gb|ABN09095.1| hypothetical protein MtrDRAFT_AC173289g6v1 [Medic... 72 2e-10	134	66	32	12	3.6	1.9	1.3	1.1	0	0	0.974507
1838	isotig03687	ref|NP_001065436.1| Os10g0567800 [Oryza sativa (japonica cultiva... 947 0.0	132	73	21	12	3.6	2.1	0.8	1.1	0	0	-0.106663
1839	isotig11813	sp|O81919.1|CALR_BETVU RecName: Full=Calreticulin; Flags: Precur... 624 e-177	133	72	61	64	3.6	2.1	2.4	5.7	0	0	-0.990713
1840	isotig02046	ref|NP_849444.1| ACD1-LIKE; electron carrier [Arabidopsis thalia... 573 e-161	132	160	119	18	3.6	4.6	4.8	1.6	3e-06	2.2e-05	0.952817
1841	isotig03996	emb|CAN99590.1| Na+/H+ antiporter [Mesembryanthemum crystallinum] 776 0.0	132	192	184	13	3.6	5.5	7.4	1.2	0	0	0.945209
1842	isotig06229	emb|CAO18164.1| unnamed protein product [Vitis vinifera] 330 2e-88	134	199	142	4	3.6	5.7	5.7	0.4	0	0	-0.151757
1843	isotig08680	sp|Q04522.3|GSTF_SILCU RecName: Full=Glutathione S-transferase; ... 273 1e-71	138	68	2	14	3.7	1.9	0.1	1.3	0	0	0.912721
1844	isotig10073	gb|ABK93466.1| unknown [Populus trichocarpa] 259 2e-67	137	71	44	24	3.7	2	1.8	2.2	3e-06	1e-06	0.918661
1845	isotig13476	gb|AAP41850.1| 1-aminocyclopropane-1-carboxylate oxidase [Hevea ... 477 e-133	138	74	16	17	3.7	2.1	0.6	1.5	0	0	0.078696
1846	isotig02406	emb|CAO39485.1| unnamed protein product [Vitis vinifera] 1221 0.0	135	84	35	90	3.7	2.4	1.4	8.1	0	0	-0.559748
1847	isotig06788	emb|CAA57973.1| class III ADH, glutathione-dependent formaldehyd... 728 0.0	138	139	56	16	3.7	3.1	2.2	1.4	1e-06	5e-06	-0.795883
1848	isotig05685	gb|ABK93351.1| unknown [Populus trichocarpa] 584 e-165	137	126	95	215	3.7	3.6	3.8	19.3	0	0	-0.892343
1849	isotig14631	ref|NP_564093.1| wound-responsive family protein [Arabidopsis th... 413 e-113	135	138	143	9	3.7	3.9	5.7	0.8	0	0	0.868666
1850	isotig02067	emb|CAO69939.1| unnamed protein product [Vitis vinifera] 223 4e-56	135	170	103	1	3.7	4.8	4.1	0.1	0	0	0.285032
1851	isotig00626	gb|ACL81167.1| auxin-responsive protein IAA1 [Mirabilis jalapa] 311 1e-82	138	176	210	51	3.7	5	8.4	4.6	0	0	0.743746
1852	isotig10973	gb|ACJ84365.1| unknown [Medicago truncatula] 362 5e-98	137	181	176	22	3.7	5.2	7.1	1.1	0	0	0.921511
1853	isotig06944	sp|O20250.1|TKTC_SPIOL RecName: Full=Transketolase, chloroplasti... 1357 0.0	137	207	233	36	3.7	5.9	9.3	3.2	0	0	-0.62739
1854	isotig12627	gb|ABC59078.1| cytochrome P450 monooxygenase CYP72A59 [Medicago ... 551 e-155	141	69	9	13	3.8	1.1	0.4	1.2	0	0	0.879104
1855	isotig04533	emb|CAO65886.1| unnamed protein product [Vitis vinifera] 273 3e-71	140	66	23	32	3.8	1.9	0.9	2.9	0	0	0.685273
1856	isotig05934	gb|ABG76000.1| GRP-like protein 2 [Gossypium hirsutum] 518 0.0	140	79	3	4	3.8	2.2	0.1	0.4	0	0	0.825197
1857	isotig12986	gb|ACF74323.1| unknown [Arachis hypogaea] 194 1e-47	142	109	50	11	3.8	3.1	2	0.1	0	0	0.629501
1858	isotig11399	ref|NP_175397.1| leucine-rich repeat family protein [Arabidopsis... 333 3e-89	140	199	150	22	3.8	5.7	6	1.1	0	0	0.888616
1859	isotig00382	emb|CAD33240.1| putative mitochondrial NAD-dependent malate dehy... 520 e-145	142	303	321	25	3.8	8.6	12.9	2.2	0	0	-0.953337
1860	isotig11419	gb|AAF35902.1|AF230333_1 expansin 3 [Zinnia elegans] 372 e-101	143	67	30	62	3.9	1.9	1.2	5.6	0	0	-0.167694
1861	isotig08473	emb|CAO63752.1| unnamed protein product [Vitis vinifera] 232 5e-59	146	81	30	3	3.9	2.3	1.2	0.3	0	0	-0.465733
1862	isotig02715	ref|NP_973870.1| pathogenesis-related thaumatin family protein [... 394 e-107	145	90	54	86	3.9	2.6	2.2	7.7	0	0	-0.594246
1863	isotig04813	emb|CAA18169.1| putative protein [Arabidopsis thaliana] 304 1e-80	145	134	46	10	3.9	3.8	1.8	0.9	0	0	0.414135
1864	isotig00051	emb|CAO64821.1| unnamed protein product [Vitis vinifera] 335 6e-90	143	164	148	17	3.9	4.7	5.9	1.5	0	0	0.795182
1865	isotig00449	emb|CAO39206.1| unnamed protein product [Vitis vinifera] 408 e-112	144	202	98	7	3.9	5.8	3.9	0.6	0	0	0.796057
1866	isotig03679	emb|CAN70318.1| hypothetical protein [Vitis vinifera] 609 e-172	148	174	130	16	4	4.1	5.2	1.4	0	1e-06	0.360377
1867	isotig14055	emb|CAN70389.1| hypothetical protein [Vitis vinifera] 232 3e-59	152	100	23	4	4.1	2.8	0.9	0.4	0	0	0.922988
1868	isotig12407	emb|CAN75014.1| hypothetical protein [Vitis vinifera] >gi|157345... 424 e-117	152	116	56	2	4.1	3.3	2.2	0.2	0	0	0.672524
1869	isotig06849	emb|CAA47329.1| cysteine synthase [Spinacia oleracea] 604 e-171	150	200	151	10	4.1	5.7	6.1	0.9	0	0	0.731411
1870	isotig00779	gb|ABK94756.1| unknown [Populus trichocarpa] 361 6e-98	153	572	588	76	4.1	16.3	23.6	6.8	0	0	-0.751996
1871	isotig11274	emb|CAG47084.1| 40S ribosomal protein S9 [Catharanthus roseus] 344 7e-93	157	120	71	69	4.2	3.4	2.8	6.2	2.9e-05	1.2e-05	0.918979
1872	isotig01946	sp|P29356.1|ALF_SPIOL RecName: Full=Fructose-bisphosphate aldola... 644 0.0	155	173	103	131	4.2	4.9	4.1	11.7	0	0	-0.929774
1873	isotig02463	emb|CAN65552.1| hypothetical protein [Vitis vinifera] >gi|157355... 326 e-149	154	188	148	14	4.2	5.4	5.9	1.3	0	0	0.962327
1874	isotig00358	emb|CAD59764.1| cysteine proteinase inhibitor [Celosia cristata] 57 1e-06	155	278	257	6	4.2	7.9	10.3	0.5	0	0	0.990654
1875	isotig00167	sp|P29409.2|PGKH_SPIOL RecName: Full=Phosphoglycerate kinase, ch... 763 0.0	154	347	335	13	4.2	9.9	13.4	1.2	0	0	0.988546
1876	isotig01099	ref|NP_001055557.1| Os05g0415700 [Oryza sativa (japonica cultiva... 412 0.0	157	419	457	26	4.2	11.9	18.3	2.3	0	0	-0.289935
1877	isotig07055	sp|P21239.2|RUB1_BRANA RecName: Full=RuBisCO large subunit-bindi... 865 0.0	158	109	57	23	4.3	3.1	2.3	2.1	1.9e-05	2.1e-05	-0.606005
1878	isotig07174	sp|Q9ZPN9.1|TBB2_ELEIN Tubulin beta-2 chain (Beta-2-tubulin) >gi... 872 0.0	160	182	133	256	4.3	5.2	5.3	22.9	0	0	-0.802748
1879	isotig01291	ref|NP_569012.2| GRF8 (GENERAL REGULATORY FACTOR 8); protein pho... 384 e-105	160	236	188	33	4.3	6.7	7.5	2.1	0	0	0.944113
1880	isotig01100	ref|NP_176737.2| ATHEX1/HEXO3 (BETA-HEXOSAMINIDASE 3); beta-N-ac... 689 0.0	159	419	456	25	4.3	11.9	18.3	2.2	0	0	0.989155
1881	isotig03381	gb|ABK95824.1| unknown [Populus trichocarpa] 684 0.0	160	701	632	4	4.3	19.1	25.3	0.4	0	0	-0.34146
1882	isotig03897	ref|NP_195020.1| GAMMA-VPE (Vacuolar processing enzyme gamma); c... 521 e-146	164	62	6	3	4.4	1.8	0.2	0.3	0	0	0.739055
1883	isotig06400	gb|ABN05686.1| Zinc finger, CCHC-type [Medicago truncatula] 134 3e-29	164	123	80	10	4.4	3.5	3.2	0.9	0	1e-06	0.999906
1884	isotig08377	emb|CAO61883.1| unnamed protein product [Vitis vinifera] 702 0.0	161	127	83	15	4.4	3.6	3.3	1.3	7e-06	5.6e-05	0.953817
1885	isotig01054	emb|CAK22416.1| cationic peroxidase [Beta vulgaris] 432 e-119	164	162	99	5	4.4	4.6	3.1	0.4	0	0	0.534803
1886	isotig00295	emb|CAO23721.1| unnamed protein product [Vitis vinifera] 395 e-108	163	248	185	41	4.4	7.1	7.4	3.7	0	0	-0.277007
1887	isotig01249	emb|CAJ77390.1| major chlorophyll a/b binding protein LHCb1.2 [S... 128 3e-28	165	93	44	19	4.5	2.6	1.8	1.7	0	0	0.0615624
1888	isotig03666	gb|EAZ10205.1| hypothetical protein OsJ_000030 [Oryza sativa (ja... 197 2e-48	171	143	61	69	4.6	4.1	2.4	6.2	1e-06	1e-06	-0.951481
1889	isotig12613	ref|NP_001042117.1| Os01g0166700 [Oryza sativa (japonica cultiva... 185 4e-45	171	167	156	10	4.6	4.8	6.3	0.9	0	0	-0.96596
1890	isotig07523	gb|AAR17080.1| heat shock protein 70-3 [Nicotiana tabacum] 1150 0.0	175	123	65	254	4.7	3.5	2.6	22.8	0	0	0.995268
1891	isotig06655	sp|O23755.1|EF2_BETVU RecName: Full=Elongation factor 2; Short=E... 1617 0.0	174	132	87	106	4.7	3.8	3.5	9.5	0	0	-0.969132
1892	isotig04760	emb|CAO15903.1| unnamed protein product [Vitis vinifera] 464 e-128	172	161	160	5	4.7	4.6	6.4	0.4	0	0	0.883124
1893	isotig00305	sp|P12355.1|PSAF_SPIOL RecName: Full=Photosystem I reaction cent... 340 3e-91	174	282	209	33	4.7	8	8.4	2.1	0	0	0.842955
1894	isotig00200	gb|ABK96539.1| unknown [Populus trichocarpa x Populus deltoides] 267 2e-69	172	296	322	54	4.7	8.4	12.9	4.8	0	0	0.913886
1895	isotig00498	emb|CAO71897.1| unnamed protein product [Vitis vinifera] 234 9e-60	172	309	309	1	4.7	8.8	12.4	0.1	0	0	0.976464
1896	isotig14379		174	438	372	20	4.7	12.5	14.9	1.8	0	0	-0.685581
1897	isotig15803	emb|CAO66163.1| unnamed protein product [Vitis vinifera] 329 4e-88	176	58	15	26	4.8	1.7	0.6	2.3	0	0	0.765846
1898	isotig03845	ref|XP_763022.1| hypothetical protein [Theileria parva strain Mu... 37 2.3	177	86	63	17	4.8	2.4	2.5	1.5	0	0	0.907364
1899	isotig01524	gb|AAZ85265.1| CT099 [Lycopersicon pimpinellifolium] >gi|7380853... 89 9e-16	178	93	31	17	4.8	2.6	1.2	1.5	0	0	0.565866
1900	isotig15824	emb|CAO65032.1| unnamed protein product [Vitis vinifera] 384 e-104	176	162	98	5	4.8	4.6	3.9	0.4	0	0	0.99256
1901	isotig00184	emb|CAA96568.1| CP12 [Spinacia oleracea] 87 2e-15	177	160	110	1	4.8	4.6	4.4	0.1	0	0	0.835437
1902	isotig04122	gb|ACJ85016.1| unknown [Medicago truncatula] 415 e-114	178	251	230	7	4.8	7.1	9.2	0.6	0	0	0.905863
1903	isotig00511	gb|ACJ86101.1| unknown [Medicago truncatula] 232 6e-59	181	183	131	7	4.9	5.2	5.3	0.6	0	0	0.394099
1904	isotig11515	emb|CAB52689.1| hexose transporter [Solanum lycopersicum] 842 0.0	185	118	40	21	5	3.4	1.6	1.9	0	0	-0.20812
1905	isotig01293	ref|NP_851274.1| GRF8 (GENERAL REGULATORY FACTOR 8); protein pho... 392 e-107	185	266	224	43	5	7.6	8.1	3.9	0	0	0.216254
1906	isotig00637	sp|P17202.1|BADH_SPIOL RecName: Full=Betaine aldehyde dehydrogen... 821 0.0	190	133	65	22	5.1	3.8	2.6	1.1	0	0	0.895941
1907	isotig00181	emb|CAO45151.1| unnamed protein product [Vitis vinifera] 349 6e-94	190	173	102	5	5.1	4.9	4.1	0.4	0	0	-0.971188
1908	isotig10442	emb|CAO45301.1| unnamed protein product [Vitis vinifera] 514 e-143	190	194	120	172	5.1	5.5	4.8	15.4	0	0	-0.984462
1909	isotig01171	emb|CAO71073.1| unnamed protein product [Vitis vinifera] 309 3e-82	190	195	132	26	5.1	5.6	5.3	2.3	5.1e-05	0.000338	0.976616
1910	isotig00106	emb|CAO60969.1| unnamed protein product [Vitis vinifera] 104 2e-20	187	195	156	13	5.1	5.6	6.3	1.2	0	0	0.948048
1911	isotig08460	ref|NP_054960.1| photosystem II 47 kDa protein [Spinacia olerace... 990 0.0	187	229	132	9	5.1	6.5	5.3	0.8	0	0	0.945687
1912	isotig00177	gb|ABK94297.1| unknown [Populus trichocarpa] 185 1e-44	194	165	105	4	5.2	4.7	4.2	0.4	0	0	-0.958045
1913	isotig01951	ref|NP_563847.1| 60S ribosomal protein L21 (RPL21A) [Arabidopsis... 300 8e-80	192	173	96	169	5.2	4.9	3.9	15.1	0	0	-0.99794
1914	isotig00324	emb|CAO18054.1| unnamed protein product [Vitis vinifera] 315 3e-84	193	190	136	8	5.2	5.4	5.5	0.7	0	0	0.56728
1915	isotig03377	emb|CAA71491.1| peroxidase [Spinacia oleracea] 427 e-118	197	86	33	5	5.3	2.4	1.3	0.4	0	0	0.445398
1916	isotig04936	emb|CAO23962.1| unnamed protein product [Vitis vinifera] 583 e-170	196	199	165	10	5.3	5.7	6.6	0.9	0	0	0.974614
1917	isotig11048	emb|CAO39792.1| unnamed protein product [Vitis vinifera] 365 4e-99	197	261	230	3	5.3	7.4	9.2	0.3	0	0	0.973204
1918	isotig01252	gb|AAF61440.1|AF138264_1 papain-like cysteine proteinase isoform... 464 e-129	196	317	236	24	5.3	9	9.5	2.2	0	0	0.97659
1919	isotig04961	gb|AAK67359.2|AF390210_1 catalase [Suaeda maritima subsp. salsa] 987 0.0	195	447	431	5	5.3	12.7	17.3	0.4	0	0	-0.736109
1920	isotig00993	ref|NP_568600.1| unknown protein [Arabidopsis thaliana] >gi|1942... 305 6e-81	199	89	18	37	5.4	2.5	0.7	3.3	0	0	0.915434
1921	isotig04128	sp|P0C2M6.1|DED1_EMENI RecName: Full=ATP-dependent RNA helicase ... 37 1.6	200	103	50	29	5.4	2.9	2	2.6	0	0	-0.206853
1922	isotig00781	gb|AAO61856.1| glutathione S-transferase Z1 [Malva pusilla] 238 7e-61	199	313	263	3	5.4	8.9	10.5	0.3	0	0	0.889326
1923	isotig00642	emb|CAN63475.1| hypothetical protein [Vitis vinifera] 167 1e-39	202	177	148	4	5.5	5	5.9	0.4	0	0	0.877679
1924	isotig06214	gb|ABK93915.1| unknown [Populus trichocarpa] 283 2e-74	203	253	286	4	5.5	7.2	11.5	0.4	0	0	0.119127
1925	isotig12695	gb|AAY89374.1| beta-amylase 1 [Nicotiana langsdorffii x Nicotian... 871 0.0	208	94	25	1	5.6	2.7	1	0.1	0	0	0.966403
1926	isotig15882	emb|CAN61026.1| hypothetical protein [Vitis vinifera] 635 e-180	206	106	37	21	5.6	3	1.5	1.9	0	0	0.816002
1927	isotig00589	sp|P52877.1|SERC_SPIOL RecName: Full=Phosphoserine aminotransfer... 699 0.0	207	129	37	47	5.6	3.7	1.5	4.2	0	0	0.752103
1928	isotig04879	emb|CAO66081.1| unnamed protein product [Vitis vinifera] 672 0.0	209	125	46	20	5.7	3.6	1.8	1.8	0	0	0.570666
1929	isotig16031	emb|CAO63964.1| unnamed protein product [Vitis vinifera] 557 e-156	211	211	130	5	5.7	6	5.2	0.4	0	0	-0.955645
1930	isotig03706	ref|NP_001046486.1| Os02g0261100 [Oryza sativa (japonica cultiva... 189 2e-73	216	194	108	135	5.8	5.5	4.3	12.1	0	0	-0.99173
1931	isotig00942	gb|ABK93058.1| unknown [Populus trichocarpa] 684 0.0	213	228	164	23	5.8	6.5	6.6	2.1	0	0	0.876823
1932	isotig01711	gb|ABC26011.1| carotenoid cleavage dioxygenase 4a [Citrus clemen... 812 0.0	215	381	394	1	5.8	10.8	15.8	0.1	0	0	0.853636
1933	isotig00643	emb|CAO68353.1| unnamed protein product [Vitis vinifera] 113 9e-46	218	194	166	7	5.9	5.5	6.7	0.6	0	0	0.954336
1934	isotig02237	sp|P31853.2|ATPX_SPIOL RecName: Full=ATP synthase B' chain, chlo... 271 7e-71	217	284	213	5	5.9	8.1	8.5	0.4	0	0	0.30159
1935	isotig15777	gb|ABK94727.1| unknown [Populus trichocarpa] 792 0.0	222	110	27	7	6	3.1	1.1	0.6	0	0	0.670228
1936	isotig07326	ref|NP_180873.1| KAT2/PED1 (PEROXISOME DEFECTIVE 1); acetyl-CoA ... 729 0.0	222	223	126	22	6	6.3	5.1	1.1	0	0	0.671584
1937	isotig01595	gb|AAC24709.1| ribulose-phosphate 3-epimerase transit form [Expr... 504 e-140	222	439	432	6	6	12.5	17.3	0.5	0	0	-0.782668
1938	isotig00588	dbj|BAE07183.1| putative serine decarboxylase [Beta vulgaris] 895 0.0	227	138	40	52	6.1	3.9	1.6	4.7	0	0	0.368847
1939	isotig01393	emb|CAO50090.1| unnamed protein product [Vitis vinifera] 506 e-141	258	226	112	44	6.1	6.4	4.5	3.9	1e-05	1.9e-05	0.249608
1940	isotig00195	emb|CAO65280.1| unnamed protein product [Vitis vinifera] 109 5e-22	258	431	439	11	6.1	12.3	17.6	0.1	0	0	0.997912
1941	isotig03975	sp|P50433.1|GLYM_SOLTU RecName: Full=Serine hydroxymethyltransfe... 892 0.0	225	448	432	17	6.1	12.8	17.3	1.5	0	0	-0.976199
1942	isotig10996	ref|NP_683538.1| glycosyl hydrolase family 17 protein [Arabidops... 600 e-169	230	158	84	71	6.2	4.5	3.4	6.4	1e-06	1e-06	0.206032
1943	isotig04986	dbj|BAD91181.1| putative mitochondrial adenylate transporter [Me... 619 e-175	228	236	221	133	6.2	6.7	8.9	11.9	0	0	-0.673689
1944	isotig02075	dbj|BAD91175.1| plastidic glucose 6-phoaphate/phosphate transloc... 470 e-131	228	272	222	33	6.2	7.7	8.9	2.1	0	0	0.857044
1945	isotig00001	sp|P12301.1|PSBQ_SPIOL RecName: Full=Oxygen-evolving enhancer pr... 301 4e-80	229	598	542	56	6.2	17	21.7	5	0	0	0.983625
1946	isotig00680	dbj|BAA22966.1| chitinase [Chenopodium amaranticolor] 392 e-107	229	748	915	17	6.2	21.3	36.7	1.5	0	0	0.181098
1947	isotig01394	sp|O23814.1|GPX4_SPIOL RecName: Full=Probable phospholipid hydro... 295 7e-78	238	202	105	33	6.4	5.8	4.2	2.1	2e-06	5e-06	0.591043
1948	isotig03414	emb|CAO48076.1| unnamed protein product [Vitis vinifera] 446 e-123	241	70	30	14	6.5	1.1	1.2	1.3	0	0	0.195765
1949	isotig05417	gb|ABK94105.1| unknown [Populus trichocarpa] 540 e-151	242	132	96	103	6.5	3.8	3.9	9.2	0	0	-0.659836
1950	isotig00304	emb|CAN73572.1| hypothetical protein [Vitis vinifera] >gi|157347... 384 e-104	240	352	259	92	6.5	10	10.4	8.2	0	0	-0.913861
1951	isotig11985	gb|ABK95182.1| unknown [Populus trichocarpa] 357 1e-96	245	114	22	37	6.6	3.2	0.9	3.3	0	0	0.606214
1952	isotig06928	gb|ABK92675.1| unknown [Populus trichocarpa] 353 1e-95	243	136	86	8	6.6	3.9	3.4	0.7	0	0	0.48348
1953	isotig13779	emb|CAO63637.1| unnamed protein product [Vitis vinifera] 443 e-122	245	315	297	9	6.6	8.1	11.9	0.8	0	0	0.410693
1954	isotig07437	gb|ABB02383.1| temperature-induced lipocalin' [Lycopersicon escu... 345 5e-93	248	172	80	13	6.7	4.9	3.2	1.2	0	0	-0.116053
1955	isotig00103	gb|AAF86907.1|AF223359_1 phosphoenolpyruvate/phosphate transloca... 570 e-160	249	602	601	84	6.7	17.1	24.1	7.5	0	0	-0.812641
1956	isotig01513	ref|NP_187574.1| 60S ribosomal protein L4/L1 (RPL4A) [Arabidopsi... 665 0.0	250	171	109	110	6.8	4.9	4.4	9.9	0	0	-0.959748
1957	isotig15928	emb|CAO49478.1| unnamed protein product [Vitis vinifera] 410 e-112	253	385	387	4	6.8	10.1	15.5	0.4	0	0	0.990674
1958	isotig00392	emb|CAC17803.1| peroxiredoxin [Phaseolus vulgaris] >gi|11558244|... 390 e-106	253	379	345	32	6.8	10.8	13.8	2.9	0	0	-0.947708
1959	isotig02113	emb|CAO49762.1| unnamed protein product [Vitis vinifera] 617 e-174	255	195	121	119	6.9	5.6	4.9	10.7	0	0	0.334452
1960	isotig11457	gb|ABK93514.1| unknown [Populus trichocarpa] >gi|118487214|gb|AB... 383 e-104	254	218	98	65	6.9	6.2	3.9	5.8	1.8e-05	4.1e-05	0.304208
1961	isotig01416	gb|AAP83137.1| lipoxygenase [Nicotiana attenuata] 1217 0.0	261	228	118	8	7.1	6.5	4.7	0.7	0	0	0.939543
1962	isotig00991	emb|CAO71709.1| unnamed protein product [Vitis vinifera] 517 e-144	261	288	176	8	7.1	8.2	7.1	0.7	0	0	-0.989561
1963	isotig00460	***** No hits found ******	266	220	155	558	7.2	6.3	6.2	50	0	0	0.999998
1964	isotig00458	***** No hits found ******	266	220	158	546	7.2	6.3	6.3	48.9	0	0	1
1965	isotig00459	***** No hits found ******	266	220	158	546	7.2	6.3	6.3	48.9	0	0	0.999999
1966	isotig00456	***** No hits found ******	266	220	158	577	7.2	6.3	6.3	51.7	0	0	0.999998
1967	isotig00457	***** No hits found ******	273	226	162	586	7.4	6.4	6.5	52.5	0	0	-0.780297
1968	isotig03383	ref|NP_001066659.1| Os12g0420400 [Oryza sativa (japonica cultiva... 254 4e-74	274	476	442	30	7.4	13.6	17.7	2.7	0	0	0.999975
1969	isotig03382	sp|Q41385.1|PSAL_SPIOL RecName: Full=Photosystem I reaction cent... 344 6e-93	274	480	442	30	7.4	13.7	17.7	2.7	0	0	0.673634
1970	isotig03425	emb|CAO63491.1| unnamed protein product [Vitis vinifera] 508 e-142	289	272	168	15	7.8	7.7	6.7	1.3	0	0	-0.968544
1971	isotig02683	sp|P46255.1|DCAM_SPIOL RecName: Full=S-adenosylmethionine decarb... 570 e-160	296	248	181	144	8	7.1	7.3	12.9	0	0	0.467632
1972	isotig13745	emb|CAO48730.1| unnamed protein product [Vitis vinifera] 733 0.0	303	179	143	81	8.2	5.1	5.7	7.3	1e-06	1e-06	0.0689687
1973	isotig11520	sp|P42820.1|CHIP_BETVU RecName: Full=Acidic endochitinase SP2; F... 385 e-105	303	192	125	2	8.2	5.5	5	0.2	0	0	0.639341
1974	isotig06311	emb|CAO62015.1| unnamed protein product [Vitis vinifera] 863 0.0	314	411	337	29	8.5	11.7	13.5	2.6	0	0	-0.955608
1975	isotig01451	emb|CAO47331.1| unnamed protein product [Vitis vinifera] 171 2e-40	320	125	2	132	8.7	3.6	0.1	11.8	0	0	-0.000867456
1976	isotig03918	dbj|BAA09462.1| beta-amylase [Glycine max] >gi|2196550|dbj|BAA20... 751 0.0	327	171	54	3	8.8	4.9	2.2	0.3	0	0	-0.0799204
1977	isotig00544	sp|Q42910.1|PPDK_MESCR RecName: Full=Pyruvate, phosphate dikinas... 1546 0.0	327	980	1035	14	8.8	27.9	41.5	1.3	0	0	0.734385
1978	isotig15754	emb|CAN83511.1| hypothetical protein [Vitis vinifera] 362 3e-98	330	317	234	47	8.9	9	9.4	4.2	0	4e-06	0.532537
1979	isotig02212	dbj|BAD91180.1| putative plastidic adenylate transporter [Mesemb... 1023 0.0	338	280	148	60	9.1	7.1	5.9	5.4	2e-06	3e-06	0.934224
1980	isotig01684	emb|CAO64431.1| unnamed protein product [Vitis vinifera] 198 1e-48	348	275	155	42	9.4	7.8	6.2	3.8	0	0	0.238839
1981	isotig01794	emb|CAO60926.1| unnamed protein product [Vitis vinifera] 571 e-161	353	874	822	26	9.5	24.9	32.1	2.3	0	0	-0.299107
1982	isotig01736	gb|ABK93929.1| unknown [Populus trichocarpa] 269 2e-70	356	227	92	48	9.6	6.5	3.7	4.3	0	0	-0.379735
1983	isotig06719	emb|CAO44183.1| unnamed protein product [Vitis vinifera] 567 e-159	363	333	220	267	9.8	9.5	8.8	23.9	0	0	-0.00318879
1984	isotig07395	gb|AAA99518.1| ascorbate peroxidase >gi|1384110|dbj|BAA12890.1| ... 396 e-108	365	221	89	70	9.9	6.3	3.6	6.3	0	0	0.900982
1985	isotig15799	emb|CAA71490.1| peroxidase [Spinacia oleracea] 474 e-132	365	225	88	41	9.9	6.4	3.5	3.7	0	0	0.883646
1986	isotig07485	gb|ACF06581.1| translational initiation factor eIF1 [Elaeis guin... 189 1e-46	372	263	144	27	10.1	7.5	5.8	2.4	0	0	0.855862
1987	isotig15735	emb|CAO40741.1| unnamed protein product [Vitis vinifera] 660 0.0	379	191	52	30	10.3	5.4	2.1	2.7	0	0	0.424923
1988	isotig00387	gb|ABQ10199.1| cysteine protease Cp1 [Actinidia deliciosa] 581 e-164	379	388	258	8	10.3	11	10.3	0.7	0	0	-0.714671
1989	isotig10976	sp|P22233.1|SODC_SPIOL RecName: Full=Superoxide dismutase [Cu-Zn... 296 2e-78	395	261	146	134	10.7	7.4	5.9	12	0	0	-0.0871172
1990	isotig11012	emb|CAO45725.1| unnamed protein product [Vitis vinifera] 328 6e-88	403	213	100	11	10.9	6.1	4	0.1	0	0	0.570397
1991	isotig00435	gb|ABO61376.1| serine hydroxymethyltransferase [Populus tremuloi... 863 0.0	449	230	114	93	12.1	6.5	4.6	8.3	0	0	-0.385631
1992	isotig02218	ref|YP_319761.1| photosystem II 44 kDa protein [Acorus calamus] ... 904 0.0	452	495	431	29	12.2	14.1	17.3	2.6	0	0	-0.931705
1993	isotig00851	ref|NP_001078516.1| histone H3.2 [Arabidopsis thaliana] 266 2e-69	467	248	135	183	12.6	7.1	5.4	16.4	0	0	-0.669207
1994	isotig00776	gb|AAS92464.1| Fe-superoxide dismutase 1 precursor [Lotus japoni... 348 9e-94	466	457	243	22	12.6	13	9.7	1.1	0	0	0.714148
1995	isotig00481	ref|NP_182239.1| ARF1A1c (ADP-RIBOSYLATION FACTOR 1); GTP bindin... 288 2e-94	522	540	451	113	14.1	15.4	18.1	10.1	0	0	0.997157
1996	isotig00483	gb|ABB16972.1| ADP-ribosylation factor 1-like protein [Solanum t... 286 9e-94	535	545	456	126	14.5	15.5	18.3	11.3	3e-06	4e-06	0.993794
1997	isotig00482	gb|AAT08648.1| ADP-ribosylation factor [Hyacinthus orientalis] 287 1e-93	536	548	452	115	14.5	15.6	18.1	10.3	0	0	0.978885
1998	isotig00313	emb|CAA58730.1| sucrose/proton-symporter [Beta vulgaris subsp. v... 716 0.0	610	793	646	101	16.5	22.6	25.9	9.1	0	0	-0.15541
[truncated: 8 more rows]
