# Supplementary material for: Transcriptomic analysis of grain amaranth (Amaranthus hypochondriacus) using 454 pyrosequencing: comparison with A. tuberculatus, expression profiling in stems and in response to biotic and abiotic stress
Source: BMC Genomics. 2011 Jul 13;12:363. doi: 10.1186/1471-2164-12-363 (PMC3146458; doi:10.1186/1471-2164-12-363)
Supplement: Additional file 7 — Digital expression data; total contigs/isotigs having a known function that were differentially expressed in response to (a)biotic stress. [file 1471-2164-12-363-S7.XLS]

## Sheet: Hoja1
		known		unknown
	No. gene	gene	%	gene	%				No. gene
SS-/WS-	137	36	26.2774	131	95.6204			SS+/WS+/H+/B+	127
SS-/WS-/H-	131							SS+/WS+/H+	101
SS-/WS-/H-/B+	90							SS+/WS+/H+/B-	83
SS-	77							B+	77
WS-/H-	71							WS+/H+/B-	61
B-	63							H+/B-	33
WS-	56							SS+/WS+/B+	24
SS-/B-	54							SS+/H-	23
SS-/WS-/B+	46							SS+/B-	23
WS-/B-	45							WS+/H+	23
WS-/H-/B-	45							SS+	21
H-	44							SS+/WS+	20
SS-/H-	37							SS+/H-/B+	16
WS-/H-/B+	37							SS+/B+	14
SS-/WS-/B-	36							H+	13
H-/B+	33							WS+/H+/B+	13
H-/B-	32							SS+/W+/B-	11
SS-/WS-/H-/B-	25							SS+/WS+/B-	11
SS+/H-/B-	21							SS+/H+/B-	6
WS-/B+	20							SS-/WS+/H+	6
SS-/B+	19							WS+/B-	5
SS-/H+/B-	12							H+/B+	5
SS-/H-/B-	10							WS+	4
SS-/WS+/H+/B-	7							WS+/B+	4
SS-/H+	5							WS+/H-	4
SS+/WS+/H-/B-	5							SS+/H+/B+	4
SS-/H-/B+	4							SS+/WS+/H-	4
SS-/WS-/H+	2							SS+/WS-/B+	2
SS+/WS-/H-	2							WS+/H-/B+	2
SS+/WS-/B-	2							SS+/WS+/H-/B+	2
SS-/WS-/H+/B-	2							SS+/H+	1
SS+/WS-/H-/B-	2							SS+/WS-	1
SS-/WS+	1							SS-/WS+/B+	1
WS-/H+	1							SS-/H+/B+	1
SS-/WS+/B-	1							SS-/WS+/H+/B+	1
SS-/WS+/H-	0							SS+/WS-/H-/B+	1
WS-/H+/B-	0							SS+/WS-/H+	0
								WS-/H+/B+	0
								SS+/WS-/H+/B+	0
SS-/WS+/H-/B-								SS-/WS-/H+/B+	0

## Sheet: Hoja2
	Gene ID	Induced by SALT STRESS [SS]	SS	WS	H	BI		R	χ2
	NP_200577.2	diacylglycerol kinase	2.1	0.9	1.1	1.1		2.7e-05	1.6e-05
	ABO61376.1	serine hydroxymethyltransferase [Populus tremuloides]	12.1	6.5	4.6	8.3		0	0
	CAA71490.1	peroxidase [Spinacia oleracea]	9.9	6.4	3.5	3.7		0	0
	AAA99518.1	ascorbate peroxidase	9.9	6.3	3.6	6.3		0	0
	DED1_EMENI	ATP-dependent RNA helicase	5.4	2.9	2	2.6		0	0
	AT1G29910.1	chlorophyll ab binding protein LHCb1.2	4.5	2.6	1.8	1.7		0	0
	CAJ77390.1	major chlorophyll a/b binding protein LHCb1.2	4.5	2.6	1.8	1.7		0	0
	P21239.2	RuBisCO large subunit-binding protein subunit alpha, chloroplastic, 60 kDa chaperonin	4.3	3.1	2.3	2.1		1.9e-05	2.1e-05
	ABD28731.1	C2; Peptidase, cysteine peptidase active site	3.5	2.2	1.3	1.4		0	0
	ACF06527.1	secretory carrier membrane protein [Elaeis guineensis]	3.3	2.1	2.1	1.2		8.5e-05	0.00029
	CAC82727.1	monodehydroascorbate reductase [M. crystallinum]	3.1	1.9	1.6	1.1		0.00014	9.8e-05
	AAS20434.1	AREB-like protein [Lycopersicon esculentum]	1.2	0.5	0.4	0.4		9.4e-05	6.1e-05
	ACH87168.1	senescence-related protein [Camellia sinensis]	0.4	0.1	0.1	0.1		7e-06	0
	NP_179374.1	ERD7 (EARLY-RESPONSIVE TO DEHYDRATION 7)	0.4	0.1	0.1	0.1		7e-06	0
		Induced by WATER STRESS [WS]
	ABD32420.1	Zinc finger, RING-type [Medicago truncatula]	1.1	2.1	0.9	0.6		6e-06	3.1e-05
		Induced by HERBIVORY [H]
	O20250.1	Transketolase, chloroplastic	3.7	5.9	9.3	3.2		0	0
	ACL81167.1	auxin-responsive protein IAA1 [Mirabilis jalapa]	3.7	5	8.4	4.6		0	0
	NP_851274.1	GRF8 (GENERAL REGULATORY FACTOR 8); protein binding / protein P-amino acid binding	4.3	6.7	7.5	2.1		0	0
	BAG84436.1	NADP-dependent isocitrate dehydrogenase [Passiflora edulis]	2.8	4.5	6.7	2.3		0	0
	CAA03982.1	glucose-6-phosphate isomerase [Spinacia oleracea]	2.2	4.3	5.9	2.7		0	0
	ACK56136.1	transaldolase [Dimocarpus longan]	2	3.1	5.1	2.2		0	0
	BAA08535.1	ascorbate peroxidase [Spinacia oleracea]	1.9	3.1	3.8	2.7		0	0
	AAX19899.1	lycopene cyclase [Salicornia europaea]	0.6	1.1	1.8	0.6		0.000101	6e-05
	EEB03057.1	tRNA (guanine-N(7)-)-methyltransferase, putative	0	0	0.6	0		1e-06	0
	AAC17053.1	Contains homology to DNAJ heat shock protein	0	0	0.3	0		0.000131	3.4e-05
		Induced by BACTERIAL INFECTION [BI]
	NP_064080.2	NADH dehydrogenase subunit 4 [Beta vulgaris subsp. vulgaris]	24.2	21	19.8	43.5		0	0
	AAD31847.1|AF133531_1	water channel protein MipI [Mesembryantemum crystallinum]	1.8	1.4	1.6	27.1		0	0
	Q9ZPN9.1	TBB2_ELEIN Tubulin beta-2 chain (Beta-2-tubulin)	4.3	5.2	5.3	22.9		0	0
	AAR17080.1	heat shock protein 70-3 [Nicotiana tabacum]	4.7	3.5	2.6	22.8		0	0
	AAK49454.1|AF304374_1	cellulose synthase catalytic subunit	2.8	1.9	1.7	13.2		0	0
	P22233.1	Superoxide dismutase [Cu-Zn]	10.7	7.4	5.9	12		0	0
	P29356.1	Fructose-bisphosphate aldolase	4.2	4.9	4.1	11.7		0	0
	AAM75351.1|AF520576_1	extensin-like protein	0	0	0	11.3		0	0
	O23755.1	Elongation factor 2	4.7	3.8	3.5	9.5		0	0
	NP_973870.1	pathogenesis-related thaumatin family protein	3.9	2.6	2.2	7.7		0	0
	ACF17669.1	putative pyruvate dehydrogenase E1 alpha subunit	1.9	1.5	1	3.6		0	0
	AAT35546.1	14-3-3 protein [Tropaeolum majus]	1.5	1.2	2	5.9		0	0
	CAH60892.1	1,4-alpha-glucan-maltohydrolase	1	1.3	1.2	5.8		0	0
	O81919.1	Calreticulin precursor	3.6	2.1	2.4	5.7		0	0
	CAB56619.1	phragmoplastin [Nicotiana tabacum]	1.5	1.8	1.4	5.6		0	0
	AAK14401.1|AF343667_1	cytosolic glutamine synthetase [Beta vulgaris]	3.1	2.2	2	5.6		0	0
	AAB61592.1	fructose-biphosphate aldolase [Mesembryanthemum crystallinum]	2.5	2.5	2.5	5.6		3e-06	0
	ABW89507.1	polygalacturonase inhibitor protein precursor	0.9	0.7	1.1	5.2		0	0
	AAC61805.1	Pto kinase interactor 1 [Lycopersicon esculentum]	2.2	1.5	1.8	5		0	0
	ABA54865.1	putative 3-deoxy-D-arabino-heptulosonate 7-phosph	2.5	2.4	1.9	4.9		2e-05	2e-06
	NP_194113.1	glycoside hydrolase family 28 protein	0.5	0.3	0.4	4.8		0	0
	ACF74549.1	RAV [Nicotiana tabacum]	1.2	1.1	1.6	4.6		0	0
	ACF04278.1	UTP-glucose 1 phosphate uridylyltransferase	3.4	2.1	1.9	4.6		7.4e-05	9.5e-05
	AAF63025.1|AF244922_1	peroxidase prx13 precursor [Spinacia oleraceae]	0.2	0.2	0.2	4		0	0
	AAT12274.1	obtusifoliol 14 alpha-demethylase [Solanum chacoense]	1.9	2.1	1.5	4		0	0
	CAC85228.1	salt tolerance protein 2 [Beta vulgaris]	3.5	2.2	1.8	3.9		8e-06	8e-06
	P43644.1	DnaJ protein homo ANJ1	1.5	1.4	0.8	3.8		0	0
	AAD31900.1|AF145482_1	putative serine/threonine protein kinase	0.4	0.4	0.4	3.1		0	0
	AAA62445.1	heat shock protein	0.7	0.6	0.4	3		0	0
	AAM62616.1	arabinogalactan protein-like [Arabidopsis thaliana]	0.2	0.3	0.2	2.8		0	0
	ACB12194.1	PHO2 [Nicotiana benthamiana]	0.6	0.9	1	2.8		0	0
	ABO87607.1	chloroplast glucose-6-phosphate/phosphate translocator	1.4	0.9	1.1	2.8		0.000113	1.9e-05
	ACF05806.1	PAE [Litchi chinensis]	0.9	0.5	0.5	2.7		0	0
	CAA04703.1	cytochome b5 [Olea europea]	1.1	1.1	0.7	2.7		0.0001	1e-05
	AAM12952.1	auxin-regulated protein [Zinnia elegans]	0.9	0.7	1	2.7		2.9e-05	1e-06
	AAM98379.1	farnesyl diphosphate synthase [Hevea brasiliensis]	0.8	0.8	0.6	2.6		6e-06	0
	CAC80988.1	protein kinase 2 [Beta vulgaris]	0.8	0.8	0.6	2.4		5.1e-05	1e-06
	CAB89243.1	purple acid phosphatase-like protein [Arabidopsis thaliana]	0.7	1.2	0.8	2.4		5.3e-05	6e-06
	ACC63870.1	coumaroyl 3-hydroxylase [Populus trichocarpa]	0.4	0.3	0.4	2.3		0	0
	ABI35986.1	methionine synthase [Phelipanche ramosa]	0.6	0.5	0.4	2.3		0	0
	AAL28131.1|AF433879_1	myo-inositol-1-phosphate synthase [Suaeda salsa]	0.5	0.5	0.4	2.3		0	0
	ACJ15472.1	galactinol synthase [Brassica napus]	0	0	0	2.2		0	0
	NP_565843.1	inosine-uridine preferring nucleoside hydrolase.	0.6	0.5	0.4	2.2		2e-06	0
	AAK92213.1	bZIP transcription factor BZI-2 [Nicotiana tabacum]	0.3	0.2	0.2	2.1		0	0
	ABN81351.1	auxin influx transport protein [Casuarina glauca]	0.6	0.4	0.6	2.1		0	0
	ABP35523.1	PnFL-2 Ipomea batatas	0.9	1.1	0.9	2.1		9e-06	0
	CAA72994.1	men-9b [Silene latifolia]	0	0	0	1.9		0	0
	NP_188003.1	RHD3 (ROOT HAIR DEFECTIVE 3) A. thaliana	0.4	0.6	0.4	1.9		1.1e-05	0
	BAB01459.1	alpha 1,2-mannosidase-like protein [Arabidopsis thaliana]	0.7	0.7	0.4	1.9		0.000674	8.4e-05
	NP_179911.1	leucine-rich repeat transmembrane protein kinase	0	0	0	1.8		0	0
	NP_174368.1	CTP synthase, putative	0.2	0.3	0.3	1.8		0	0
	CAF74836.1	putative WD repeat protein [Silene noctiflora]	0	0	0	1.7		0	0
	ABB89006.1	CXE carboxylesterase [Malus pumila]	0.1	0.1	0.1	1.7		0	0
	NP_180858.1	Arabidopsis thaliana glycosyl hydrolase 9B8	0	0	0	1.6		0	0
	NP_001118545.1	GAUT13 (Galacturonosyltransferase 13)	0.2	0.3	0.2	1.6		0	0
	ATGH9B8	(ARABIDOPSIS THALIANA GLYCOSYL HYDROLASE 9B8	0	0	0	1.6		0	0
	Q07510.1	3-oxoacyl-[acyl-carrier-protein] synthase III	0.3	0.2	0.2	1.5		5e-06	0
	BAE46451.1	putative receptor protein kinase PERK1 [Glycine max]	0.2	0.2	0.2	1.5		1e-06	0
	A2YU42.1	Cellulose synthase-like protein D2	0.3	0.3	0.4	1.4		0.000567	1.6e-05
	CAC82999.1	calcium-dependent protein kinase 3 [Nicotiana tabacum]	0.1	0.1	0.1	1.3		0	0
	NP_197193.1	Cellulose synthase-like D2	0.3	0.3	0.4	1.3		0.000508	1e-05
	AAY90122.1	basic helix-loop-helix transcription factor protein	0.2	0.2	0.2	1.2		6.8e-05	0
	CAD70622.1	1-aminocyclopropane-1-carboxylic acid oxidase	0	0	0	1.1		0	0
	ACF24768.1	sesquiterpene synthase [Santalum album]	0	0	0	1.1		0	0
	NP_566738.1	xylucan:xylucosyl transferase, putative	0	0	0	1.1		0	0
	NP_200682.1	nuclear movement family protein	0.1	0.1	0.1	1.1		1e-06	0
	ABN08767.1	Amine oxidase [Medicago truncatula]	0.1	0.1	0.1	1.1		0	0
	CAI53673.1	glutamate dehydrogenase 1 [Glycine max]	0.5	0.7	0.7	1.1		0.000277	1.2e-05
	AAK01176.1	RNA-binding protein	0	0	0	0.9		0	0
	NP_178054.1	ATOCT2 (ARABIDOPSIS THALIANA ORGANIC CATION/CARNITINE TRANSPORTER 2	0	0	0	0.9		0	0
	ACG41028.1	undecaprenyl pyrophosphate synthetase	0	0	0	0.8		0	0
	BAA25546.1	Nicotiana tabacum. NTH1 homeobox gene	0	0	0	0.7		0	0
	CAF02296.1	Rho GDP dissociation inhibitor 2	0	0	0	0.6		1.9e-05	0
	ABO33637.1	auxin response factor [Lycopersicum esculentum]	0	0	0	0.6		0.000145	0
	ABO28522.1	kinesin-related protein [G. hirsutum]	0.1	0.1	0.1	0.6		0.001906	2e-05
	CAA71489.1	peroxidase [Spinacia oleracea]	0	0	0	0.5		2.9e-05	0
	ABN08467.1	Haem peroxidase, plant	0	0	0	0.5		5e-06	0
	ABV90876.1	inositol-1,4,5-triphosphate-5-phosphatase	0	0	0	0.5		5e-06	0
	NP_568001.1	BGAL3 (beta-galactosidase 3)	0	0	0	0.5		5e-06	0
	YP_002422709.1	transposase IS204	0	0	0	0.5		5e-06	0
	YP_002530733.1	Sterol-regulatory element binding protein	0	0	0	0.5		5e-06	0
	BAB32662.1	beta-1,4-glucanase [Atriplex lentiformis]	0	0	0	0.4		0.000219	0
	AAF67635.1	12-oxo-phytodienoate reductase	0	0	0	0.4		0.000792	3e-06
	AAQ05799.1	Similar to DNA binding protein Rav [Capsicum annuum]	0	0	0	0.4		0.000209	0
	ABD28522.1	Cupin, RmlC-type [Medicago truncatula]	0	0	0	0.4		0.001149	3e-06
	NP_566658.1	extracellular ligand-gated ion channel	0	0	0	0.4		0.000831	3e-06
	AAV84585.1	knotted-like homeobox protein	0	0	0	0.1		0	0
		H (SE) : BI (ME)
	AAR09170.1	alpha-expansin 3 [Populus tremula x Populus tremula]	1.7	2.8	3.4	9.9		0	0
	ABI84264.1	ubiquitin-conjugating enzyme [Arachis hypogaea]	0.4	0.5	0.8	1.9		3.8e-05	1e-06
	ACG27548.1	heparanase-like protein 2 precursor [Zea mays]	0.4	0.4	0.8	1.8		3.2e-05	1e-06
	NP_030521.1	dehydration-responsive family protein [Arabidopsis thaliana]	0.3	0.4	0.6	1.8		1e-05	0
	NP_194457.2	quinone reductase family protein	0.2	0.3	0.4	1.8		0	0
	NP_197535.2	TIP1 (TIP GROWTH DEFECTIVE 1)	0.1	0.1	0.2	1.1		7e-06	0
	AAK71662.1	AF395901_1 mature anther-specific protein LAT61	0.1	0.1	0.2	0.8		0.001381	2e-05
	CAA71274.1	L-ascorbate oxidase	0	0	0.2	0.5		6.1e-05	8e-06
	AAB67868.1	plasma membrane major intrinsic protein 1	0	0	0.1	0.5		0.000161	1e-06
	NP_181773.2	lipase class 3 family protein	0	0	0.1	0.4		0.000934	4.6e-05
	ABM91072.1	xylucan endotransglycosylase	0	0	0.1	0.4		0.000108	5e-06
	CAA98160.1	RAB1C [Lotus japonicus]	0	0	0.1	0.4		0.000153	1e-06
	ABL11220.1	putative inositol polyphosphate kinase	0	0	0.1	0.4		0.000934	4.6e-05
		H (ME) : BI (ME)
	NP_201094.1	permease, putative [Arabidopsis thaliana]	1.5	2.1	3.1	3.8		8e-06	5e-06
	AAC19395.1	cystathionine gamma-synthase [M. crystallinum]	1.1	1.9	2.8	2.6		7e-06	1e-05
	AAM46813.1	Hessian fly response gene 1 protein	0.8	1.1	1.7	2.4		0.000199	8.9e-05
		SS (SE) : BI (ME)
	CAB56217.1	PM28B protein [Spinacia oleracea]	1.3	0.6	0.5	13.7		0	0
	AAR19769.1	sucrose synthase [Beta vulgaris]	0.2	0	0	7.6		0	0
	ACI62768.1	dehydration-responsive element binding protein	2.8	1.1	1.7	7.4		0	0
	NP_566011.1	MTHFR2 (METHYLENETETRAHYDROFOLATE REDUCTASE 2)	3.1	1.9	1.3	6.5		0	0
	CAI56335.1	TPA: isoflavone reductase-like protein 6 [Vitis vinifera]	0.6	0.1	0.1	6.3		0	0
	AAA61609.1	pyrophosphatase [Beta vulgaris]	0.8	0.5	0.4	6.1		0	0
	AAP96921.1	alcohol dehydrogenase [Dianthus caryophyllus]	0.5	0.2	0.2	5.2		0	0
	AAN86683.1	beta expansin EXPB2.1 [Mirabilis jalapa]	0.1	0	0	5.2		0	0
	NP_001119417.1	glucose-methanol-choline (GMC) oxidoreductase	0.5	0.3	0.2	4.1		0	0
	CAC16734.1	arabinogalactan protein [Daucus carota]	0.1	0	0	3.5		0	0
	AAL26478.1|AF407278_1	RALF precursor [Nicotiana tabacum]	1.2	0.9	0.5	3.1		0	0
	AAY60847.1	cellulose synthase 5 [Eucalyptus grandis]	0.8	0.5	0.4	3.1		0	0
	NP_176213.1	nodulin-related [Arabidopsis thaliana]	0.1	0	0	3		0	0
	ABY25278.1	cellulose synthase [Eucalyptus grandis]	0.1	0	0	3		0	0
	CAJ44458.1	ALY protein [Nicotiana benthamiana]	0.9	0.5	0.3	2.8		0	0
	ABC17856.1	allene oxide synthase protein [Lonicera japonica]	0.1	0	0	2.8		0	0
	ABS01349.1	hypersensitive-induced response protein [Carica papaya]	0.6	0.3	0.2	2.6		0	0
	AAD22104.1	B12D protein [Ipomea batatas]	0.6	0.5	0.3	1.8		5.4e-05	1e-06
	AAC04324.1	PK12 protein kinase [Nicotiana tabacum]	0.6	0.5	0.3	1.7		7.7e-05	3e-06
	AAB95302.1	putative nitrate transporter	0.5	0.3	0.2	1.7		2e-06	0
	NP_193893.1	glycine-rich protein [Arabidopsis thaliana]	0.3	0.1	0.1	1.7		0	0
	AAD13216.1	latex-abundant protein	0.6	0.3	0.2	1.3		0.000259	6.2e-05
	AAQ82628.1	xyloglucan endotransglucosylase	0.1	0	0	1.2		0	0
	NP_201508.1	RALFL34 (RALF-LIKE 34)	0.2	0	0	0.8		3e-06	0
	NP_564532.1	protease inhibitor/seed storage/lipid transfer protein (LTP)	0.3	0	0	0.7		5e-06	2e-06
	NP_174170.1	Glutaredoxin 480	0.1	0	0	0.7		9e-06	0
	AAQ14305.1	ABRH15 [Marsilea quadrifolia]	0.1	0	0	0.4		0.001964	7.2e-05
	NP_001118567.1	Myb family transcription factor	0.1	0	0	0.4		0.001403	2.2e-05
	ABR67407.1	integrase	0.1	0	0	0.4		0.000325	2e-06
		SS (ME) : BI (SE)
	AAC36697.1	protein phosphatase-2C; PP2C [Mesembryanthemum crystallinum]	1.8	0.7	0.4	0.8		0	0
	CAB45241.1	GEG protein	1.4	0.3	0.3	0.6		0	0
		SS (ME) : BI (ME)
	P93263.1	5-methyltetrahydropteroyltriglutamate-homocysteine methyltransferase [M. crystallinum]	27.1	18.8	11.9	25.7		0	0
	NP_001078516.1	histone H3.2 [Arabidopsis thaliana]	12.6	7.1	5.4	16.4		0	0
	AAF35902.1|AF230333_1	expansin 3 [Zinnia elegans]	3.9	1.9	1.2	5.6		0	0
	AAR85967.1	ERT13 [Nicotiana tabacum]	1.9	0.9	0.6	3.6		0	0
	ACC66283.1	phosphoenolpyruvate carboxylase [Suaeda glauca]	1.9	1.4	0.8	3.4		1e-06	0
	ABI16005.1	Dof 4 transcription factor	1.6	1.1	0.6	3		0	0
	AAM65462.1	glycine rich protein-like	0.7	0.3	0.3	1.3		0.000214	8.3e-05
	CAA59464.1	alpha-glucan phosphorylase	0.6	0.2	0.2	1.1		2.7e-05	1.6e-05
		WS (SE) : BI (ME)
	BAE75863.1	putative fasciclin-like arabinogalactan protein	0.5	1.3	0.6	5		0	0
	NP_190491.1	pectinesterase family protein [Arabidopsis thaliana]	0.6	1.3	1	3.7		0	0
	BAA82639.1	Beta-tubulin [Zinnia elegans]	0.2	0.5	0.2	1.6		1e-06	0
	ACG39191.1	actin-1	0.2	0.4	0.2	1.2		0.000319	1.5e-05
	ABD32376.1	Lipolytic enzyme, G-D-S-L	0	0.1	0	0.9		0	0
	BAA11766.1	high mobility group protein [Canavalia gladiata]	0.1	0.2	0.1	0.8		0.002109	7.7e-05
	AAK66161.1	pectate lyase	0	0.1	0	0.7		8e-06	0
	BAC66627.1	F-box [Prunus mume]	0	0.1	0	0.6		3.7e-05	0
	NP_849712.1	transcription regulator	0	0.1	0	0.5		0.000223	1e-06
	AAB39950.1	xylucan endotransglycosylase	0	0.1	0	0.4		0.001846	2.3e-05
	NP_190421.1	CYP94B3 (cytochrome P450, family 94, subfamily	0	0.1	0	0.4		0.001846	2.3e-05
	NP_565175.1	RNA recognition motif (RRM)-containing protein	0	0.1	0	0.4		0.001846	2.3e-05
		WS (ME) : BI (ME)
	P42654.1	14-3-3-like protein b	0.2	0.8	0.3	1.2		6.8e-05	4.3e-05
	NP_680660.2	POZ domain-containing protein	0.1	0.3	0.1	0.2		3e-06	3e-06
	NP_179967.3	5' nucleotidase family protein	0	0.1	0	0.1		1e-06	0
		WS (SE) : H (ME)
	Q9XGX4.1	Ribulose bisphosphate carboxylase small chain 3	0	0.3	0.9	0		0	0
	ABD65058.1	GRF zinc finger containing protein	0	0.1	0.5	0		3e-06	2e-06
	ZP_01308190.1	methyl-accepting chemotaxis domain/unknown domain	0	0.1	0.4	0		1.1e-05	3e-06
		WS (ME) : H (SE)
	NP_566745.1	ABC1 family protein	0.2	1	0.4	0.2		1e-06	1e-06
	NP_180741.1	ankyrin repeat family protein	0	0.8	0.1	0		0	0
	Q05045.1	Chaperonin CPN60-1, mitochondrial (HSP60-1)	0	0.6	0.2	0		0	5e-06
		WS (ME) : H (ME)
	AAC19398.1	root catalase [Mesembryanthemum crystallinum]	30.6	53.8	62.2	22.8		0	0
	CAA58730.1	sucrose/proton-symporter [Beta vulgaris]	16.5	22.6	25.9	9.1		0	0
	AAF86907.1|AF223359_1	phosphoenolpyruvate/phosphate translocator	6.7	17.1	24.1	7.5		0	0
	P12301.1	Oxygen-evolving enhancer protein 3	6.2	17	21.7	5		0	0
	NP_176737.2	ATHEX1/HEXO3 (BETA-HEXOSAMINIDASE 3)	4.3	11.9	18.3	2.2		0	0
	ABS86965.1	delta-9 fatty acid desaturase [Descurainia sophia]	1.6	8.7	14.1	1.1		0	0
	P14766.2	Fructose-1,6-bisphosphatase	1.2	8.5	13.2	0.7		0	0
	CAD33240.1	putative mitochondrial NAD-dependent malate dehy.	3.8	8.6	12.9	2.2		0	0
	ACH72975.1	granule-bound starch synthase [Nelumbo nucifera]	2.7	6.9	7.9	3.1		0	0
	NP_199595.1	ADENOSINE MONOPHOSPHATE KINASE	1.1	4.6	7.3	1.2		0	0
	P19866.2	Glyceraldehyde-3-phosphate deshydrogenase	1	5.4	6.4	0.7		0	0
	CAC84547.1	dicarboxylate/tricarboxylate carrier [Nicotiana tabacum]	2.4	4.6	6.2	1.4		0	0
	BAB18761.1	lectin [Helianthus tuberosus]	1.8	4.1	6.1	2.6		0	0
	ABL61262.1	chloroplast omega-3 desaturase [Portulaca oleracea]	1.4	3.6	6.1	2.7		0	0
	CAA04526.1	magnesium chelatase subunit [Glycine max]	2.7	5	6	1.6		0	0
	AAM62421.1 AF515795_1	Drm3 [Pisum sativum]	1	4.2	5.4	1.1		0	0
	ABS18954.1	PGIP2 [Populus deltoides]	0.9	2.3	4.1	1.7		0	0
	Q43467.1	Elongation factor Tu, chloroplastic	1.7	3.3	3.8	1.3		0	0
	AAL57201.1|AF355597_1	putative nodule membrane protein [Medicago truncatula]	1.5	2.7	3.7	0.8		0	0
	NP_567228.1	epoxide hydrolase, putative [Arabidopsis thaliana]	2	2.6	3.5	1.1		0	0
	ACF17659.1	putative 3-isopropylmalate dehydrogenase small subunit	1.2	3.1	3.1	1.1		0	0
	ABA00455.1	MnSOD [Gossypium hirsutum]	1.5	3.6	3	1.1		0	0
	ABS82785.1	jasmonate-induced protein [Triticum aestivum]	1.2	1.8	2.9	0.9		0	0
	AAB68029.1	putative sugar transporter; member of major facilitator superfamily	0.7	1.5	2.3	0.9		0	0
	ATPDX2/EMB2407	PYRIDOXINE BIOSYNTHESIS 2	1.2	2.1	4.6	1.1		1e-06	1e-06
	NP_172405.1	CRB (CHLOROPLAST RNA BINDING);	0.5	1.5	2.1	0.3		0	0
	P93690.	Preprotein translocase subunit secY, chloroplastic	0.7	1.9	1.9	0.6		3e-06	7e-06
	NP_568922.1	Pyridoxal biosynthesis protein PDX2	1.2	2.8	1.8	0.8		1e-06	1e-06
	NP_567209.1	hydroxyproline-rich glycoprotein family protein	0.4	1.1	1.6	0.5		6e-06	9e-06
	P09559.1	Phosphoribulokinase, chloroplastic	0.3	0.9	1.2	0.2		5e-06	1.7e-05
	AAT40504.2	Polyprotein, putative [Solanum demissum]	0	0.4	0.4	0		3e-06	0.000209
	NP_200336.1	IAMT1 (IAA CARBOXYLMETHYLTRANSFERASE 1)	0	0.3	0.3	0		5.5e-05	0.001628
		SS (ME) : H (SE)
	CAC86004.1	aspartic proteinase	1.5	0.1	0.4	0.1		0	2e-06
	AAB48305.1	Hs1pro-1 [Beta procumbens]	0.5	0.1	0.2	0.1		1.7e-05	9e-06
		SS (SE) : WS (ME)
	P49297.1	Isocitrate lyase	0.1	0.5	0	0		0	0
		SS (ME) : WS (SE)
	NP_195020.1	GAMMA-VPE (Vacuolar processing enzyme gamma)	4.4	1.8	0.2	0.3		0	0
	ACF74276.1	putative dehydrin [Arachis hypogaea]	3.5	1.4	0	0		0	0
	NP_187911.1	transporter-related [Arabidopsis thaliana]	2.8	1.4	0.6	0.4		0	0
	AAC60537.1	Kunitz chymotrypsin inhibitor	2.1	0.7	0	0		0	0
	P36910.1	Acidic endochitinase SE2 precursor	2.2	1.1	0.3	0.2		0	0
	ABC47860.1	N-hydroxycinnamoyl/benzoyltransferase 1 [Glycine max]	1.7	0.7	0.3	0.2		0	0
	AAT34987.1	putative cysteine protease [Gossypium hirsutum]	1.6	0.6	0	0		0	0
	AAY15221.1	antifungal protein	1.5	0.4	0	0		0	0
	AAT68601.1	benzoyl coenzyme A: benzyl alcohol benzoyl transferase	1.2	0.5	0.1	0.1		0	0
	ACG39790.1	pre-mRNA-splicing factor 19	1.1	0.4	0.2	0.3		7e-06	6e-06
	AAT37529.1	purple acid phosphatase 1	0.8	0.4	0	0		0	1.1e-05
	NP_564385.1	NFD3 (NUCLEAR FUSION DEFECTIVE 3)	0.8	0.4	0.1	0.1		5.2e-05	9.8e-05
	CAG29028.1	TPA: putative cystatin	0.7	0.3	0	0		0	4e-06
	ABB52080.1	putative 9-cis epoxycarotenoid dioxygenase	0.7	0.2	0	0		0	1e-06
	CAK18840.1	subunit IV of photosystem I (PSI-E) precursor	0.6	0.3	0	0		0	2.7e-05
	ABW80999.1	PI-phospholipase C PLC5	0.6	0.3	0	0		1.2e-05	7.9e-05
	AAK51119.1	xylucan endo-transglycosylase	0.6	0.2	0	0		0	7e-06
	ACL14907.1	L-isoaspartyl methyltransferase 2	0.6	0.2	0	0		0	3e-06
	ABM55247.1	calmodulin-binding protein	0.5	0.2	0	0		1e-05	0.000223
	AAP74755.1	chalcone synthase	0.5	0.1	0	0		2.3e-05	0.000175
	ABL67651.1	putative auxin-repressed	0.4	0.2	0	0		7.2e-05	0.001487
	AAG13524.1	putative non-LTR retroelement reverse	0.5	0.1	0	0		3e-06	1.2e-05
		SS (ME) : WS (ME)
	CAB52689.1	hexose transporter [Solanum lycopersicum]	5	3.4	1.6	1.9		0	0
	AAZ85265.1	CT099	4.8	2.6	1.2	1.5		0	0
	CAA57973.1	class III ADH, glutathione-dependent formaldehyde dehydrogenase	3.7	3.1	2.2	1.4		1e-06	5e-06
	NP_567094.1	ADL4/ADLP2/DRP1E/EDR3 (DYNAMIN-LIKE PROTEIN 4)	3.5	2.1	0.8	1.1		0	0
	NP_175812.1	ALDH7B4 (ALDEHYDE DEHYDROGENASE 7B4)	3.1	1.6	0.5	0.3		0	0
	AAX09646.1	aldehyde dehydrogenase family 7 member A1	3.1	1.6	0.5	0.3		0	0
	O24361.1	Proteasome subunit beta type-5 precursor	2.2	1.6	0.8	1.3		5.5e-05	0.00012
	BAE53384.1	beta-1,3-glucanase [Sesbania rostrata]	1.9	1.1	0.4	0.4		0	0
	NP_568564.1	binding / catalytic [Arabidopsis thaliana]	1.9	1.1	0.6	0.4		1e-06	2e-06
	ABS18436.1	WRKY39 [Glycine max]	1.8	1.3	0.6	0.4		3e-06	1.1e-05
	ABN05321.1	starch branching enzyme I [Populus trichocarpa]	1.7	1.3	0.5	0.4		4e-06	1.6e-05
	AAO63022.1	flavanone 3-hydroxylase	1.5	0.8	0	0		0	0
	AAT37528.1	purple acid phosphatase 3	1.4	0.9	0.2	0.2		0	0
	AAD55090.1	thaumatin	1.4	0.8	0	0		0	0
	NP_851263.1	2-nitropropane dioxygenase family	1.3	0.9	0.3	0.3		3.4e-05	0.0001
	XP_810084.1	universal minicircle sequence binding protein	0.7	0.4	0	0		0	8e-06
	ABC88375.1	Smad4	0.5	0.3	0	0		1.9e-05	0.000598
	BAD91179.1	putative mitochondrial dicarboxylate transporter	0.5	0.3	0	0		9e-06	0.000523
	NP_190109.1	hydroxyproline-rich glycoprotein family protein	0.3	0.2	0.1	0.1		0.00033	1e-05
	CAA71494.1	peroxidase	0.2	0.3	0.1	0.1		0.000278	5e-06
		WS (SE) : H (SE) : BI (ME)
	AAD31848.1|AF133532_1	water channel protein MipK [Mesembryanthemum crystallinum]	0.1	0.4	0.7	6.2		0	0
	ABG90382.1	lateral organ boundaries domain protein [Caragana korshinskii]	0.3	0.6	1.8	5.1		0	0
	ABQ62991.1	RAP2.4-like protein [Populus trichocarpa]	0.2	1.4	1	2.9		0	0
	AAA80675.1	fructokinase	0.1	0.2	0.4	2.3		0	0
	ACL81159.1	putative auxin/aluminum-responsive protein [Mirabilis jalapa]	0	0.4	0.3	5.9		0	0
	AAT35231.1	nodulin 26-like protein [Medicago truncatula]	0	0.1	0.2	5.6		0	0
	ABO77632.1	peroxidase [Medicago truncatula]	0	0.1	0.1	2.4		0	0
	BAB11940.1	Na/H antiporter Nhx1 [Atriplex gmelini]	0.1	0.4	0.3	2.1		0	0
	BAE98780.1	pectinesterase like protein [Arabidopsis thaliana]	0	0.2	0.3	1.9		0	0
	NP_201227.3	calmodulin-binding protein	0.1	0.3	0.3	1.5		0	0
	CAB82852.1	protein kinase MK6	0	0.1	0.2	1.1		1e-06	0
	ACJ02356.1	GAST-like protein	0.1	0.2	0.3	1.1		9e-05	1e-06
	NP_177158.1	DNA-binding family protein	0	0.1	0.1	0.9		0	0
	BAB40710.1	BY-2 kinesin-like protein 10	0.1	0.2	0.2	0.9		0.001208	3.4e-05
	NP_568974.1	ATFP3 (Arabidopsis thaliana farnesylated protein	0	0.1	0.2	0.8		2.2e-05	0
	BAC67189.1	expansin	0	0.2	0.2	0.8		0.000143	1.1e-05
	NP_568721.1	short-chain dehydrogenase	0	0.1	0.1	0.8		7.3e-05	0
		WS (SE) : H (ME) : BI (ME)
	AAB67869.1	plasma membrane major intrinsic protein 2	1.9	5.1	6.5	11.1		0	0
	P42767	Aquaporin PIP-type	1	2.5	4.9	5.2		0	0
	AAB17284.1	tonoplast intrinsic protein	0.2	0.7	1.2	2.3		0	0
	CAA71495.1	peroxidase	0.2	0.5	0.9	1.3		3e-06	3e-06
	AAP03878.1	Avr9/Cf-9 rapidly elicited protein 189	0.2	0.5	1.2	1.2		3e-06	2e-06
		WS (ME) : H (SE) : BI (ME)
	NP_197195.2	AAA-type ATPase family protein	0	0.3	0.2	0.5		6.6e-05	0.001412
		WS (ME) : H (ME) : BI (SE)
	ABG88131.1	chloroplast omega-3 fatty acid desaturase	1.3	3.6	6.2	2.7		0	0
	ABG47806.1	pectin methlyesterase inhibitor protein 1 [Capsicum annuum]	0.1	3.5	4.6	0.5		0	0
	AAA53547.1	polygalacturonase inhibitor protein	0	0.5	0.6	0.2		1.5e-05	0.000213
	YP_001691680.1	N-acetylmuramoyl-L-alanine amidase	0	0.5	0.5	0.1		1.3e-05	0.000182
		WS (ME) : H (ME) : BI (ME)
	NP_563789.1	SMO2-2 (sterol 4-alpha-methyl-oxidase 2)	0.7	1.6	2.1	2.2		9e-06	2.4e-05
	AAN03474.1	syntaxin [Glycine max]	0.5	1.1	1.4	1.9		2.3e-05	3.8e-05
		SS (SE) : H (SE) : BI (ME)
	NP_179257.1	nodulin family protein [Arabidopsis thaliana]	1.3	0.1	0.3	7.2		0	0
	AAV66332.1	ethylene response factor 1 [Cucumis sativus]	1.5	0.1	1.1	4.4		0	0
	ABV27490.1	fasciclin-like arabinogalactan protein 19	0.5	1.3	0.6	5		0	0
	P51074.2	Annexin-like protein RJ4	0.3	0.1	0.2	1.8		0	0
	NP_564075.1	JAZ1	0.2	0	0.2	1.4		0	0
	NP_188299.1	ATEBP/ERF72/RAP2.3 (RELATED TO AP2 3)	0.4	0.1	0.2	1.4		1e-06	0
	CAA65982.1	Cdc2MsF protein [Medicago sativa]	0.2	0	0.1	0.6		0.000114	1.7e-05
	NP_176476.1	cornichon family protein	0.1	0	0.2	0.5		0.000452	9.5e-05
	AAB49626.1	chromoplast-associated hsp20	0.1	0	0.1	0.5		0.000359	4e-06
		SS (ME) : H (SE) : BI (ME)
	CAR67806.1	Chaperone protein htpG (Heat shock protein htpG)	2.1	0.1	0.6	3.7		0	0
		SS (ME) : H (ME) : BI (SE)
	ABR13301.1	putative proline-rich cell wall protein	0.2	0	0.2	0.1		9e-06	0
		SS (ME) : H (ME) : BI (ME)
	NP_568091.2	CAX4 (cation exchanger 4)	1.4	0.3	0.8	1.2		3e-06	1.6e-05
		SS (SE) : WS (SE) : H (ME)
	AAA18948.1	ferredoxin-dependent glutamate synthase	1.1	1.8	3.6	0.4		0	0
	P31928.1	Sucrose-phosphate synthase	1.1	1.3	2.6	0.5		1e-06	0
	P08980.2	Cytochrome b6-f complex	0.6	1.1	2.4	0.1		0	0
	AAS46243.1	xylucan endotransglucosylase-hydrolase XTH7	0.4	0.8	1.8	0		0	0
	AAX19898.1	phytoene synthase [Salicornia europaea]	0.2	0.8	1.6	0		0	0
	ACG42167.1	DAG protein [Zea mays]	0.8	0.5	1.6	0		0	1e-06
	NP_191530.1	short-chain dehydrogenase	0.2	0.6	1.2	0		0	1e-06
	O49939.1	Peptidyl-prolyl cis-trans isomerase, chloroplastic	0.4	0.5	1.2	0		2e-06	6e-06
	ABB02409.1	chloroplast lipocalin	0.3	0.1	1.1	0		0	2e-06
	NP_190741.1	saposin B domain-containing protein	0.1	0.5	1	0		0	0
	YP_534971.1	neopullulanase / cyclomaltodextrinase / maltogenic alpha-amylase	0.2	0.1	0.8	0		8e-06	2e-06
	NP_195467.1	ribonuclease III family protein	0.2	0.2	0.9	0.1		2.5e-05	2e-06
	XP_652434.1	protein kinase domain containing protein	0.3	0.1	0.7	0		5e-06	8.5e-05
	AAC06319.1	putative cinnamyl alcohol dehydrogenase	0.1	0.2	0.6	0		0.000118	5.4e-05
		SS (SE) : WS (ME) : H (SE)
	NP_174533.1	ferredoxin family protein	0.4	0.9	0.4	0		5.5e-05	0.00046
	NP_174211.1	Dof-type zinc finger domain-containing protein	0.2	0.7	0.2	0		8.9e-05	0.000153
		SS (ME) : WS (SE) : H (SE)
	AAY89374.1	beta-amylase 1 [Nicotiana langsdorffii x Nicotiana sanderae]	5.6	2.7	1	0.1		0	0
	CAA71491.1	peroxidase [Spinacia oleracea]	5.3	2.4	1.3	0.4		0	0
	BAD93291.1	beta-amylase [Glycine max]	3.2	1.5	0.5	0		0	0
	YP_001533860.1	FAD-dependent pyridine nucleotide-disulphide	3.1	1.4	0.4			0	0
	Q9M571.1	Phosphoethanolamine N-methyltransferase	3.1	1.3	0.2	0		0	0
	CAA58731.1	PAR-1b [Nicotiana tabacum]	2.2	1.1	0.2	0.1		0	0
	AAR84643.1	defensin [Picea glauca]	1.6	0.6	0.5	0		0	0
	ZP_01692219.1	glycerophosphoryl diester phosphodiesterase	1.1	0.5	0.2	0.1		3e-06	1e-05
	XP_002171493.1	DNA ligase	1.1	0.3	0.3	0.1		3e-06	2e-06
	CAA04157.1	Rieske iron-sulfur protein Tic55	1	0.4	0.5	0		2.3e-05	0.000251
	AAF76143.1	4-diphosphocytidyl-2-C-methyl-D-erythritol kinase, chloroplastic/chromoplastic	0.9	0.2	0.4	0.1		2.4e-05	3.2e-05
	P82010.1	Antifungal protein AX2	0.8	0.4	0.2	0		1.5e-05	0.000111
	AAC69177.1	peroxisomal targeting signal 1 receptor	0.8	0.3	0.3	0		8.2e-05	0.000413
		SS (ME) : WS (SE) : H (ME)
	P55233.1	AGPase S Alpha-D-glucose-1-phosphate adenyl transferase	2.1	1.1	3.3	0.1		0	0
	ABV60089.1	trans-2-enoyl-CoA reductase [Gossypium hirsutum]	1.6	1.3	2.6	0.1		0	0
	NP_176758.1	microsomal glutathione s-transferase, putative	1.3	0.6	0.8	0.1		5.7e-05	0.000366
	BAA22083.1	RNA binding protein	1.1	0.5	0.6	0		2.2e-05	0.000492
		SS (SE) : WS (ME) : H (ME)
	Q42910.1	Pyruvate, phosphate dikinase, chloroplastic	8.8	27.9	41.5	1.3		0	0
	BAA22966.1	chitinase [Chenopodium amaranticolor]	6.2	21.3	36.7	1.5		0	0
	Q41385.1	Photosystem I reaction center subunit XI	7.4	13.7	17.7	2.7		0	0
	P50433.1	Serine hydroxymethyltransferase	6.1	12.8	17.3	1.5		0	0
	AAK67359.2|AF390210_1	catalase [Suaeda maritima subsp. salsa]	5.3	12.7	17.3	0.4		0	0
	AAC24709.1	ribulose-phosphate 3-epimerase transit form	6	12.5	17.3	0.5		0	0
	AAM78591.1	rubisco activase [Chenopodium quinoa]	1.3	15.1	16	0.3		0	0
	ABC26011.1	carotenoid cleavage dioxygenase 4a [Citrus clementina]	5.8	10.8	15.8	0.1		0	0
	P05435.2	ATP synthase gamma chain	3.3	9.9	14.6	1.2		0	0
	CAC17803.1	peroxiredoxin [Phaseolus vulgaris]	6.8	10.8	13.8	2.9		0	0
	P29409.2|PGKH	Phosphoglycerate kinase	4.2	9.9	13.4	1.2		0	0
	AAM63459.1	putative delta 9 desaturase [Arabidopsis thaliana]	1.2	6.9	11.4	0.5		0	0
	ABL60875.1	germin-like protein 6 [Vitis vinifera]	1.5	7.3	10.4	0.2		0	0
	CAD59764.1	cysteine proteinase inhibitor [Celosia cristata]	4.2	7.9	10.3	0.5		0	0
	AAB95218.1	putative serine-glyoxylate aminotransferase	2.4	7.5	8.6	0.1		0	0
	P37224.1	NAD-dependent malic enzyme 65 kDa isoform, mitochondrial; [A. hypochondriacus]	2.3	6.6	8.4	0		0	0
	AAZ79231.1	cellulose synthase-like protein CslG	2.8	6.5	8.2	0		0	0
	AAD31898.1|AF145480_1.	glutamine synthetase leaf isozyme precursor	3	5.3	8.1	1.3		0	0
	CAN99590.1	Na+/H+ antiporter [Mesembryanthemum crystallinum]	3.6	5.5	7.4	1.2		0	0
	ACC95130.1	CONSTANS-like gene	3.2	5.6	7.3	0.6		0	0
	NP_192259.1	ankyrin repeat family protein [Arabidopsis thaliana]	2.6	4.9	7.3	0		0	0
	Q00834.1|CYSK	Cysteine synthase	3.3	6.1	6.9	0.2		0	0
	CAC91565.1	hydroperoxide lyase	2.9	5.5	6.7	0.1		0	0
	CAD92450.1	amino acid permease 6	2.6	4.5	6.5	0.4		0	0
	CAK54360.1	putative desaturase-like protein [Trifolium repens]	1.4	4.2	5.7	0.1		0	0
	NP_172724.2	membrane bound O-acyl transferase (MBOAT) family	1.9	5.3	5.4	0.7		0	0
	AAC18788.1|AAC18788	Contains similarity to beta scruin	2.4	3.3	5	0		0	0
	AAB40396.1	glycolate oxidase [Mesembryanthemum crystallinum]	1.8	3.2	5	0.9		0	0
	CAA45022.1	aspartate aminotransferase [Panicum miliaceum]	0.9	3.1	4.7	0.2		0	0
	BAD80839.1	2-Hydroxyisoflavanone dehydratase [Glycyrrhiza echinata]	1.5	3.9	4.6	0.3		0	0
	CAA29590.1	Rieske FeS-precursor [Spinacia oleracea]	1	3	4.2	0.1		0	0
	AAC36700.1	protein phosphatase-2C; PP2C [Mesembryanthemum crystallinum]	1.3	3.4	3.6	0.1		0	0
	AAC18055.1	fructose-6-phosphate 2-kinase /fructose-2,6-bisphosphate	1.2	2.3	3.6	0.1		0	0
	AAR26482.1	harpin binding protein 1 [Malus x domestica]	1.5	2.5	3.5	0.4		0	0
	P12357.1	Photosystem I reaction center subunit V	1.5	2.4	3.4	0.1		0	0
	P10690.1	Photosystem II 10 kDa	1.1	3.2	3.3	0.2		0	0
	P22418.2	Fructose-1,6-bisphosphatase, chloroplastic	0.6	2.4	3.2	0		0	0
	P00289.2	Plastocyanin, chloroplastic.	0.8	2.5	3	0.1		0	0
	NP_568342.1	ENH1 (ENHANCER OF SOS3-1); metal ion binding [A. thaliana]	1.3	2.5	3	0.2		0	0
	AAZ08051.1	wax synthase [Petunia x hybrida]	1.4	2.7	2.8	0.2		0	0
	AAL77589.1|L43068_1	chloroplast ribose-5-phosphate isomerase	0.9	1.6	2.8	0.2		0	0
	ABT17358.1	N3 protein [Glycine max]	1.1	1.6	2.6	0.1		0	0
	P16016.2	Carbonic anhydrase, chloroplastic	0.4	1.7	2	0		0	0
	AAM61631.1	aspartyl aminopeptidase-like protein [Arabidopsis thaliana]	0.6	0.9	1.7	0.2		4e-06	5e-06
	BAB70509.1	DNAJ homoue [Oryza sativa]	0.9	2.2	1.6	0.2		0	0
	ABQ10203.1	cysteine protease Cp5 [Actinidia deliciosa]	0.5	1.2	1.6	0.1		0	1e-06
	NP_565745.1	membrane-associated zinc metalloprotease, putative	0.7	0.9	1.6	0.1		1.1e-05	5.5e-05
	ABY65114.1	putative expansin	0.1	0.9	1.4	0		0	0
	XP_137270.7	PREDICTED: similar to Kifc1 protein, kinesin family member C1	0.6	1.1	1.2	0		5e-06	0.000374
	ACG40942.1	3-beta hydroxysteroid dehydrogenase	0.6	0.8	1.2	0		1.9e-05	0.000605
	NP_566609.1	tetratricopeptide repeat (TPR)-containing protein	0.5	1	1	0		1.2e-05	0.000547
	AAR99078.1	CAX [Suaeda salsa]	0.5	0.6	1	0		8.8e-05	0.000997
	ABK27327.1	vacuolar citrate H+ symporter	0.2	1.1	0.9	0		0	0
	BAD08329.1	cysteine synthase like protein	0.2	0.6	0.9	0		1.5e-05	0.000134
	BAG71125.1	UDP-glucosyltransferase [Phytolacca americana]	0.2	0.6	0.9	0		1.6e-05	0.000139
	BAG14302.1	sinapate glucosyltransferase	0.1	0.7	0.7	0		0	2e-06
	ABG66964.1	small GTPase	0.2	0.8	0.6	0		5e-06	5.9e-05
	AAX77218.1	Rac2	0.2	0.8	0.5	0		1.1e-05	0.000103
	AAC33198.1	Similar to MtN21, Megicago truncatula nodulation induced gene	0.2	0.7	0.5	0		9.1e-05	0.000744
		SS (ME) : WS (ME) : H (SE)
	BAA09462.1	beta-amylase [Glycine max]	8.8	4.9	2.2	0.3		0	0
	ABB02383.1	temperature-induced lipocalin' [Lycopersicon esculentum]	6.7	4.9	3.2	1.2		0	0
	ABK58702.1	anti-microbial protein 2 [Amaranthus caudatus]	2.8	1.6	1.4	0		0	0
	BAF47746.1	ADP-glucose pyrophosphorylase beta subunit IbAGP	2.5	1.4	0.6	0.2		0	0
	AAG60439.1|AF215011_1	conotoxin scaffold VI/VII precursor AAI?	2.5	1.4	0.4	0.2		0	0
	CAC10358.1	protein phosphatase 2C [Nicotiana tabacum]	2.4	1.7	0.2	0		0	0
	ABN09130.1	DC1; C1-like [Medicago truncatula]	2.3	1.2	0.4	0		0	0
	AAD17804.1	nodule-enhanced protein phosphatase type 2C	2.1	1.2	0.6	0		0	0
	ABW76425.1	branched-chain aminotransferase [Nicotiana benthamiana]	2.1	1.8	0.8	0.4		0	2e-06
	NP_172669.2	fumarylacetoacetase, putative [Arabidopsis thaliana]	1.9	1.1	0.7	0.3		1e-06	3e-06
	NP_196765.2	carbon-nitrogen hydrolase family protein	2.1	1.2	0.6	0		0	1.7e-05
	ABU85615.1	photosystem I assembly protein ycf3	1.7	0.9	0.6	0		0	0
	BAB88944.1	protein phosphatase 2C [Mesembryanthemum crystallinum]	1.7	1.1	0.7	0.2		2e-06	1.1e-05
	ABG74821.1	YCF3 protein [Jasminum subhumile]	1.6	0.9	0.5	0		0	0
	AAF61435.1|AF137352_1	pre-hevein-like protein [Pisum sativum]	1.6	0.9	0.6	0.3		3.1e-05	5.9e-05
	ABR46067.1	avrPphB susceptible 1	1.4	0.9	0.4	0.2		4e-06	1.8e-05
	AAR83852.1	thioredoxin	1.2	1.4	0.3	0.1		0	2e-06
	NP_172203.2	phosphoesterase family protein	1.1	0.7	0.2	0		0	5e-06
	ABD28410.1	Exostosin-like	0.9	0.8	0.4	0		8.9e-05	0.002899
	ABN11121.1	MYB transcription factor	0.7	0.7	0.2	0		9.3e-05	0.002128
		SS (ME) : WS (ME) : H (ME)
	BAD29954.1	cysteine protease [Daucus carota]	26.9	33.7	44.5	11.4		0	0
	BAB20972.1	aspartic proteinase 4 [Nepenthes alata]	23.1	20.1	18.6	6.2		0	0
	YP_319761.1	photosystem II 44 kDa protein	12.2	14.1	17.3	2.6		0	0
	CAE22480.1	superoxide dismutase [Fe] [Solanum lycopersicum]	17.8	18.4	14.2	2.4		0	0
	AAO61856.1	glutathione S-transferase Z1 [Malva pusilla]	5.4	8.9	10.5	0.3		0	0
	ABQ10199.1	cysteine protease Cp1 [Actinidia deliciosa]	10.3	11	10.3	0.7		0	0
	AAW48295.1	pore-forming toxin-like protein Hfr-2 [Triticum aestivum]	5.7	7.8	10	0		0	0
	AAS92464.1	Fe-superoxide dismutase 1 precursor [Lotus japonicus]	12.6	13	9.7	1.1		0	0
	AAF61440.1|AF138264_1	papain-like cysteine proteinase isoform	5.3	9	9.5	2.2		0	0
	BAD91175.1	plastidic glucose 6-phosphate/phosphate translocator 2	6.2	7.7	8.9	2.1		0	0
	P31853.2	ATP synthase B' chain, chloroplastic	5.9	8.1	8.5	0.4		0	0
	P12355.1	Photosystem I reaction center subunit III, chloroplastic, LHC 17 kDa protein	4.7	8	8.4	2.1		0	0
	NP_569012.2	GRF8 (GENERAL REGULATORY FACTOR 8); protein binding / protein P-amino acid binding	5	7.6	8.1	3.9		0	0
	CAA47329.1	Cysteine synthase, chloroplastic/chromoplastic [Spinacia oleracea]	4.1	5.7	6.1	0.9		0	0
	NP_175397.1	leucine-rich repeat family protein [Arabidopsis thaliana]	3.8	5.7	6	1.1		0	0
	AAA87042.1	putative 32.7 kDa jasmonate-induced protein [Hordeum vulgare]	3.5	4.1	5.9	0		0	0
	P52765.1	NAD(P)H-quinone oxidoreductase subunit 3	6.7	5.4	5.8	0		0	0
	ACF06581.1	translational initiation factor eIF1	10.1	7.5	5.8	2.4		0	0
	NP_564093.1	wound-responsive family protein [Arabidopsis thaliana]	3.7	3.9	5.7	0.8		0	0
	Q05145.1	Malate dehydrogenase [NADP], chloroplastic	3.4	5.9	5.6	1.4		0	0
	NP_054960.1	photosystem II 47 kDa protein	5.1	6.5	5.3	0.8		0	0
	NP_180873.1	KAT2/PED1 (PEROXISOME DEFECTIVE 1); acetyl-CoA C-acyltransferase	6	6.3	5.1	1.1		0	0
	P42820.1	Acidic endochitinase SP2	8.2	5.5	5	0.2		0	0
	P46488.1	Malate dehydrogenase, glyoxysomal	3.2	4.5	4.8	1.1		0	0
	NP_849444.1	ACD1-LIKE; electron carrier [Arabidopsis thaliana]	3.6	4.6	4.8	1.6		3e-06	2.2e-05
	AAP83137.1	lipoxygenase 2 [Nicotiana attenuata]	7.1	6.5	4.7	0.7		0	0
	ACB56924.1	glycosyltransferase UGT88A8 [Hieracium pilosella]	3.2	4.5	4.6	0.7		0	0
	NP_173165.1	FUG1 (FU-GAERI1); translation initiation factor	3.2	3.4	4.9	1.1		0	0
	CAA96568.1	CP12 [Spinacia oleracea]	4.8	4.6	4.4	0.1		0	0
	XP_001351443.1	phosphoglycerate mutase [Plasmodium falciparum]	5.6	4.4	4.3	0		0	0
	|NP_567725.1	ACD1-LIKE; electron carrier [Arabidopsis thaliana]	3.2	4.2	4.3	1.4		5e-06	3.1e-05
	O23814.1	Probable phopholipid hydroperoxide glutathione peroxidase-like protein	6.4	5.8	4.2	2.1		2e-06	5e-06
	NP_181092.1	plastid-lipid associated protein PAP, putative	3.1	3.1	3.9	0.4		0	0
	ABA94728.1	Jacalin-like lectin domain containing protein [Oryza sativa]	2	3.2	3.7	0.4		0	0
	BAG09558.1	chloroplast RNA binding protein [M. crystallinum]	2.3	3.1	3.4	0.3		0	0
	Q84KI6.1|SQD1	UDP-sulfoquinovose synthase	2.1	3.1	3.4	0.8		1e-06	7e-06
	ABN05686.1	Zinc finger, CCHC-type [Medicago truncatula]	4.4	3.5	3.2	0.9		0	1e-06
	NP_187290.1	integral membrane family protein	2.6	2.6	3.1	0		0	0
	CAK22416.1	cationic peroxidase [Beta vulgaris]	4.4	4.6	3.1	0.4		0	0
	ACK38253.1	pathogenesis-related protein [Tamarix hispida]	2.1	3.2	3	0.1		0	0
	AAO72532.1	aldehyde dehydrogenase 1 precursor [Lotus corniculatus]	2.2	2.7	2.8	0.3		0	1.6e-05
	ACF06473.1	light-inducible protein ATLS1 [Elaeis guineensis]	2.7	3.6	2.7	0.1		1.7e-05	0.000118
	Q9SM43.2	Violaxanthin de-epoxidase, chloroplastic	1.4	1.9	2.7	0.1		0	0
	BAF36564.1	alternative oxidase [Nicotiana tabacum]	1.7	2.3	2.7	0.3		0	1e-05
	ABD52327.1	plastid protoporphyrinogen oxidase [Amaranthus tuberculatus]	1.7	2.1	2.7	0.4		2e-06	3.5e-05
	NP_568892.1	FTSH9 (FtsH protease 9); ATP-dependent peptidase	2.2	2.1	2.7	0.6		6e-06	0.000106
	NP_191434.1	CSY2 (CITRATE SYNTHASE 2)	2.9	2.1	2.6	0.4		0	4.3e-05
	CAC43293.1	putative phosphoenolpyruvate carboxylase kinase	2.8	2.7	2.6	0.4		0	5.1e-05
	P17202.1	Betaine aldehyde dehydrogenase	5.1	3.8	2.6	1.1		0	0
	NP_189086.1	HCF101 (HIGH-CHLOROPHYLL-FLUORESCENCE 101)	1.6	1.7	2.5	0.1		0	8e-06
	AAD11430.1	protein phosphatase 2C homo [Mesembryanthemum crystallinum]	2.3	2.3	2.5	0.5		8.6e-05	0.001346
	AAR24912.1	fructokinase 3 [Lycopersicon esculentum]	2.6	3.1	2.5	0.7		1.8e-05	0.000266
	AAT01418.1	putative stress-responsive protein [Tamarix androssowii]	2.1	3.7	2.4	0.1		0	1e-06
	ACG31979.1	mo-molybdopterin cofactor sulfurase [Zea mays]	3	2.4	2.4	0.3		0	5e-06
	ACC91241.1	aldose 1-epimerase family protein	1.7	2.1	2.4	0.4		8.5e-05	0.000893
	NP_181046.1	ATO1 (ARABIDOPSIS THIOREDOXIN O1)	1.9	3.1	2.3	0.6		1e-06	6e-06
	2AKJ|A	Chain A, Structure Of Spinach Nitrite Reductase	1.2	1.5	2.2	0.1		0	9e-06
	Q40412.1	Zeaxanthin epoxidase	3.1	2.6	2.2	0.2		0	1e-06
	CAC43291.1	putative linker histone H1 variant protein [Beta vulgaris]	1.5	1.6	2.1	0.1		1e-06	0.000133
	NP_568630.1| ATARD4	acireductone dioxygenase [iron(II)-requiring]/ metal ion binding	3.5	2.8	2.1	0.3		0	0
	AAT02656.1	mitochondrial pyruvate dehydrogenase kinase isoform	1.3	1.7	2	0.1		1e-06	7.1e-05
	NP_566180.1	integral membrane family protein [Arabidopsis thaliana]	1.2	1.5	2	0.1		1e-06	5.1e-05
	ACK75561.1	allantoate amidohydrolase [Glycine max]	1.5	2.1	2	0.3		1.5e-05	0.000428
	CAA53507.1	phosphoglucomutase [Spinacia oleracea]	1.7	1.8	1.9	0		0	0.000141
	P41348.2|FTRC1	Ferredoxin-thioredoxin reductase catalytic chain, chloroplastic	1.3	2	1.9	0.3		1.2e-05	0.000209
	AAY23355.1	3-ketoacyl-CoA reductase 2	1.2	1.5	1.7	0		0	0.000237
	NP_566806.1	YSL6 (YELLOW STRIPE LIKE 6); oligopeptide transporter	2.3	1.5	1.6	0.2		0	1.2e-05
	BAD29977.1	putative ammonium transporter [Camellia sinensis]	2.1	2.1	1.6	0.2		0	0
	ABC02881.1	ACS2 [Ricinus communis]	1.6	1.6	1.6	0.2		7.8e-05	0.002882
	ABN08102.1	Nitrogen-fixing NifU, C-terminal	1.1	0.9	1.5	0		2e-06	0.000384
	AAB93956.1	amarandin-1	0.8	1.3	1.5	0.1		6e-06	0.000112
	ABV46593.1	phytoene desaturase	0.9	1.2	1.5	0.1		7.2e-05	0.001581
	ABV25893.1	starch synthase isoform I	1	0.9	1.2	0		5.7e-05	0.006704
	emb|CAC33003.1	urease accessory protein G [Solanum tuberosum]	1.6	1.5	1	0.2		7.2e-05	0.001244
		SS (SE) : WS (SE) : BI (ME)
	NP_177743.1	SKU5 Similar 5; copper ion binding / oxidoreductase [Arabidopsis thaliana]	0.9	0.7	0.1	12.2		0	0
	NP_194773.1	UDP-D-GLUCURONATE 4-EPIMERASE 1	1.9	1.3	0.6	11.5		0	0
	ABV32548.1	endo-1,4-beta-mannosidase protein 2 [Prunus persica]	1.4	0.7	0.1	7.9		0	0
	CAD23248.1	squalene monooxygenase 2 [Medicago truncatula]	0.4	0.3	0.1	5.9		0	0
	ABX60218.1	heat shock protein [Ammopiptanthus mongolicus]	0.4	0.4	0.2	5.4		0	0
	AAB99757.1	malate dehydrogenase precursor [Medicago sativa]	0.9	0.5	0.1	5.3		0	0
	ACD37361.1	3-hydroxy-3-methylglutaryl-coenzyme A reductase	1.2	0.6	0.2	4.9		0	0
	P83304.1	LEC_PARPC Mannose/glucose-specific lectin	0.1	0.1	0	4.2		0	0
	P09887.1	Small heat shock protein	0.1	0.3	0	4		0	0
	AAP96920.1	pyruvate decarboxylase [Dianthus caryophyllus]	0.1	0.1	0	3.8		0	0
	AAZ30376.1	PHB1 [Nicotiana benthamiana]	0.5	0.5	0.2	3.8		0	0
	ZP_01052255.1	iron-sulfur cluster-binding protein [Tenacibaculum sp]	1.2	1.2	0.4	3.8		0	0
	NP_196051.2	pectate lyase family protein [Arabidopsis thaliana]	0.2	0.2	0.1	3.7		0	0
	AAM47602.1|AF513859_1	ovule/fiber cell elongation protein Ghf	1.6	1.3	0.5	3.7		0	0
	CAB40742.1	aquaglyceroporin; tonoplast intrinsic protein	0.7	0.6	0.3	3.3		0	0
	CAH17686.1	phenylalanine ammonia lyase [Beta vulgaris]	0.8	0.6	0.2	3.1		0	0
	BAF98279.1	hydroxymethylglutaryl-CoA synthase [Hevea brasiliense]	0.5	0.5	0.1	3		0	0
	NP_566170.1	GAUT9 (Galacturonosyltransferase 9); polygalacturonate transferring hexosyl groups	0.2	0.2	0.1	3		0	0
	ABY40731.1	FERONIA receptor-like kinase [Poncirus trifoliata]	0.5	0.2	0.1	2.9		0	0
	NP_973902.1	NHL repeat-containing protein [Arabidopsis thaliana]	0.2	0.1	0	2.7		0	0
	NP_176252.1	dynamin family protein [Arabidopsis thaliana]	0.5	0.3	0	2.6		0	0
	BAD10771.1	putative glutamate decarboxylase	1.1	0.6	0.1	2.5		0	0
	NP_188226.1	A37 (PYRIDOXINE BIOSYNTHESIS 1.2)	0.2	0.3	0.1	2.4		0	0
	BAD91079.1	beta-D-galactosidase [Pyrus pyrifolia]	0.3	0.1	0	2.2		0	0
	NP_565824.1	DNAJ heat shock N-terminal domain-containing protein	0.2	0.1	0	2.2		0	0
	NP_200149.1	pectinesterase [Arabidopsis thaliana]	0.4	0.1	0	2.1		0	0
	AAL40864.1	receptor protein kinase-like protein [Capsicum annuum]	0.5	0.2	0.1	2.1		0	0
	ABO48369.1	TINY-like protein 2 [Populus trichocarpa]	0.2	0.1	0	1.9		0	0
	ABD98040.1	epicotyl-specific tissue protein [Striga asiatica]	0.1	0.1	0	1.9		0	0
	AAP83138.1	lipoxygenase [Nicotiana attenuata]	0.1	0.1	0	1.9		0	0
	AAP97493.1	UDP-Glc-4-epimerase [Solanum tuberosum]	0.7	0.3	0.1	1.9		0	0
	CAC24490.1	choline kinase [Pisum sativum]	0.3	0.2	0.1	1.9		0	0
	AAC49114.1	acetyl-CoA carboxylase biotin-containing subunit	0.4	0.5	0.1	1.8		0	0
	BAF98285.1	diphosphomevalonate decarboxylase [Hevea brasiliense]	0.4	0.4	0.1	1.7		0	0
	O65162.1	Caffeoyl-CoA O-methyltransferase	0.4	0.3	0.1	1.7		0	0
	AAT40110.1	putative UDP-glucuronate decarboxylase 4 [Nicotiana tabacum]	0.6	0.2	0.1	1.6		0	0
	NP_186753.2	GAUT13 (Galacturonosyltransferase 13)	0.4	0.4	0.1	1.6		0	0
	Q41014.2	Ferredoxin--NADP reductase	0.3	0.3	0.1	1.6		0	0
	BAB86893.1	syringolide-induced protein 1-3-1B [Glycine max]	0.3	0.3	0.1	1.6		0	0
	ABK76265.1	beta-amyrin synthase	0.6	0.3	0	1.4		0	0
	Q43748.1	Non-specific lipid-transfer protein	0.4	0.2	0.1	1.4		1e-06	0
	Q05957.1	Petal death protein	0.5	0.1	0	1.3		0	0
	XP_001351923.1	E1-E2_ATPase	0.3	0.4	0	1.3		2e-06	0
	NP_850867.1	uridylate kinase	0.3	0.4	0	1.3		4e-06	0
	CAA61158.1	SIEP1L Strong similarity to glycoprotein EP1	0.1	0.1	0	1.3		0	0
	O49071.1	Inositol monophosphatase [M. crystallinum]	0.3	0.4	0.1	1.3		2.3e-05	2e-06
	ABC74567.1	acetoacetyl-CoA thiolase	0.3	0.3	0.1	1.3		3.5e-05	0
	BAE92730.1	3-hydroxy-3-methylglutaryl coenzyme A reductase	0.1	0.1	0	1.1		0	0
	NP_191705.1	BRH1 (BRASSINOSTEROID-RESPONSIVE RING-H2)	0.4	0.1	0	0.8		1e-06	1e-06
	ABB72441.1	xylucan endotransglucosylase	0.1	0.2	0	0.8		3.6e-05	1e-06
	AAP31307.1	histone H1	0.3	0.1	0	0.7		0.000217	3.5e-05
	CAB89490.1	similar to CRK1 [ Cdc2-related kinase] protein [Beta vulgaris subsp. vulgaris]	0.1	0.1	0	0.7		0.000755	4e-06
	NP_173857.2	methyltransferase [Arabidopsis thaliana]	0.1	0.1	0	0.7		0.000102	2e-06
	NP_192169.1	ATMLO1/MLO1 (MILDEW RESISTANCE LOCUS O 1	0.3	0.1	0	0.6		2.7e-05	5.7e-05
	AAY40250.1	Cys2/ His2 zinc-finger transcription factor [Silene latifolia]	0.1	0.1	0	0.5		0.000688	5e-06
		SS (SE) : WS (ME) : BI (SE)
	ABV53916.1	GAGA-motif binding transcriptional activator [Populus trichocarpa]	0.8	2.1	0.4	0.9		0	0
		SS (ME) : WS (SE) : BI (SE)
	AAB62947.1	LTCOR11 [Lavatera thuringiaca]	6.6	2.4	0	0.3		0	0
	ABC59078.1	cytochrome P450 monooxygenase CYP72A59 [Medicago truncatula]	3.8	1.1	0.4	1.2		0	0
	ABT18100.1	FERONIA receptor-like kinase [Arabidopsis thaliana]	2.3	0.6	0	0.5		0	0
	BAG74565.1	alkaline alpha galactosidase [Tetragonia tetragonoides]	2.1	1	0	0.4		0	0
	ACH63239.1	harpin-induced protein [Rheum australe]	1.7	0.8	0.2	0.4		0	0
	AAO43000.1	early tobacco anther 1	1.2	0.4	0.1	0.3		0	0
	P29126.1	endo-β-1,4-xylanase	1	0.4	0	0.2		0	0
	ABD28734.1	UDP-N-acetylglucosamine transferase subunit ALG14	0.8	0.4	0	0.3		2.4e-05	0.000204
	ABL86674.1	PROTODERMAL FACTOR 1 PDF [Gossypium barbadense]	0.6	0.2	0	0.3		5e-06	4.9e-05
	AAP55714.1	GDSL-lipase [Chenopodium rubrum]	0.2	0.1	0	0.1		1e-06	0
		SS (SE) : WS (ME) : BI (ME)
	AAB53764.1	aminoalcoholphosphotransferase	0.8	2.1	0.1	1.1		3e-05	1.4e-05
	AAN62354.1	citrus Tristeza virus resistance gene (Ctv) 22	0.1	0.6	0	0.7		6e-06	1.7e-05
	AAT01416.1	translation initiation factor 5A [Tamarix androssowii]	0.6	1.8	0.1	1.4		0	0
		SS (ME) : WS (SE) : BI (ME)
	AAG50231.1|AF302495	1 cinnamate 4-hydroxylase [Populus balsamifera subsp. trichocarpa]	2.2	0.9	0.1	3.8		0	0
	NP_173089.1	ATOCT3 (ARABIDOPSIS THALIANA ORGANIC CATION/CARNITINE TRANSPORTER 3]	2.1	1.1	0.2	3.5		0	0
	NP_181370.1	prenylated rab acceptor (PRA1) family protein	2.4	1.3	0.2	3.1		0	0
	AAB39638.1	SCOF-1 [Glycine max]	3.1	1.3	0.2	2.2		0	0
	NP_199851.2	ATPAP27/PAP27 (purple acid phosphatase 27)	1.9	1.1	0.4	2.2		0	0
	CAA67429.1	subtilisin-like protease SBT1 [Solanum lycopersicum]	1.1	0.8	0.4	2.1		4.4e-05	2e-05
	ACF04280.1	myo-inositol oxygenase	1.5	0.6	0.1	1.5		0	0
	ACD62790.1	BURP domain-containing protein	2.5	0.1	0	1.3		0	0
	ABS80935.1	putative NAC transcription factor [Avicennia marina]	1.9	0.9	0.2	1.3		0	0
	NP_566976.1	pyruvate kinase, putative	1.4	0.7	0.2	1.3		2e-06	9e-06
	NP_001078275.1	pyruvate kinase, putative	1.3	0.6	0.2	1.1		6e-06	1.6e-05
	ACK99529.1	late embryogenesis abundant protein LEA, [Knorringia sibirica]	0.8	0.4	0	0.9		0	2.6e-05
	NP_568914.1	gibberellin-regulated family protein	1.1	0.3	0	0.7		0	0
	JC5562	trypsin inhibitor ETIb precursor [Erythrina variegata]	0.4	0.1	0	0.7		5.4e-05	6.3e-05
	AAK62444.1	similar to wpk4 (SNF1-Related Protein Kinase) [Arabidopsis thaliana]	0.4	0.1	0	0.7		3.4e-05	8e-05
	ABR87939.1	sucrose synthase 1	0.4	0.2	0	0.7		4.5e-05	0.000284
		SS (ME) : WS (ME) : BI (SE)
	ABQ10204.1	cysteine protease Cp6 [Actinidia deliciosa]	17.3	9.7	2.3	4.7		0	0
	ABG76000.1	GRP-like protein 2 [Gossypium hirsutum]	3.8	2.2	0.1	0.4		0	0
	Q04522.3	Glutathione S-transferase	3.7	1.9	0.1	1.3		0	0
	AAP41850.1	1-aminocyclopropane-1-carboxylate oxidase	3.7	2.1	0.6	1.5		0	0
	NP_192626.1	arginase, putative [Arabidopsis thaliana]	3.5	2.1	0.3	0.6		0	0
	NP_565871.1	aldo/keto reductase family protein	1.4	0.8	0.1	0.3		0	0
	BAC77693.1	salt-induced hydrophilic protein [Atriplex nummularia]	0.6	0.6	0	0.1		1e-06	0.000142
	NP_195570.1	ATFP6 (FARNESYLATED PROTEIN 6)	0.4	0.3	0	0.1		0.00011	6.8e-05
	AAN87551.1	gamma-tubulin	0.3	0.3	0	0.1		1e-05	5e-06
		SS (ME) : WS (ME) : BI (ME)
	BAE07183.1	putative serine decarboxylase [Beta vulgaris]	6.1	3.9	1.6	4.7		0	0
	P52877.1	Phosphoserine aminotransfererase	5.6	3.7	1.5	4.2		0	0
	AAR29980.1	sterol delta-7 reductase [Tropaeolum majus]	3	1.9	0.7	2.9		0	0
	ABD32395.1	Histone-fold/TFIID-TAF/NF-Y [Medicago truncatula]	2.8	1.7	0.8	2.9		0	0
	AAS79106.1	probable lipid transfer protein family protein [Tamarix androssowii]	2.2	1.4	0.4	2.6		0	0
	CAD12839.3	putative metallophosphatase [Lupinus luteus]	2.5	1.4	0.2	1.9		0	0
	Q39442.1	V-type proton ATPase catalytic subunit A [Beta vulgaris]	1.4	1.4	0.6	2.5		6.7e-05	6.8e-05
	ACF06568.1	disulfide-isomerase precursor-like protein [Elaeis guineensis]	2.3	1.7	0.5	1.8		0	2e-06
	NP_172830.1	calcineurin-like phosphoesterase family protein	1.8	1.3	0.2	1.6		0	1e-06
	ABC61504.1	AGO4-1 [Nicotiana benthamiana]	1.5	1.2	0.2	1.2		1e-06	2.7e-05
	ABP35583.1	Calcineurin B-like, CBL- interacting protein kinase [Gossypium hirsutum]	1.4	0.8	0	0.8		0	0
	NP_565585.1	SDF2 (STROMAL CELL-DERIVED FACTOR 2-LIKE PROTEIN PRECURSOR)	1.4	0.8	0.3	0.8		6.8e-05	0.000139
	BAD91176.1	plastidic phosphate translocator-like protein1	1.4	1.1	0.4	1.1		7.8e-05	0.000219
	AAY51975.1	Gibberellin regulated protein 1 GIR1 [Vigna radiata]	0.5	0.5	0	0.3		6.6e-05	0.003727
	NP_196408.2	leucine-rich repeat family protein	0.1	0.1	0	0.1		0	0

## Sheet: Hoja3
	known	unknown	known	unknown				known	unknown	known	unknown
	down	down	up	up				%	%	%	%
SS-	-18	-59	8	13	SS+		SS-	-23.3766	-76.6234	38.0952	61.9048
WS-	-21	-35	1	3	WS+		WS-	-37.5	-62.5	25	75
H-	-14	-30	3	10	H+		H-	-31.8182	-68.1818	23.0769	76.9231
B-	-18	-45	23	54	B+		B-	-28.5714	-71.4286	29.8701	70.1299
SS-/WS-	-36	-101	7	13	SS+/WS+		SS-/WS-	26.2774	73.7226	35	65
SS-/H-	-9	-28			SS+/H+		SS-/H-	24.3243	75.6757
SS-/B-	-8	-46	5	9	SS+/B+		SS-/B-	14.8148	85.1852	35.7143	64.2857
SS-/H+			10	13	SS+/H-		SS-/H+			43.4783	56.5217
SS-/B+	-10	-9	10	13	SS+/B-		SS-/B+	52.6316	47.3684	43.4783	56.5217
WS-/H-	-20	-51	12	11	WS+/H+		WS-/H-	28.169	71.831	52.1739	47.8261
WS-/B-	-11	-34			WS+/B+		WS-/B-	24.4444	75.5556
WS-/B+	-6	-14			WS+/B-		WS-/B+	30	70
H-/B-	-12	-20	3	2	H+/B+		H-/B-	37.5	62.5	60	40
H-/B+	-14	-19	7	26	H+/B-		H-/B+	42.4242	57.5758	21.2121	78.7879
SS-/WS-/H-	-24	-107	53	48	SS+/WS+/H+		SS-/WS-/H-	18.3206	81.6794	52.4752	47.5248
SS-/WS-/B-	-8	-28	8	16	SS+/WS+/B+		SS-/WS-/B-	22.2222	77.7778	33.3333	66.6667
SS-/WS-/B+	-16	-30			SS+/W+/B-		SS-/WS-/B+	34.7826	65.2174
SS+/H-/B-	-8	-13			SS-/H+/B+		SS+/H-/B-	38.0952	61.9048
WS-/H-/B-	-12	-33	7	6	WS+/H+/B+		WS-/H-/B-	26.6667	73.3333	53.8462	46.1538
WS-/H-/B+	-18	-19	23	38	WS+/H+/B-		WS-/H-/B+	48.6486	51.3514	37.7049	62.2951
SS-/WS-/H-/B-	-10	-15	70	57	SS+/WS+/H+/B+		SS-/WS-/H-/B-	40	60	55.1181	44.8819
SS-/WS-/H-/B+	-37	-53	33	50	SS+/WS+/H+/B-		SS-/WS-/H-/B+	41.1111	58.8889	39.759	60.241
