# Supplementary material for: Transcriptomic analysis of grain amaranth (Amaranthus hypochondriacus) using 454 pyrosequencing: comparison with A. tuberculatus, expression profiling in stems and in response to biotic and abiotic stress
Source: BMC Genomics. 2011 Jul 13;12:363. doi: 10.1186/1471-2164-12-363 (PMC3146458; doi:10.1186/1471-2164-12-363)
Supplement: Additional file 8 — Digital expression data; total contigs/isotigs having a known function that were differentially expressed in stems. [file 1471-2164-12-363-S8.XLS]

## Sheet: Hoja1
	EXCLUSIVE EXPRESSION IN STEM
	Gene ID	Description
	XP_002314086	glycosyl hydrolase family 3 protein (glucan endo-1,3-beta-D-glucosidase)
	P23433.1	glycosyl hydrolase family 3 protein (E13D Glucan endo-1,3-beta-glucosidase precursor [Nicotiana tabacum])
	ACD03223	glucosyl hydrolase 16 (xyloglucan endotransglycosylase/hydrolase precursor XTH-38 [Populus tremula x Populus tremuloides])
	AAF70825.1| AF154424_1	glycosyl hydrolase family 35 (putative beta-galactosidase [Lycopersicon esculentum])
	ACU15029	pectinesterase inhibitor [Solanum lycopersicum]
	XP_002263597	AP2 domain-containing transcription factor
	XP_002327167	WOX4 (WUSCHEL RELATED HOMEOBOX 4) transcription factor
	XP_002534345	bHLH transcription factor
	af488610_1	bHLH transcription factor
	CAA71243.1	mitotic cyclin [Chenopodium rubrum]
	CONSTITUTIVELY HIGH EXPRESSION IN STEM
	Lignin and cuticule biosynthesis
	Gene ID	Description
	XP_002270732	ATR2 (ARABIDOPSIS P450 REDUCTASE 2)
	XP_002265455	cytochrome P450 CYP72A13 [Vitis vinifera]
	XP_002304797.1	multidrug resistance protein ABC transporter family [Populus trichocarpa]
	XP_002323847.1	multidrug/pheromone exporter, MDR family, ABC transporter family [Populus trichocarpa]
	XP_002267117	white-brown-complex ABC transporter family (cuticular lipid export).
	Carbohydrate active
	Gene ID	Description
	XP_002302285.1	glycosyl hydrolase family 3 protein (β-1,3-glucanase )
	XP_002305460	glycoside hydrolase family 9 protein (cellulase)
	XP_002305460	glycoside hydrolase family 9 protein (endo-1,4-beta-glucanase precursor [Cel2])
	CBI37893.3	glycosyl hydrolase family 10 (xylanase)
	XP_002284667	glycosyl hydrolase family 16 (xyloglucan xylosyltransferase 5) [Vitis vinifera])
	AAM09516	zeatin O-beta-D-xylosyltransferase activity
	XP_002271875.1	(glucan endo-1,3-beta-D-glucosidase)
	CAC81826.1	glycosyl hydrolase family 31 (Beta-D-fructofuranosidase or invertase [Beta vulgaris])
	XP_002302726	pectinesterase family protein
	XP_002266341	BURP domain-containing protein/polygalacturonase, putative [Arabidopsis thaliana]
	XP_002534094.1	Beta-expansin 1a precursor, putative [Ricinus communis]
	CAJ77501.1	expp1 protein precursor [Solanum tuberosum] (cellulose biosynthesis)
	XP_002270630	Alpha-l-fucosidase 1
	ADP37150.1	putative polyol/monosaccharide transporter [Vitis vinifera]
	AAM44084.1	fructokinase [Lycopersicon esculentum]
	Oxido-reductases
	Gene ID	Description
	CAA71494.1	peroxidase 25 [Spinacia oleracea]
	XP_002531135.1	peroxidase 64 precursor, putative [Ricinus communis]
	XP_002269614	SKS 5 (SKU5 Similar 5); copper ion binding / oxidoreductase [A. thaliana]
	NP_564109.1	2-OG-Fe(II) oxygenase family protein [Arabidopsis thaliana]
	XP_002298184	copper-binding ARPN (Plantacyanin) [Arabidopsis thaliana]
	Proteins with protein or carbohydrate-binding domains
	Gene ID	Description
	XP_002303493	CLL1B clavata1-like receptor S/T protein kinase protein [Physcomitrella patens]
	ABL67522.1	CLAVATA3/ESR-related protein precursor [Zinnia elegans]
	XP_002275886	ALE2 (Abnormal Leaf Shape 2) kinase
	XP_002283604	leucine-rich repeat receptor-like kinase RLK7
	XP_002283604	LRR XI-23; ATP binding / kinase/ protein kinase/ protein serine/threonine kinase [Arabidopsis thaliana]
	NP_569016.1	hydroxyproline-rich glycoprotein family protein [Arabidopsis thaliana]
	NP_190109.1	hydroxyproline-rich glycoprotein family protein [Arabidopsis thaliana]
	CBI18621	hydroxyproline-rich glycoprotein [Medicago truncatula]
	ABR13301.1	putative proline-rich cell wall protein [Prunus dulcis]
	XP_002285898.1	prolyl 4-hydroxylase alpha-2 subunit
	BAF46299.1	extensin like protein [Ipomoea nil]
	At2g07360	SH3 domain-containing protein
	Signal transduction
	Gene ID	Description
	XP_002327124	gibberellin receptor GID1L2 [Populus trichocarpa]
	AAC03716.1	putative ethylene receptor [Dianthus caryophyllus]
	CBI36050	phytochrome-associated protein 1; response to jasmonic acid stimulus
	XP_002512819.1	serine/threonine protein kinase, putative [Ricinus communis]
	XP_002533328	small GTP-binding protein [Pisum sativum]
	B9T7A1	Ef-hand calcium binding protein, putative [Ricinus communis]
	XP_002280378	IQ-domain 32 calmodulin binding [Arabidopsis thaliana]
	XP_002528550.1	protein kinase, putative [Ricinus communis]
	XP_002866800.1	kinase family protein [Arabidopsis lyrata subsp. lyrata]
	XP_002284640	protein phosphatase 2C-related
	Proteases and proteinase inhibitors
	Gene ID	Description
	ACJ85516	26S proteasome non-ATPase regulatory subunit
	XP_002510165.1	SKIP-2, putative [Ricinus communis]
	XP_002283259	ATRBL2 (Arabidopsis thaliana Rhomboid-like 2); serine-type endopeptidase
	XP_002511665.1	14 kDa proline-rich protein DC2.15 precursor, putative [Ricinus communis]; Plant lipid transfer protein/seed storage/trypsin-alpha amylase inhibitor
	CAD59764	cysteine proteinase inhibitor
	Lipid metabolism, shoot apical stem cell maintenance, cytoskeleton
	Gene ID	Description
	AAP55714.1	GDSL-lipase [Chenopodium rubrum]
	XP_002529027.1	glycerophosphoryl diester phosphodiesterase, putative [Ricinus communis]
	NP_001054458.1	Probable histone H2A.6 [Oryza sativa Japonica Group]
	ACJ70461.1	putative Histone 2A [Pinus sylvestris] (also induced by shoot pathogens)
	XP_002275382	AtAUR2 (AtAurora2); histone kinase(H3-S10 specific) kinase
	XP_002268311	ADL6 (dynamin-like protein 6) [Vitis vinifera]
	AAN87551.1	gamma-tubulin [Lupinus albus]
	XP_002276643.1	similar to TUBG1 (Gamma-tubulin)
	XP_002981542	alpha tubulin 1 [Chlamydomonas reinhardtii]
	XP_002298454	tubulin, beta chain [Populus trichocarpa]
	NP_001051086.1	ACT8 (actin 8) [Arabidopsis thaliana]
	Heavy metal detoxification/metal homeostasis
	Gene ID	Description
	XP_002876651	metal ion binding protein [Arabidopsis lyrata subsp. lyrata]
	XP_002276004	Heavy metal ATPase
	NP_195570.1	ATFP6 (FARNESYLATED PROTEIN 6); metal ion binding [Arabidopsis thaliana]
	ABF47292.1	selenocysteine methyltransferase [Camellia sinensis]
	XP_002329063.1	aminophospholipid ATPase [Populus trichocarpa]
	XP_002533427.1	ATP binding protein, putative [Ricinus communis]
	XP_002265046	inosine-5'-monophosphate dehydrogenase, putative (aluminium toxicity?)
	Pigment biosynthesis and secondary metabolism
	Gene ID	Description
	XP_002283881	catalytic LigB subunit of aromatic ring-opening dioxygenase family (putative Dopa dioxygenase) [Vitis vinifera]
	BAG71127.1	glucosyltransferase [Phytolacca americana]
	XP_002518722.1	UDP-glucosyltransferase, putative [Ricinus communis]
	AAM09516.1	putative glucosyltransferase [Phaseolus lunatus]
	CAJ65638.1	putative orcinol O-methyltransferase [Rosa hugonis]
	ADB85561	catechol O-methyltransferase-like protein [Prunus mume]
	NP_173857.2	methyltransferase [Arabidopsis thaliana]
	ABW81165.1	Tropinone reductase [Capsella rubella]
	XP_002523162.1	Reticuline oxidase precursor, putative [Ricinus communis]
	Transcription factors
	Gene ID	Description
	XP_002279024	WRKY transcription factor 13
	CBI18467	TIFY2a sequence-specific DNA binding transcription factor, zinc ion binding
	XP_002306048	MINI ZINC FINGER 2 DNA binding transcription factor
	XP_002533749	GRAS family transcription factor
	CBI36129	HD domain class transcription factor
	NP_567245.1	UNE12 (unfertilized embryo sac 12); DNA binding / transcription factor [Arabidopsis thaliana ]
	BAD06717.1	WRKY transcription factor 1 [Spinacia oleracea]
	XP_002322249	MYB family transcription factor [artemisia annua]
	XP_002518163	GATA transcription factor, putative [Ricinus communis]
	XP_002276889.1	HD13 domain class transcription factor
	ACN21630.1	Putative basic helix-loop-helix protein BHLH3 [Lotus japonicus]
	XP_002327168	AP2/ERF domain-containing transcription factor [Populus trichocarpa]
	CBI36129.3	putative homeodomain-like protein 1: epidermal cell fate specification
	Abiotic Stress
	Gene ID	Description
	ACU13552	glutathione s-transferase
	BAC77696.1	salt-induced protein [Atriplex nummularia]
	Q08298	Dehydration-responsive protein RD22
	ABQ62991.1|	RAP2.4-like protein [Populus trichocarpa] Drought/salt stress; light/ethylene sign.
	NP_179374.1	ERD7 (EARLY-RESPONSIVE TO DEHYDRATION 7) [Arabidopsis thaliana]
	Q43154.1	Glutathione reductase, chloroplastic [Spinacia oleraceae]
	XP_002986462	heat shock protein HSP91; ATP binding [Selaginella moellendorffii]
	XP_002306936.1	DNAJ heat shock protein, putative [Populus trichocarpa]
	CAB76911.1	putative PTS protein [Cicer arietinum]
	XP_002521974	l-allo-threonine aldolase, putative [Ricinus communis]
	Biotic stress
	Gene ID	Description
	P42764	JIPH_ATRCA Jasmonate-induced protein homolog
	AAB48305.1	Hs1pro-1 [Beta procumbens]; nematode resistance protein
	CBI38243	defense-related protein
	XP_002307671	jasmonate o-methyl transferase
	ABB89014.1	CXE carboxylesterase [Actinidia arguta] (substrates: MeJA, MeSA, Indol-3-acetate)
	CBI37299	pore-forming toxin-like protein HFR-2
	CBI17121	harpin-induced hin1-related harpin-responsive
	XP_002512386.1	lipoxygenase, putative [Ricinus communis]
	NP_001052428	jasmonate induced protein
	AAP03878.1	Avr9/Cf-9 rapidly elicited protein 189 [Nicotiana tabacum]
	CAZ86693.1	epoxide hydrolase 2 [Prunus persica]
	BAC54828.1	vacuolar processing enzyme-1b [Nicotiana tabacum]
	ACU20937	thaumatin, pathogenesis-related Family protein [Glycine max]
	Nutrient and other transport processes
	Gene ID	Description
	ACU18807.1	Purple acid phosphatase 29 [Arabidopsis thaliana]
	XP_002438777.1	GDU1 (Glutamine dumper 1)
	XP_002531860.1	amino acid transporter, putative [Ricinus communis]
	XP_002525173.1	Importin alpha-2 subunit, putative [Ricinus communis]
	XP_002311584	nucleobase ascorbate transporter [Populus trichocarpa]
